# Supplementary material for: Reprograming of the ubiquitin ligase Ubr1 by intrinsically disordered Roq1 through cooperating multifunctional motifs
Source: EMBO J. 2025 Feb 7;44(6):1774–803. doi: 10.1038/s44318-025-00375-7 (PMC11914429; doi:10.1038/s44318-025-00375-7)
Supplement: Supplementary file 3 — Source data Fig. 1 [file 44318_2025_375_MOESM3_ESM.zip]

Archive with 22 entries (21 files):
- Figure 1/
- Figure 1/._Figure 1B.pdf
- Figure 1/._.DS_Store
- Figure 1/._Figure 1G.pdf
- Figure 1/._Figure 1F.pdf
- Figure 1/Figure 1B.pdf
- __MACOSX/Figure 1/._Figure 1B.pdf
- Figure 1/._Figure 1D.pdf
- Figure 1/Figure 1F.pdf
- __MACOSX/Figure 1/._Figure 1F.pdf
- Figure 1/Figure 1E.pdf
- __MACOSX/Figure 1/._Figure 1E.pdf
- Figure 1/.DS_Store
- __MACOSX/Figure 1/._.DS_Store
- Figure 1/Figure 1D.pdf
- __MACOSX/Figure 1/._Figure 1D.pdf
- Figure 1/._Figure 1E.pdf
- Figure 1/Figure 1G.pdf
- __MACOSX/Figure 1/._Figure 1G.pdf
- Figure 1/Figure 1C.pdf
- __MACOSX/Figure 1/._Figure 1C.pdf
- Figure 1/._Figure 1C.pdf
