# Supplementary material for: Reprograming of the ubiquitin ligase Ubr1 by intrinsically disordered Roq1 through cooperating multifunctional motifs
Source: EMBO J. 2025 Feb 7;44(6):1774–803. doi: 10.1038/s44318-025-00375-7 (PMC11914429; doi:10.1038/s44318-025-00375-7)
Supplement: Supplementary file 4 — Source data Fig. 2 [file 44318_2025_375_MOESM4_ESM.zip]

Archive with 19 entries (18 files):
- Figure 2/
- Figure 2/Figure 2B.pdf
- __MACOSX/Figure 2/._Figure 2B.pdf
- Figure 2/._.DS_Store
- Figure 2/._Figure 2D.xlsx
- Figure 2/._Figure 2A.pdf
- Figure 2/._Figure 2E.pdf
- Figure 2/._Figure 2C.pdf
- Figure 2/Figure 2D.xlsx
- __MACOSX/Figure 2/._Figure 2D.xlsx
- Figure 2/Figure 2A.pdf
- __MACOSX/Figure 2/._Figure 2A.pdf
- Figure 2/.DS_Store
- __MACOSX/Figure 2/._.DS_Store
- Figure 2/Figure 2E.pdf
- __MACOSX/Figure 2/._Figure 2E.pdf
- Figure 2/Figure 2C.pdf
- __MACOSX/Figure 2/._Figure 2C.pdf
- Figure 2/._Figure 2B.pdf
