# Supplementary material for: Reprograming of the ubiquitin ligase Ubr1 by intrinsically disordered Roq1 through cooperating multifunctional motifs
Source: EMBO J. 2025 Feb 7;44(6):1774–803. doi: 10.1038/s44318-025-00375-7 (PMC11914429; doi:10.1038/s44318-025-00375-7)
Supplement: Supplementary file 4 — Source data Fig. 2 [file 44318_2025_375_MOESM4_ESM.zip › Figure 2/Figure 2D.xlsx]

## Sheet: source data Figure 2D
replicate 1	100 nM Ubr1			replicate 2	100 nM Ubr1			replicate 3	100 nM Ubr1				mean
time	WT	R22A		time	WT	R22A		time	WT	R22A			time	WT	R22A
0	0	0		0	0	0		0	0	0			0	0	0
0.2	0.00825546	-0.0259859		0.2	0.0014047	-0.0217524		0.2	0.0190427	-0.00087001			0.2	0.00483008	-0.0238691
0.4	0.0292709	-0.0217756		0.4	0.0272977	-0.0140541		0.4	0.0435157	0.00410173			0.4	0.0282843	-0.0179148
0.6	0.0520198	-0.0148639		0.6	0.0488276	-0.00219226		0.6	0.076771	0.0100782			0.6	0.0504237	-0.00852807
0.8	0.0769405	-0.00798837		0.8	0.0758557	0.0033803		0.8	0.101694	0.0113501			0.8	0.0763981	-0.00230403
1	0.101726	-0.00210777		1	0.0909149	0.0115111		1	0.131304	0.0145914			1	0.0963204	0.00470166
1.2	0.125397	0.00364074		1.2	0.116416	0.0103405		1.2	0.15768	0.0191386			1.2	0.120907	0.0069906
1.4	0.147612	0.00863775		1.4	0.139724	0.0177586		1.4	0.185916	0.0256057			1.4	0.143668	0.0131982
1.6	0.178626	0.0117396		1.6	0.166444	0.0212381		1.6	0.209871	0.0292661			1.6	0.172535	0.0164888
1.8	0.203476	0.0167843		1.8	0.184879	0.0258608		1.8	0.235643	0.0329103			1.8	0.194178	0.0213225
2	0.228444	0.0170031		2	0.211322	0.0276241		2	0.256189	0.0358579			2	0.219883	0.0223136
2.2	0.254646	0.0183733		2.2	0.235755	0.0332606		2.2	0.283844	0.0379452			2.2	0.2452	0.025817
2.4	0.279794	0.0235799		2.4	0.25929	0.0323937		2.4	0.306937	0.0484326			2.4	0.269542	0.0279868
2.6	0.304755	0.0276523		2.6	0.283705	0.037056		2.6	0.329566	0.0455015			2.6	0.29423	0.0323542
2.8	0.330143	0.0305725		2.8	0.308797	0.0364807		2.8	0.353818	0.0476591			2.8	0.31947	0.0335266
3	0.36013	0.0261649		3	0.334581	0.043406		3	0.376305	0.0524278			3	0.347355	0.0347854
3.2	0.381441	0.0358902		3.2	0.357696	0.0493112		3.2	0.399937	0.0512745			3.2	0.369568	0.0426007
3.4	0.407163	0.034422		3.4	0.382021	0.0475526		3.4	0.424135	0.0561917			3.4	0.394592	0.0409873
3.6	0.435452	0.0369731		3.6	0.410092	0.0495422		3.6	0.447856	0.0623791			3.6	0.422772	0.0432576
3.8	0.460528	0.0406388		3.8	0.438715	0.0541396		3.8	0.466765	0.0644266			3.8	0.449621	0.0473892
4	0.486847	0.0441209		4	0.459173	0.0569868		4	0.492345	0.0655949			4	0.47301	0.0505538
4.2	0.510554	0.0388804		4.2	0.487394	0.0597668		4.2	0.510458	0.0712383			4.2	0.498974	0.0493236
4.4	0.537115	0.0485319		4.4	0.509833	0.0561237		4.4	0.530716	0.0739188			4.4	0.523474	0.0523278
4.6	0.561954	0.0506803		4.6	0.533716	0.0636654		4.6	0.549408	0.0732102			4.6	0.547835	0.0571728
4.8	0.589357	0.049501		4.8	0.562447	0.0644887		4.8	0.567385	0.074929			4.8	0.575902	0.0569948
5	0.616075	0.0513733		5	0.586183	0.0653281		5	0.591805	0.0822429			5	0.601129	0.0583507
5.2	0.640922	0.0558959		5.2	0.606469	0.0683434		5.2	0.605879	0.0802495			5.2	0.623696	0.0621196
5.4	0.661392	0.0549324		5.4	0.632578	0.0685184		5.4	0.628856	0.086617			5.4	0.646985	0.0617254
5.6	0.689892	0.0543249		5.6	0.65593	0.0699022		5.6	0.649107	0.0872838			5.6	0.672911	0.0621136
5.8	0.712608	0.0586677		5.8	0.682345	0.0766833		5.8	0.665535	0.0892181			5.8	0.697476	0.0676755
6	0.736627	0.0590392		6	0.706778	0.0746727		6	0.68592	0.0959315			6	0.721702	0.066856
6.2	0.76023	0.0597294		6.2	0.728352	0.0782144		6.2	0.705974	0.0941856			6.2	0.744291	0.0689719
6.4	0.789925	0.0605575		6.4	0.748284	0.0836239		6.4	0.721267	0.0987389			6.4	0.769104	0.0720907
6.6	0.806694	0.0682846		6.6	0.772305	0.0835846		6.6	0.742265	0.105479			6.6	0.789499	0.0759346
6.8	0.830155	0.0676163		6.8	0.794676	0.0884678		6.8	0.759029	0.107701			6.8	0.812415	0.0780421
7	0.857602	0.071694		7	0.822618	0.0864155		7	0.772711	0.109464			7	0.84011	0.0790548
7.2	0.883016	0.0694614		7.2	0.846401	0.0897958		7.2	0.793927	0.114151			7.2	0.864709	0.0796286
7.4	0.902825	0.0752941		7.4	0.867621	0.0929453		7.4	0.807702	0.11221			7.4	0.885223	0.0841197
7.6	0.929658	0.075297		7.6	0.888705	0.0915291		7.6	0.82161	0.11624			7.6	0.909182	0.083413
7.8	0.951017	0.0722099		7.8	0.911264	0.0935569		7.8	0.838807	0.121039			7.8	0.93114	0.0828834
8	0.968126	0.0770083		8	0.931469	0.098206		8	0.861333	0.124895			8	0.949797	0.0876072
8.2	0.994972	0.0821319		8.2	0.951306	0.0953178		8.2	0.875126	0.122185			8.2	0.973139	0.0887249
8.4	1.01285	0.0818332		8.4	0.977105	0.0978153		8.4	0.892314	0.127812			8.4	0.994977	0.0898242
8.6	1.03311	0.0820182		8.6	0.998924	0.103861		8.6	0.904685	0.129836			8.6	1.01602	0.0929397
8.8	1.06206	0.0836593		8.8	1.02351	0.103232		8.8	0.918781	0.134548			8.8	1.04279	0.0934457
9	1.07814	0.0869509		9	1.04078	0.102704		9	0.938936	0.139149			9	1.05946	0.0948276
9.2	1.09981	0.0899235		9.2	1.06103	0.101537		9.2	0.948513	0.136492			9.2	1.08042	0.0957302
9.4	1.11942	0.0875204		9.4	1.08061	0.105089		9.4	0.964261	0.139714			9.4	1.10001	0.0963049
9.6	1.14033	0.0870014		9.6	1.10079	0.110393		9.6	0.982307	0.143353			9.6	1.12056	0.0986972
9.8	1.16211	0.0887988		9.8	1.12203	0.110075		9.8	0.997305	0.147499			9.8	1.14207	0.0994367
10	1.18515	0.092187		10	1.13803	0.111737		10	1.00892	0.146947			10	1.16159	0.101962
10.2	1.19987	0.0938779		10.2	1.15708	0.114244		10.2	1.02148	0.14878			10.2	1.17848	0.104061
10.4	1.21825	0.0985726		10.4	1.1825	0.115697		10.4	1.03743	0.153326			10.4	1.20037	0.107135
10.6	1.23855	0.0985638		10.6	1.20138	0.113417		10.6	1.0513	0.151647			10.6	1.21997	0.105991
10.8	1.26053	0.0979188		10.8	1.21705	0.120185		10.8	1.06043	0.161201			10.8	1.23879	0.109052
11	1.2749	0.096052		11	1.2326	0.11705		11	1.07706	0.164322			11	1.25375	0.106551
11.2	1.29665	0.100415		11.2	1.25239	0.119802		11.2	1.09018	0.165958			11.2	1.27452	0.110109
11.4	1.31589	0.100236		11.4	1.27271	0.120535		11.4	1.09976	0.164713			11.4	1.2943	0.110386
11.6	1.33015	0.100584		11.6	1.2877	0.124653		11.6	1.11849	0.167804			11.6	1.30893	0.112618
11.8	1.35403	0.103874		11.8	1.30666	0.12828		11.8	1.12987	0.172678			11.8	1.33034	0.116077
12	1.36909	0.109389		12	1.32722	0.126329		12	1.14153	0.171001			12	1.34816	0.117859
12.2	1.38481	0.107161		12.2	1.34146	0.130911		12.2	1.15507	0.174706			12.2	1.36313	0.119036
12.4	1.40127	0.107697		12.4	1.36048	0.130503		12.4	1.17237	0.176247			12.4	1.38087	0.1191
12.6	1.4199	0.111176		12.6	1.37548	0.13182		12.6	1.18293	0.181211			12.6	1.39769	0.121498
12.8	1.44052	0.10981		12.8	1.39376	0.136101		12.8	1.19167	0.18377			12.8	1.41714	0.122956
13	1.45691	0.111276		13	1.41323	0.136798		13	1.2057	0.182068			13	1.43507	0.124037
13.2	1.47253	0.116669		13.2	1.42448	0.135429		13.2	1.21374	0.186418			13.2	1.4485	0.126049
13.4	1.48912	0.111745		13.4	1.44605	0.13434		13.4	1.22175	0.186593			13.4	1.46758	0.123043
13.6	1.5076	0.117894		13.6	1.46329	0.138164		13.6	1.23697	0.192991			13.6	1.48544	0.128029
13.8	1.51954	0.120866		13.8	1.47934	0.140237		13.8	1.25257	0.197725			13.8	1.49944	0.130552
14	1.53817	0.121763		14	1.49508	0.140404		14	1.26205	0.198579			14	1.51662	0.131083
14.2	1.55619	0.11913		14.2	1.51701	0.144392		14.2	1.27219	0.200691			14.2	1.5366	0.131761
14.4	1.57074	0.121124		14.4	1.52912	0.144132		14.4	1.28246	0.199714			14.4	1.54993	0.132628
14.6	1.58251	0.124688		14.6	1.54185	0.14622		14.6	1.29454	0.202589			14.6	1.56218	0.135454
14.8	1.59901	0.124302		14.8	1.55827	0.143246		14.8	1.31069	0.204077			14.8	1.57864	0.133774
15	1.61791	0.126239		15	1.57424	0.1478		15	1.31702	0.208315			15	1.59608	0.137019
15.2	1.63465	0.129097		15.2	1.58996	0.145044		15.2	1.3317	0.209048			15.2	1.6123	0.13707
15.4	1.64706	0.128224		15.4	1.60281	0.152206		15.4	1.33542	0.208525			15.4	1.62493	0.140215
15.6	1.66016	0.127165		15.6	1.62119	0.156242		15.6	1.34656	0.209627			15.6	1.64068	0.141704
15.8	1.67553	0.131806		15.8	1.63683	0.15185		15.8	1.36307	0.216205			15.8	1.65618	0.141828
16	1.69863	0.129261		16	1.65155	0.154215		16	1.36667	0.217359			16	1.67509	0.141738
16.2	1.70359	0.133025		16.2	1.66888	0.163172		16.2	1.37712	0.21723			16.2	1.68623	0.148098
16.4	1.72146	0.134805		16.4	1.68365	0.162906		16.4	1.38922	0.221832			16.4	1.70256	0.148855
16.6	1.73011	0.137153		16.6	1.69708	0.159726		16.6	1.40117	0.222194			16.6	1.7136	0.148439
16.8	1.75287	0.138285		16.8	1.71109	0.160222		16.8	1.40588	0.226515			16.8	1.73198	0.149253
17	1.76604	0.14026		17	1.72662	0.159516		17	1.41262	0.22779			17	1.74633	0.149888
17.2	1.77588	0.14112		17.2	1.74228	0.161532		17.2	1.42711	0.228052			17.2	1.75908	0.151326
17.4	1.78763	0.139438		17.4	1.75163	0.163921		17.4	1.43877	0.233667			17.4	1.76963	0.151679
17.6	1.80258	0.141443		17.6	1.76618	0.167345		17.6	1.44799	0.23722			17.6	1.78438	0.154394
17.8	1.81653	0.139926		17.8	1.78124	0.170022		17.8	1.45517	0.234078			17.8	1.79889	0.154974
18	1.83362	0.139328		18	1.79685	0.169839		18	1.46536	0.238717			18	1.81523	0.154584
18.2	1.84293	0.14323		18.2	1.80841	0.167145		18.2	1.47509	0.23933			18.2	1.82567	0.155187
18.4	1.86051	0.145251		18.4	1.82304	0.168904		18.4	1.4847	0.243041			18.4	1.84177	0.157077
18.6	1.87296	0.144224		18.6	1.83582	0.170844		18.6	1.49088	0.24763			18.6	1.85439	0.157534
18.8	1.8849	0.149277		18.8	1.8489	0.170732		18.8	1.50413	0.244276			18.8	1.8669	0.160004
19	1.89775	0.147297		19	1.86213	0.172662		19	1.51012	0.246489			19	1.87994	0.15998
19.2	1.91375	0.150491		19.2	1.8797	0.177907		19.2	1.51957	0.249303			19.2	1.89672	0.164199
19.4	1.92631	0.150749		19.4	1.89192	0.176834		19.4	1.52442	0.253192			19.4	1.90911	0.163791
19.6	1.9434	0.151482		19.6	1.90897	0.177482		19.6	1.53025	0.254897			19.6	1.92619	0.164482
19.8	1.95447	0.155104		19.8	1.92168	0.176116		19.8	1.54045	0.254801			19.8	1.93807	0.16561
20	1.96191	0.152263		20	1.9298	0.184403		20	1.5477	0.255659			20	1.94585	0.168333
20.2	1.97066	0.155214		20.2	1.94583	0.185474		20.2	1.55866	0.263054			20.2	1.95824	0.170344
20.4	1.98926	0.16087		20.4	1.95475	0.185988		20.4	1.56932	0.258582			20.4	1.972	0.173429
20.6	2.00052	0.15771		20.6	1.9704	0.1871		20.6	1.57594	0.266256			20.6	1.98546	0.172405
20.8	2.0149	0.158877		20.8	1.985	0.183365		20.8	1.58235	0.266359			20.8	1.99995	0.171121
21	2.02454	0.159402		21	1.99133	0.187998		21	1.59261	0.266178			21	2.00794	0.1737
21.2	2.03972	0.160041		21.2	2.00265	0.185961		21.2	1.60007	0.269515			21.2	2.02119	0.173001
21.4	2.04799	0.161646		21.4	2.02188	0.186363		21.4	1.60728	0.273018			21.4	2.03494	0.174004
21.6	2.0647	0.165021		21.6	2.03415	0.189899		21.6	1.61627	0.272659			21.6	2.04942	0.17746
21.8	2.07707	0.163926		21.8	2.04719	0.189139		21.8	1.62074	0.276859			21.8	2.06213	0.176533
22	2.08441	0.166985		22	2.06095	0.191252		22	1.62358	0.276099			22	2.07268	0.179119
22.2	2.09754	0.169241		22.2	2.07151	0.191628		22.2	1.63543	0.279656			22.2	2.08453	0.180434
22.4	2.10735	0.170014		22.4	2.08449	0.195905		22.4	1.64176	0.28538			22.4	2.09592	0.18296
22.6	2.11988	0.168288		22.6	2.09487	0.19617		22.6	1.6531	0.284215			22.6	2.10737	0.182229
22.8	2.13275	0.165448		22.8	2.10662	0.19747		22.8	1.65941	0.285121			22.8	2.11969	0.181459
23	2.14774	0.171769		23	2.12022	0.197031		23	1.66591	0.28547			23	2.13398	0.1844
23.2	2.15518	0.171063		23.2	2.1294	0.197853		23.2	1.66878	0.289965			23.2	2.14229	0.184458
23.4	2.16866	0.170258		23.4	2.14413	0.200917		23.4	1.67925	0.291341			23.4	2.1564	0.185588
23.6	2.18022	0.177123		23.6	2.15527	0.20416		23.6	1.68882	0.292038			23.6	2.16775	0.190641
23.8	2.19329	0.17499		23.8	2.1676	0.202437		23.8	1.68973	0.293711			23.8	2.18045	0.188714
24	2.20312	0.175849		24	2.17733	0.200173		24	1.6981	0.294227			24	2.19023	0.188011
24.2	2.218	0.175674		24.2	2.19262	0.20808		24.2	1.70739	0.298624			24.2	2.20531	0.191877
24.4	2.22463	0.175641		24.4	2.20443	0.205278		24.4	1.71453	0.297321			24.4	2.21453	0.190459
24.6	2.23754	0.179786		24.6	2.21249	0.201767		24.6	1.71919	0.302219			24.6	2.22502	0.190776
24.8	2.24782	0.180754		24.8	2.22619	0.211733		24.8	1.72689	0.302597			24.8	2.23701	0.196243
25	2.25702	0.180233		25	2.2378	0.208506		25	1.73723	0.304496			25	2.24741	0.194369
25.2	2.27335	0.181403		25.2	2.25012	0.210829		25.2	1.7426	0.307823			25.2	2.26173	0.196116
25.4	2.28238	0.18526		25.4	2.26152	0.210163		25.4	1.74528	0.309194			25.4	2.27195	0.197712
25.6	2.29063	0.182884		25.6	2.2718	0.212301		25.6	1.74959	0.308779			25.6	2.28121	0.197592
25.8	2.29951	0.183323		25.8	2.28297	0.213293		25.8	1.75877	0.310155			25.8	2.29124	0.198308
26	2.31049	0.18846		26	2.2962	0.214183		26	1.76501	0.312244			26	2.30334	0.201322
26.2	2.32106	0.187357		26.2	2.29976	0.209361		26.2	1.77169	0.311595			26.2	2.31041	0.198359
26.4	2.33073	0.191385		26.4	2.31576	0.215155		26.4	1.78202	0.317957			26.4	2.32324	0.20327
26.6	2.33964	0.187655		26.6	2.3319	0.219252		26.6	1.7846	0.320595			26.6	2.33577	0.203454
26.8	2.34724	0.188566		26.8	2.33657	0.217742		26.8	1.78996	0.317132			26.8	2.34191	0.203154
27	2.36136	0.192268		27	2.34829	0.224395		27	1.78918	0.321131			27	2.35483	0.208332
27.2	2.37315	0.194175		27.2	2.35647	0.218074		27.2	1.80358	0.325108			27.2	2.36481	0.206124
27.4	2.38569	0.194488		27.4	2.37048	0.224212		27.4	1.80834	0.327946			27.4	2.37808	0.20935
27.6	2.39434	0.194347		27.6	2.38164	0.220886		27.6	1.81217	0.328115			27.6	2.38799	0.207617
27.8	2.40111	0.19675		27.8	2.39505	0.225561		27.8	1.81712	0.327187			27.8	2.39808	0.211156
28	2.41438	0.19591		28	2.40398	0.224844		28	1.82466	0.331237			28	2.40918	0.210377
28.2	2.42279	0.189351		28.2	2.41188	0.225424		28.2	1.8314	0.334559			28.2	2.41734	0.207387
28.4	2.42824	0.197418		28.4	2.42191	0.228705		28.4	1.83596	0.336637			28.4	2.42507	0.213061
28.6	2.44117	0.197678		28.6	2.43519	0.230558		28.6	1.8366	0.33799			28.6	2.43818	0.214118
28.8	2.4542	0.195959		28.8	2.44263	0.231421		28.8	1.84505	0.334142			28.8	2.44841	0.21369
29	2.4594	0.196746		29	2.45032	0.228891		29	1.85516	0.342573			29	2.45486	0.212819
29.2	2.47175	0.199581		29.2	2.46609	0.230277		29.2	1.85428	0.34303			29.2	2.46892	0.214929
29.4	2.47645	0.201665		29.4	2.4729	0.231663		29.4	1.8612	0.34095			29.4	2.47468	0.216664
29.6	2.48691	0.204329		29.6	2.48369	0.231326		29.6	1.86748	0.342191			29.6	2.4853	0.217827
29.8	2.49942	0.20235		29.8	2.499	0.2358		29.8	1.8762	0.348669			29.8	2.49921	0.219075
30	2.51008	0.204123		30	2.50157	0.235767		30	1.87946	0.343548			30	2.50582	0.219945
30.2	2.51654	0.204855		30.2	2.5162	0.237788		30.2	1.88242	0.349045			30.2	2.51637	0.221321
30.4	2.52782	0.208271		30.4	2.52422	0.236557		30.4	1.88903	0.353629			30.4	2.52602	0.222414
30.6	2.53802	0.207983		30.6	2.53663	0.239835		30.6	1.88773	0.349669			30.6	2.53732	0.223909
30.8	2.5463	0.208953		30.8	2.54699	0.239422		30.8	1.90015	0.353731			30.8	2.54665	0.224187
31	2.55177	0.203123		31	2.55794	0.23957		31	1.90243	0.354436			31	2.55486	0.221346
31.2	2.56109	0.212153		31.2	2.56819	0.241617		31.2	1.90504	0.353238			31.2	2.56464	0.226885
31.4	2.57583	0.207152		31.4	2.57357	0.244225		31.4	1.91098	0.355228			31.4	2.5747	0.225689
31.6	2.58177	0.209073		31.6	2.58947	0.245002		31.6	1.91647	0.359084			31.6	2.58562	0.227038
31.8	2.58817	0.213085		31.8	2.5959	0.248389		31.8	1.9212	0.366562			31.8	2.59203	0.230737
32	2.60546	0.217752		32	2.60576	0.242304		32	1.92556	0.360544			32	2.60561	0.230028
32.2	2.6076	0.213501		32.2	2.61664	0.24859		32.2	1.92826	0.368551			32.2	2.61212	0.231045
32.4	2.61723	0.215124		32.4	2.62905	0.247328		32.4	1.93701	0.363018			32.4	2.62314	0.231226
32.6	2.62501	0.220282		32.6	2.63292	0.24631		32.6	1.94164	0.364759			32.6	2.62896	0.233296
32.8	2.63509	0.220252		32.8	2.64533	0.251062		32.8	1.9477	0.369724			32.8	2.64021	0.235657
33	2.64524	0.219473		33	2.65428	0.24913		33	1.94805	0.36955			33	2.64976	0.234302
33.2	2.65635	0.218468		33.2	2.66238	0.253722		33.2	1.95653	0.37552			33.2	2.65937	0.236095
33.4	2.65929	0.220403		33.4	2.67543	0.250969		33.4	1.95598	0.373718			33.4	2.66736	0.235686
33.6	2.66658	0.220319		33.6	2.68403	0.251598		33.6	1.96451	0.374525			33.6	2.6753	0.235959
33.8	2.67676	0.220909		33.8	2.69167	0.258744		33.8	1.96777	0.373581			33.8	2.68422	0.239827
34	2.69359	0.22081		34	2.70402	0.253528		34	1.97425	0.375563			34	2.6988	0.237169
34.2	2.69447	0.227823		34.2	2.71023	0.25571		34.2	1.97504	0.380461			34.2	2.70235	0.241766
34.4	2.70581	0.223768		34.4	2.71702	0.253209		34.4	1.98593	0.380063			34.4	2.71141	0.238488
34.6	2.71638	0.227399		34.6	2.72936	0.261288		34.6	1.98689	0.382957			34.6	2.72287	0.244343
34.8	2.72151	0.230517		34.8	2.73844	0.257419		34.8	1.99052	0.383881			34.8	2.72998	0.243968
35	2.73085	0.23011		35	2.75006	0.260534		35	1.99729	0.387259			35	2.74045	0.245322
35.2	2.73687	0.230001		35.2	2.76028	0.263761		35.2	1.99629	0.385481			35.2	2.74858	0.246881
35.4	2.75082	0.224439		35.4	2.76974	0.266718		35.4	2.00598	0.382874			35.4	2.76028	0.245578
35.6	2.75117	0.22834		35.6	2.77387	0.264366		35.6	2.00496	0.38732			35.6	2.76252	0.246353
35.8	2.76341	0.232435		35.8	2.78479	0.261746		35.8	2.00847	0.388237			35.8	2.7741	0.247091
36	2.77014	0.231637		36	2.79239	0.265361		36	2.01605	0.392899			36	2.78127	0.248499
36.2	2.77481	0.230794		36.2	2.80027	0.26414		36.2	2.01997	0.395474			36.2	2.78754	0.247467
36.4	2.78552	0.231328		36.4	2.80859	0.266161		36.4	2.02039	0.394973			36.4	2.79706	0.248745
36.6	2.79335	0.23777		36.6	2.82252	0.268593		36.6	2.02669	0.400053			36.6	2.80793	0.253181
36.8	2.79998	0.23843		36.8	2.82842	0.268533		36.8	2.02745	0.404587			36.8	2.8142	0.253481
37	2.81266	0.238227		37	2.83308	0.267013		37	2.03156	0.397894			37	2.82287	0.25262
37.2	2.81774	0.240068		37.2	2.84527	0.270818		37.2	2.03974	0.400189			37.2	2.8315	0.255443
37.4	2.82373	0.236862		37.4	2.85459	0.269123		37.4	2.0452	0.406042			37.4	2.83916	0.252993
37.6	2.83342	0.240351		37.6	2.86216	0.272525		37.6	2.04534	0.405407			37.6	2.84779	0.256438
37.8	2.84165	0.239471		37.8	2.87308	0.26996		37.8	2.05132	0.401646			37.8	2.85736	0.254716
38	2.84724	0.24248		38	2.881	0.274936		38	2.04804	0.406479			38	2.86412	0.258708
38.2	2.85538	0.238334		38.2	2.88669	0.271818		38.2	2.05959	0.408064			38.2	2.87104	0.255076
38.4	2.86596	0.239077		38.4	2.89609	0.277416		38.4	2.06086	0.406393			38.4	2.88103	0.258247
38.6	2.87123	0.240114		38.6	2.90582	0.273407		38.6	2.06177	0.408112			38.6	2.88852	0.256761
38.8	2.88167	0.243909		38.8	2.9134	0.275304		38.8	2.069	0.414759			38.8	2.89754	0.259606
39	2.89	0.245908		39	2.92392	0.277398		39	2.07244	0.410315			39	2.90696	0.261653
39.2	2.89581	0.242738		39.2	2.93371	0.283463		39.2	2.07868	0.416357			39.2	2.91476	0.263101
39.4	2.90361	0.245738		39.4	2.93699	0.279032		39.4	2.07958	0.41626			39.4	2.9203	0.262385
39.6	2.91405	0.249575		39.6	2.94035	0.281842		39.6	2.08521	0.416848			39.6	2.9272	0.265708
39.8	2.92191	0.250335		39.8	2.95131	0.281797		39.8	2.09038	0.422646			39.8	2.93661	0.266066
40	2.92922	0.250994		40	2.96071	0.284487		40	2.08826	0.41926			40	2.94496	0.26774
40.2	2.93671	0.250397		40.2	2.9683	0.28741		40.2	2.09473	0.419877			40.2	2.9525	0.268904
40.4	2.94229	0.24913		40.4	2.97987	0.28406		40.4	2.10745	0.423025			40.4	2.96108	0.266595
40.6	2.94501	0.251801		40.6	2.98466	0.284204		40.6	2.09733	0.422621			40.6	2.96484	0.268002
40.8	2.95523	0.253635		40.8	2.98992	0.292022		40.8	2.1038	0.424956			40.8	2.97258	0.272829
41	2.965	0.253405		41	2.99816	0.283207		41	2.10664	0.427891			41	2.98158	0.268306
41.2	2.97132	0.253521		41.2	3.00916	0.291873		41.2	2.11433	0.425799			41.2	2.99024	0.272697
41.4	2.97899	0.257504		41.4	3.01946	0.288527		41.4	2.11379	0.430062			41.4	2.99923	0.273015
41.6	2.98876	0.253544		41.6	3.0291	0.291697		41.6	2.11929	0.435795			41.6	3.00893	0.272621
41.8	2.99488	0.255115		41.8	3.03239	0.290509		41.8	2.12141	0.427677			41.8	3.01363	0.272812
42	2.99721	0.258036		42	3.04231	0.287075		42	2.12607	0.434662			42	3.01976	0.272556
42.2	3.00731	0.256338		42.2	3.04668	0.292421		42.2	2.12748	0.436774			42.2	3.02699	0.274379
42.4	3.01184	0.255078		42.4	3.05784	0.293484		42.4	2.13332	0.437765			42.4	3.03484	0.274281
42.6	3.02213	0.259309		42.6	3.06753	0.294507		42.6	2.13613	0.435839			42.6	3.04483	0.276908
42.8	3.02259	0.259122		42.8	3.07502	0.292648		42.8	2.14005	0.438752			42.8	3.04881	0.275885
43	3.03838	0.264321		43	3.08217	0.292228		43	2.14153	0.437907			43	3.06028	0.278275
43.2	3.03417	0.26103		43.2	3.09246	0.2994		43.2	2.14261	0.440196			43.2	3.06331	0.280215
43.4	3.04783	0.262401		43.4	3.10102	0.300289		43.4	2.14652	0.441468			43.4	3.07443	0.281345
43.6	3.05268	0.263238		43.6	3.10712	0.298495		43.6	2.15212	0.442796			43.6	3.0799	0.280866
43.8	3.06388	0.265694		43.8	3.10958	0.29829		43.8	2.15474	0.443451			43.8	3.08673	0.281992
44	3.07269	0.264886		44	3.11539	0.300718		44	2.15363	0.445191			44	3.09404	0.282802
44.2	3.07537	0.268341		44.2	3.12637	0.301918		44.2	2.15743	0.449403			44.2	3.10087	0.28513
44.4	3.08368	0.264197		44.4	3.13856	0.311339		44.4	2.1605	0.447508			44.4	3.11112	0.287768
44.6	3.08819	0.265802		44.6	3.14418	0.304418		44.6	2.16748	0.447293			44.6	3.11618	0.28511
44.8	3.09934	0.272349		44.8	3.14752	0.30581		44.8	2.16675	0.453443			44.8	3.12343	0.289079
45	3.10504	0.273061		45	3.15545	0.308528		45	2.17078	0.452286			45	3.13024	0.290794
45.2	3.11051	0.27073		45.2	3.15684	0.305119		45.2	2.17389	0.452732			45.2	3.13367	0.287924
45.4	3.11776	0.269544		45.4	3.16825	0.308324		45.4	2.1725	0.455577			45.4	3.14301	0.288934
45.6	3.12144	0.269819		45.6	3.17726	0.30936		45.6	2.17677	0.456316			45.6	3.14935	0.28959
45.8	3.13143	0.275043		45.8	3.18247	0.308001		45.8	2.18285	0.455402			45.8	3.15695	0.291522
46	3.13453	0.275871		46	3.19249	0.309418		46	2.18514	0.460924			46	3.16351	0.292644
46.2	3.14119	0.276947		46.2	3.19694	0.305963		46.2	2.1901	0.458724			46.2	3.16906	0.291455
46.4	3.15116	0.274793		46.4	3.20249	0.307019		46.4	2.19199	0.460567			46.4	3.17682	0.290906
46.6	3.15395	0.275121		46.6	3.21327	0.311005		46.6	2.1975	0.459868			46.6	3.18361	0.293063
46.8	3.15948	0.274772		46.8	3.22285	0.311633		46.8	2.19673	0.463094			46.8	3.19117	0.293202
47	3.17313	0.278248		47	3.22724	0.310816		47	2.20111	0.462678			47	3.20018	0.294532
47.2	3.1719	0.279381		47.2	3.23372	0.315704		47.2	2.2012	0.469527			47.2	3.20281	0.297543
47.4	3.18611	0.275199		47.4	3.24213	0.313784		47.4	2.20114	0.466979			47.4	3.21412	0.294491
47.6	3.18675	0.27892		47.6	3.25153	0.313355		47.6	2.20939	0.464562			47.6	3.21914	0.296138
47.8	3.19452	0.280657		47.8	3.25845	0.316705		47.8	2.21233	0.467028			47.8	3.22649	0.298681
48	3.202	0.280076		48	3.26448	0.313769		48	2.21325	0.469582			48	3.23324	0.296922
48.2	3.20957	0.281248		48.2	3.26968	0.315337		48.2	2.21665	0.471174			48.2	3.23962	0.298293
48.4	3.21336	0.279742		48.4	3.28043	0.313359		48.4	2.22307	0.47566			48.4	3.2469	0.296551
48.6	3.21695	0.284097		48.6	3.2846	0.320988		48.6	2.22221	0.476362			48.6	3.25077	0.302542
48.8	3.22696	0.285585		48.8	3.2909	0.319853		48.8	2.22206	0.472589			48.8	3.25893	0.302719
49	3.22933	0.285433		49	3.29445	0.322466		49	2.22409	0.47334			49	3.26189	0.303949
49.2	3.2388	0.28628		49.2	3.3005	0.320565		49.2	2.23062	0.475872			49.2	3.26965	0.303422
49.4	3.24221	0.288307		49.4	3.30996	0.317023		49.4	2.22944	0.477247			49.4	3.27608	0.302665
49.6	3.25218	0.285342		49.6	3.31511	0.319853		49.6	2.2343	0.482957			49.6	3.28365	0.302598
49.8	3.25741	0.285494		49.8	3.3218	0.326765		49.8	2.23986	0.477509			49.8	3.2896	0.30613
50	3.26344	0.289676		50	3.32909	0.32107		50	2.23597	0.483627			50	3.29627	0.305373
50.2	3.26725	0.288624		50.2	3.33629	0.323083		50.2	2.24278	0.483647			50.2	3.30177	0.305853
50.4	3.27509	0.290442		50.4	3.34206	0.326671		50.4	2.24472	0.481267			50.4	3.30857	0.308557
50.6	3.27542	0.292348		50.6	3.34647	0.320775		50.6	2.2459	0.483737			50.6	3.31095	0.306561
50.8	3.28654	0.292955		50.8	3.35828	0.323733		50.8	2.24901	0.486191			50.8	3.32241	0.308344
51	3.2959	0.290782		51	3.36004	0.325713		51	2.24898	0.486734			51	3.32797	0.308247
51.2	3.29839	0.297587		51.2	3.36455	0.33084		51.2	2.25368	0.485337			51.2	3.33147	0.314214
51.4	3.30016	0.289578		51.4	3.36891	0.329344		51.4	2.26128	0.491642			51.4	3.33454	0.309461
51.6	3.31137	0.29416		51.6	3.37999	0.332383		51.6	2.26202	0.492378			51.6	3.34568	0.313271
51.8	3.31475	0.29501		51.8	3.38717	0.332274		51.8	2.25693	0.491684			51.8	3.35096	0.313642
52	3.31919	0.297233		52	3.39034	0.327771		52	2.26924	0.491746			52	3.35477	0.312502
52.2	3.32345	0.296885		52.2	3.40081	0.336945		52.2	2.26627	0.494071			52.2	3.36213	0.316915
52.4	3.33036	0.297773		52.4	3.40745	0.333674		52.4	2.26741	0.497235			52.4	3.36891	0.315723
52.6	3.33715	0.298365		52.6	3.40928	0.335561		52.6	2.27122	0.494036			52.6	3.37322	0.316963
52.8	3.3427	0.299351		52.8	3.41668	0.330863		52.8	2.26933	0.499038			52.8	3.37969	0.315107
53	3.35059	0.30232		53	3.42667	0.337826		53	2.27924	0.500906			53	3.38863	0.320073
53.2	3.35397	0.302853		53.2	3.4282	0.338344		53.2	2.28333	0.501203			53.2	3.39108	0.320598
53.4	3.36251	0.304623		53.4	3.43989	0.334214		53.4	2.2789	0.49676			53.4	3.4012	0.319418
53.6	3.36683	0.300891		53.6	3.44071	0.339113		53.6	2.28665	0.501486			53.6	3.40377	0.320002
53.8	3.37388	0.304143		53.8	3.44687	0.336733		53.8	2.28901	0.502464			53.8	3.41038	0.320438
54	3.37893	0.304586		54	3.4574	0.336311		54	2.29623	0.504692			54	3.41817	0.320448
54.2	3.37862	0.305473		54.2	3.45573	0.344436		54.2	2.29407	0.507691			54.2	3.41718	0.324955
54.4	3.39507	0.305124		54.4	3.47005	0.341451		54.4	2.29033	0.503916			54.4	3.43256	0.323287
54.6	3.39491	0.307477		54.6	3.46937	0.344151		54.6	2.29909	0.507342			54.6	3.43214	0.325814
54.8	3.39948	0.307427		54.8	3.47923	0.341224		54.8	2.29433	0.51082			54.8	3.43935	0.324326
55	3.40437	0.307198		55	3.48498	0.341243		55	2.29988	0.507317			55	3.44468	0.32422
55.2	3.40774	0.308879		55.2	3.49047	0.344088		55.2	2.30289	0.512197			55.2	3.4491	0.326484
55.4	3.41727	0.305995		55.4	3.49504	0.346688		55.4	2.30269	0.510982			55.4	3.45615	0.326342
55.6	3.41761	0.309846		55.6	3.50341	0.342278		55.6	2.30639	0.510725			55.6	3.46051	0.326062
55.8	3.42294	0.307958		55.8	3.50566	0.345328		55.8	2.31066	0.510932			55.8	3.4643	0.326643
56	3.43373	0.31242		56	3.51712	0.344543		56	2.313	0.515571			56	3.47542	0.328481
56.2	3.43875	0.311449		56.2	3.51823	0.349007		56.2	2.31299	0.511816			56.2	3.47849	0.330228
56.4	3.44039	0.31033		56.4	3.52619	0.349273		56.4	2.31499	0.522664			56.4	3.48329	0.329802
56.6	3.43983	0.313172		56.6	3.53322	0.348041		56.6	2.31701	0.518065			56.6	3.48652	0.330606
56.8	3.45053	0.312566		56.8	3.53798	0.348917		56.8	2.32307	0.523159			56.8	3.49425	0.330741
57	3.45719	0.314231		57	3.54021	0.351347		57	2.31911	0.517533			57	3.4987	0.332789
57.2	3.46119	0.317063		57.2	3.54953	0.35215		57.2	2.32578	0.518833			57.2	3.50536	0.334606
57.4	3.46703	0.313726		57.4	3.5487	0.346939		57.4	2.32641	0.522005			57.4	3.50786	0.330333
57.6	3.47562	0.314694		57.6	3.55626	0.354314		57.6	2.32769	0.521196			57.6	3.51594	0.334504
57.8	3.47926	0.318737		57.8	3.56753	0.351286		57.8	2.33112	0.525753			57.8	3.5234	0.335012
58	3.4835	0.319422		58	3.56986	0.35664		58	2.33306	0.522714			58	3.52668	0.338031
58.2	3.48809	0.316614		58.2	3.57545	0.355664		58.2	2.33718	0.52331			58.2	3.53177	0.336139
58.4	3.49564	0.320298		58.4	3.57909	0.355719		58.4	2.33443	0.525958			58.4	3.53737	0.338008
58.6	3.49946	0.321289		58.6	3.58699	0.354033		58.6	2.34263	0.529398			58.6	3.54323	0.337661
58.8	3.50064	0.321502		58.8	3.589	0.362201		58.8	2.34513	0.529179			58.8	3.54482	0.341851
59	3.51022	0.319885		59	3.60032	0.353805		59	2.3435	0.530975			59	3.55527	0.336845
59.2	3.51197	0.320756		59.2	3.6025	0.364904		59.2	2.34724	0.530235			59.2	3.55724	0.34283
59.4	3.51741	0.319744		59.4	3.60711	0.359133		59.4	2.34764	0.532051			59.4	3.56226	0.339438
59.6	3.52562	0.322892		59.6	3.61571	0.360075		59.6	2.35192	0.532417			59.6	3.57067	0.341483
59.8	3.52625	0.323303		59.8	3.62182	0.363987		59.8	2.35196	0.537658			59.8	3.57403	0.343645
60	3.5301	0.323249		60	3.62337	0.361481		60	2.35319	0.537067			60	3.57673	0.342365
60.2	3.53253	0.326375		60.2	3.62623	0.360218		60.2	2.35636	0.534321			60.2	3.57938	0.343296
60.4	3.54035	0.322777		60.4	3.63689	0.362242		60.4	2.35959	0.534807			60.4	3.58862	0.34251
60.6	3.54543	0.322919		60.6	3.63784	0.363579		60.6	2.3602	0.541111			60.6	3.59164	0.343249
60.8	3.55006	0.326975		60.8	3.64691	0.364167		60.8	2.36381	0.538393			60.8	3.59848	0.345571
61	3.55309	0.327497		61	3.64558	0.365247		61	2.36215	0.539686			61	3.59934	0.346372
61.2	3.56312	0.329271		61.2	3.65984	0.362326		61.2	2.36599	0.543424			61.2	3.61148	0.345799
61.4	3.56443	0.328226		61.4	3.66019	0.370416		61.4	2.36287	0.539893			61.4	3.61231	0.349321
61.6	3.56897	0.327672		61.6	3.66697	0.368009		61.6	2.37279	0.540956			61.6	3.61797	0.34784
61.8	3.56874	0.327648		61.8	3.67256	0.367036		61.8	2.37343	0.538595			61.8	3.62065	0.347342
62	3.58263	0.326945		62	3.6844	0.3678		62	2.37795	0.544713			62	3.63351	0.347372
62.2	3.582	0.329768		62.2	3.68243	0.366293		62.2	2.37776	0.544322			62.2	3.63222	0.348031
62.4	3.59049	0.335425		62.4	3.69062	0.372159		62.4	2.37661	0.545813			62.4	3.64055	0.353792
62.6	3.59323	0.334963		62.6	3.69145	0.366751		62.6	2.37778	0.544265			62.6	3.64234	0.350857
62.8	3.60127	0.330508		62.8	3.69761	0.369473		62.8	2.38198	0.548741			62.8	3.64944	0.34999
63	3.60463	0.333411		63	3.70771	0.374003		63	2.38629	0.547578			63	3.65617	0.353707
63.2	3.60705	0.332507		63.2	3.70593	0.374354		63.2	2.38806	0.545572			63.2	3.65649	0.35343
63.4	3.61396	0.333852		63.4	3.71572	0.369009		63.4	2.39094	0.550236			63.4	3.66484	0.35143
63.6	3.61218	0.335115		63.6	3.71785	0.373384		63.6	2.38755	0.549696			63.6	3.66501	0.354249
63.8	3.62387	0.333771		63.8	3.7197	0.374991		63.8	2.39161	0.549964			63.8	3.67179	0.354381
64	3.62739	0.340851		64	3.72885	0.375098		64	2.39359	0.551583			64	3.67812	0.357974
64.2	3.6283	0.337538		64.2	3.73305	0.376984		64.2	2.39602	0.552761			64.2	3.68067	0.357261
64.4	3.63647	0.335909		64.4	3.73966	0.37709		64.4	2.39947	0.552649			64.4	3.68807	0.356499
64.6	3.64156	0.338811		64.6	3.74379	0.379486		64.6	2.39817	0.555066			64.6	3.69268	0.359149
64.8	3.63783	0.341095		64.8	3.74949	0.375314		64.8	2.40222	0.556799			64.8	3.69366	0.358204
65	3.64773	0.336824		65	3.7491	0.379319		65	2.40307	0.556448			65	3.69841	0.358071
65.2	3.65192	0.338143		65.2	3.75838	0.383244		65.2	2.40612	0.555863			65.2	3.70515	0.360694
65.4	3.65908	0.334121		65.4	3.76453	0.383022		65.4	2.40937	0.55918			65.4	3.71181	0.358571
65.6	3.6589	0.343885		65.6	3.7693	0.380011		65.6	2.40533	0.557919			65.6	3.7141	0.361948
65.8	3.66612	0.344733		65.8	3.77053	0.381455		65.8	2.41221	0.557123			65.8	3.71833	0.363094
66	3.67223	0.344335		66	3.77476	0.384728		66	2.4125	0.563579			66	3.72349	0.364532
66.2	3.67294	0.345939		66.2	3.77989	0.38043		66.2	2.41556	0.558111			66.2	3.72641	0.363185
66.4	3.68271	0.344929		66.4	3.78413	0.381734		66.4	2.41576	0.563836			66.4	3.73342	0.363332
66.6	3.68241	0.339878		66.6	3.79302	0.383714		66.6	2.41461	0.569645			66.6	3.73771	0.361796
66.8	3.68841	0.345029		66.8	3.79745	0.385646		66.8	2.41813	0.566477			66.8	3.74293	0.365337
67	3.69005	0.34375		67	3.80041	0.383835		67	2.41784	0.567267			67	3.74523	0.363792
67.2	3.69738	0.346708		67.2	3.80525	0.385133		67.2	2.42032	0.568238			67.2	3.75132	0.365921
67.4	3.70111	0.344512		67.4	3.80659	0.386202		67.4	2.4286	0.567597			67.4	3.75385	0.365357
67.6	3.70393	0.350109		67.6	3.8143	0.38322		67.6	2.42467	0.571934			67.6	3.75911	0.366665
67.8	3.71407	0.347364		67.8	3.81551	0.386564		67.8	2.42596	0.571263			67.8	3.76479	0.366964
68	3.71194	0.353213		68	3.82325	0.392205		68	2.42903	0.570763			68	3.7676	0.372709
68.2	3.71583	0.349724		68.2	3.8236	0.386231		68.2	2.43311	0.576267			68.2	3.76971	0.367978
68.4	3.72138	0.349475		68.4	3.83098	0.390571		68.4	2.43449	0.571357			68.4	3.77618	0.370023
68.6	3.72652	0.353095		68.6	3.83544	0.389331		68.6	2.43368	0.574947			68.6	3.78098	0.371213
68.8	3.73013	0.354296		68.8	3.8409	0.395162		68.8	2.43657	0.571743			68.8	3.78552	0.374729
69	3.73462	0.353262		69	3.84345	0.392235		69	2.43755	0.574547			69	3.78903	0.372749
69.2	3.73689	0.351032		69.2	3.85296	0.392902		69.2	2.44252	0.577533			69.2	3.79493	0.371967
69.4	3.7446	0.352861		69.4	3.85175	0.392556		69.4	2.44229	0.574043			69.4	3.79818	0.372708
69.6	3.75109	0.358173		69.6	3.85736	0.391916		69.6	2.4424	0.581659			69.6	3.80423	0.375045
69.8	3.7511	0.357064		69.8	3.86638	0.392273		69.8	2.44531	0.577811			69.8	3.80874	0.374669
70	3.75325	0.352902		70	3.86485	0.393837		70	2.44617	0.578566			70	3.80905	0.373369
70.2	3.75897	0.355741		70.2	3.87583	0.394965		70.2	2.44835	0.581286			70.2	3.8174	0.375353
70.4	3.76067	0.353621		70.4	3.87855	0.393516		70.4	2.44855	0.585702			70.4	3.81961	0.373568
70.6	3.76344	0.361048		70.6	3.88022	0.396733		70.6	2.45129	0.581603			70.6	3.82183	0.378891
70.8	3.7668	0.359538		70.8	3.88619	0.39603		70.8	2.45004	0.58528			70.8	3.82649	0.377784
71	3.77371	0.359378		71	3.8879	0.398167		71	2.45109	0.582495			71	3.8308	0.378773
71.2	3.77876	0.359543		71.2	3.89281	0.398188		71.2	2.4557	0.582924			71.2	3.83578	0.378866
71.4	3.78493	0.363471		71.4	3.89814	0.40594		71.4	2.46032	0.587304			71.4	3.84154	0.384706
71.6	3.78178	0.358791		71.6	3.9031	0.403911		71.6	2.4593	0.589393			71.6	3.84244	0.381351
71.8	3.7892	0.363024		71.8	3.90238	0.398301		71.8	2.4661	0.586372			71.8	3.84579	0.380662
72	3.7924	0.361767		72	3.90947	0.402221		72	2.46609	0.59288			72	3.85093	0.381994
72.2	3.79965	0.363396		72.2	3.91549	0.402566		72.2	2.46565	0.58793			72.2	3.85757	0.382981
72.4	3.80296	0.360415		72.4	3.9192	0.404029		72.4	2.46576	0.594815			72.4	3.86108	0.382222
72.6	3.80706	0.364506		72.6	3.92693	0.40468		72.6	2.46796	0.590478			72.6	3.867	0.384593
72.8	3.81088	0.364368		72.8	3.92866	0.402312		72.8	2.47192	0.592721			72.8	3.86977	0.38334
73	3.81164	0.365111		73	3.92856	0.407742		73	2.47282	0.587945			73	3.8701	0.386427
73.2	3.81623	0.366839		73.2	3.93836	0.407533		73.2	2.47381	0.596354			73.2	3.8773	0.387186
73.4	3.81716	0.366376		73.4	3.93773	0.408941		73.4	2.46926	0.59575			73.4	3.87744	0.387659
73.6	3.82362	0.366319		73.6	3.94476	0.408745		73.6	2.4769	0.598474			73.6	3.88419	0.387532
73.8	3.82765	0.370553		73.8	3.94827	0.405514		73.8	2.47912	0.595052			73.8	3.88796	0.388033
74	3.83178	0.365151		74	3.95524	0.412462		74	2.47995	0.59466			74	3.89351	0.388807
74.2	3.83639	0.371013		74.2	3.95366	0.399906		74.2	2.4817	0.597381			74.2	3.89502	0.385459
74.4	3.83637	0.36594		74.4	3.95959	0.409943		74.4	2.48643	0.59658			74.4	3.89798	0.387942
74.6	3.84127	0.37315		74.6	3.96216	0.410662		74.6	2.48269	0.597661			74.6	3.90172	0.391906
74.8	3.8442	0.371025		74.8	3.9683	0.412739		74.8	2.4883	0.59977			74.8	3.90625	0.391882
75	3.85143	0.375469		75	3.97669	0.410601		75	2.48749	0.595417			75	3.91406	0.393035
75.2	3.85316	0.371619		75.2	3.97491	0.409894		75.2	2.48636	0.599969			75.2	3.91404	0.390757
75.4	3.85482	0.372002		75.4	3.98542	0.40849		75.4	2.49177	0.601603			75.4	3.92012	0.390246
75.6	3.85735	0.375218		75.6	3.98701	0.412435		75.6	2.49431	0.601054			75.6	3.92218	0.393827
75.8	3.86012	0.373862		75.8	3.99028	0.411676		75.8	2.49519	0.603132			75.8	3.9252	0.392769
76	3.8637	0.370021		76	3.99123	0.412045		76	2.49217	0.60314			76	3.92746	0.391033
76.2	3.87358	0.37742		76.2	3.99468	0.417202		76.2	2.49662	0.604014			76.2	3.93413	0.397311
76.4	3.87717	0.376097		76.4	4.0028	0.414245		76.4	2.50168	0.604895			76.4	3.93999	0.395171
76.6	3.87793	0.373983		76.6	4.00609	0.419372		76.6	2.49675	0.603218			76.6	3.94201	0.396678
76.8	3.8788	0.380854		76.8	4.00842	0.415003		76.8	2.50194	0.607826			76.8	3.94361	0.397929
77	3.88223	0.376463		77	4.01143	0.417259		77	2.50489	0.608562			77	3.94683	0.396861
77.2	3.8897	0.379697		77.2	4.01947	0.417158		77.2	2.50368	0.608233			77.2	3.95459	0.398428
77.4	3.89515	0.37797		77.4	4.01809	0.41535		77.4	2.50377	0.610934			77.4	3.95662	0.39666
77.6	3.89526	0.376152		77.6	4.02459	0.416757		77.6	2.50636	0.6101			77.6	3.95992	0.396454
77.8	3.89714	0.379438		77.8	4.03189	0.419838		77.8	2.51159	0.611462			77.8	3.96451	0.399638
78	3.90231	0.379052		78	4.0303	0.420581		78	2.50882	0.612091			78	3.96631	0.399816
78.2	3.90587	0.378069		78.2	4.03522	0.419127		78.2	2.51005	0.612127			78.2	3.97054	0.398598
78.4	3.91079	0.381582		78.4	4.03945	0.420232		78.4	2.51139	0.614185			78.4	3.97512	0.400907
78.6	3.91303	0.383998		78.6	4.04215	0.420079		78.6	2.51827	0.612456			78.6	3.97759	0.402039
78.8	3.91525	0.382025		78.8	4.05133	0.423398		78.8	2.51611	0.613502			78.8	3.98329	0.402712
79	3.92213	0.382021		79	4.0471	0.417283		79	2.5191	0.619747			79	3.98461	0.399652
79.2	3.92468	0.382428		79.2	4.05432	0.422585		79.2	2.51668	0.615734			79.2	3.9895	0.402506
79.4	3.92547	0.38202		79.4	4.05976	0.419251		79.4	2.51889	0.617806			79.4	3.99261	0.400635
79.6	3.92949	0.386708		79.6	4.0653	0.429195		79.6	2.52409	0.620097			79.6	3.99739	0.407952
79.8	3.93454	0.391924		79.8	4.06669	0.425504		79.8	2.52615	0.623012			79.8	4.00062	0.408714
80	3.94555	0.388312		80	4.0709	0.424348		80	2.52244	0.620651			80	4.00822	0.40633
80.2	3.93906	0.389585		80.2	4.06902	0.42806		80.2	2.53017	0.61947			80.2	4.00404	0.408822
80.4	3.94691	0.385151		80.4	4.07661	0.426146		80.4	2.52503	0.619225			80.4	4.01176	0.405648
80.6	3.94675	0.386284		80.6	4.0783	0.42596		80.6	2.52979	0.620513			80.6	4.01253	0.406122
80.8	3.95097	0.387282		80.8	4.08078	0.428732		80.8	2.5302	0.621276			80.8	4.01588	0.408007
81	3.95326	0.388521		81	4.08782	0.427391		81	2.53374	0.622503			81	4.02054	0.407956
81.2	3.96193	0.387195		81.2	4.09076	0.425308		81.2	2.53347	0.620278			81.2	4.02635	0.406251
81.4	3.95837	0.387271		81.4	4.09536	0.433583		81.4	2.5346	0.624205			81.4	4.02686	0.410427
81.6	3.96212	0.388626		81.6	4.09938	0.427678		81.6	2.53362	0.624859			81.6	4.03075	0.408152
81.8	3.96683	0.391329		81.8	4.09892	0.430375		81.8	2.5357	0.627308			81.8	4.03288	0.410852
82	3.97111	0.393352		82	4.1054	0.432618		82	2.53822	0.628197			82	4.03825	0.412985
82.2	3.97286	0.392428		82.2	4.11261	0.436165		82.2	2.54209	0.624666			82.2	4.04274	0.414296
82.4	3.97932	0.395362		82.4	4.11688	0.437287		82.4	2.54152	0.62505			82.4	4.0481	0.416325
82.6	3.97781	0.393236		82.6	4.12052	0.435567		82.6	2.54397	0.634281			82.6	4.04917	0.414402
82.8	3.98427	0.395186		82.8	4.12083	0.433885		82.8	2.54231	0.627693			82.8	4.05255	0.414536
83	3.98385	0.39466		83	4.12521	0.429942		83	2.54479	0.628629			83	4.05453	0.412301
83.2	3.99056	0.394634		83.2	4.12803	0.434877		83.2	2.54696	0.633157			83.2	4.05929	0.414755
83.4	3.99118	0.397268		83.4	4.13202	0.435316		83.4	2.54817	0.631129			83.4	4.0616	0.416292
83.6	3.99564	0.396606		83.6	4.13549	0.434086		83.6	2.54677	0.63438			83.6	4.06556	0.415346
83.8	4.00102	0.397442		83.8	4.13435	0.437316		83.8	2.55265	0.633602			83.8	4.06769	0.417379
84	4.00298	0.396458		84	4.1395	0.438374		84	2.55443	0.633762			84	4.07124	0.417416
84.2	4.0048	0.40391		84.2	4.14395	0.442708		84.2	2.55217	0.6344			84.2	4.07437	0.423309
84.4	4.01092	0.398803		84.4	4.15032	0.439961		84.4	2.54887	0.635732			84.4	4.08062	0.419382
84.6	4.01111	0.404036		84.6	4.15171	0.43744		84.6	2.55613	0.634464			84.6	4.08141	0.420738
84.8	4.01707	0.401371		84.8	4.15516	0.438759		84.8	2.55688	0.634933			84.8	4.08611	0.420065
85	4.01861	0.40045		85	4.15564	0.443599		85	2.55806	0.637965			85	4.08713	0.422025
85.2	4.01987	0.402276		85.2	4.16569	0.438576		85.2	2.55673	0.638396			85.2	4.09278	0.420426
85.4	4.02522	0.405004		85.4	4.16891	0.441605		85.4	2.56284	0.64111			85.4	4.09706	0.423305
85.6	4.02681	0.401488		85.6	4.16832	0.442618		85.6	2.56256	0.641229			85.6	4.09757	0.422053
85.8	4.02491	0.40352		85.8	4.17141	0.437904		85.8	2.56536	0.634659			85.8	4.09816	0.420712
86	4.03477	0.40266		86	4.1779	0.440095		86	2.57065	0.644206			86	4.10633	0.421378
86.2	4.03295	0.403275		86.2	4.18018	0.438735		86.2	2.56633	0.639123			86.2	4.10657	0.421005
86.4	4.04214	0.40264		86.4	4.17796	0.443296		86.4	2.56552	0.641685			86.4	4.11005	0.422968
86.6	4.04253	0.404231		86.6	4.18417	0.448298		86.6	2.57144	0.645147			86.6	4.11335	0.426264
86.8	4.04444	0.406536		86.8	4.18936	0.44475		86.8	2.56883	0.64359			86.8	4.1169	0.425643
87	4.0531	0.406418		87	4.19313	0.446713		87	2.5697	0.644402			87	4.12312	0.426565
87.2	4.05292	0.406743		87.2	4.19539	0.446491		87.2	2.57407	0.645166			87.2	4.12415	0.426617
87.4	4.05595	0.407151		87.4	4.19843	0.44313		87.4	2.57444	0.645882			87.4	4.12719	0.425141
87.6	4.05868	0.411609		87.6	4.20256	0.453453		87.6	2.58132	0.647922			87.6	4.13062	0.432531
87.8	4.06092	0.411602		87.8	4.20666	0.446284		87.8	2.58151	0.646775			87.8	4.13379	0.428943
88	4.06005	0.409695		88	4.20869	0.448364		88	2.57884	0.640037			88	4.13437	0.42903
88.2	4.06702	0.408412		88.2	4.2135	0.448011		88.2	2.58089	0.648345			88.2	4.14026	0.428211
88.4	4.07096	0.409725		88.4	4.2092	0.451057		88.4	2.58064	0.649654			88.4	4.14008	0.430391
88.6	4.06976	0.410094		88.6	4.21917	0.448381		88.6	2.58456	0.647184			88.6	4.14447	0.429238
88.8	4.07849	0.412371		88.8	4.22257	0.453853		88.8	2.58256	0.647773			88.8	4.15053	0.433112
89	4.07508	0.412966		89	4.22115	0.449232		89	2.58377	0.654865			89	4.14812	0.431099
89.2	4.08471	0.413757		89.2	4.22844	0.455894		89.2	2.58722	0.652434			89.2	4.15657	0.434825
89.4	4.08725	0.415824		89.4	4.22733	0.45408		89.4	2.58523	0.651121			89.4	4.15729	0.434952
89.6	4.08938	0.413826		89.6	4.2312	0.453216		89.6	2.58654	0.651389			89.6	4.16029	0.433521
89.8	4.09265	0.413077		89.8	4.23603	0.456628		89.8	2.58875	0.652585			89.8	4.16434	0.434853
90	4.09202	0.416076		90	4.23652	0.451401		90	2.59165	0.653925			90	4.16427	0.433738
90.2	4.09732	0.412604		90.2	4.24442	0.455842		90.2	2.59319	0.654606			90.2	4.17087	0.434223
90.4	4.10169	0.414355		90.4	4.24537	0.456953		90.4	2.59917	0.654844			90.4	4.17353	0.435654
90.6	4.10417	0.414376		90.6	4.25346	0.455972		90.6	2.59654	0.654247			90.6	4.17882	0.435174
90.8	4.10264	0.41731		90.8	4.25158	0.458357		90.8	2.59511	0.656491			90.8	4.17711	0.437834
91	4.10512	0.417514		91	4.25524	0.456832		91	2.59816	0.656335			91	4.18018	0.437173
91.2	4.10829	0.419914		91.2	4.26161	0.458428		91.2	2.59634	0.657491			91.2	4.18495	0.439171
91.4	4.11026	0.420233		91.4	4.26038	0.458567		91.4	2.59645	0.656373			91.4	4.18532	0.4394
91.6	4.11272	0.41685		91.6	4.26001	0.457699		91.6	2.60204	0.658989			91.6	4.18636	0.437275
91.8	4.12141	0.419992		91.8	4.26692	0.461213		91.8	2.60113	0.658121			91.8	4.19417	0.440603
92	4.12331	0.419294		92	4.26995	0.458953		92	2.60456	0.658255			92	4.19663	0.439124
92.2	4.1211	0.419681		92.2	4.27312	0.457319		92.2	2.60235	0.658543			92.2	4.19711	0.4385
92.4	4.13073	0.418443		92.4	4.27953	0.45729		92.4	2.60509	0.661002			92.4	4.20513	0.437867
92.6	4.13139	0.418687		92.6	4.28016	0.462191		92.6	2.60835	0.66075			92.6	4.20577	0.440439
92.8	4.13449	0.423032		92.8	4.28255	0.463923		92.8	2.60959	0.662391			92.8	4.20852	0.443477
93	4.13592	0.421198		93	4.28191	0.463305		93	2.60952	0.661469			93	4.20892	0.442251
93.2	4.13902	0.42231		93.2	4.288	0.461519		93.2	2.61102	0.66413			93.2	4.21351	0.441915
93.4	4.14407	0.426493		93.4	4.28967	0.464468		93.4	2.61426	0.663653			93.4	4.21687	0.445481
93.6	4.14397	0.419895		93.6	4.2934	0.460624		93.6	2.61323	0.66517			93.6	4.21868	0.440259
93.8	4.14699	0.42516		93.8	4.2962	0.46157		93.8	2.61144	0.663444			93.8	4.2216	0.443365
94	4.14946	0.42377		94	4.29961	0.462691		94	2.61674	0.66696			94	4.22453	0.44323
94.2	4.1518	0.428417		94.2	4.30004	0.460396		94.2	2.61615	0.668534			94.2	4.22592	0.444407
94.4	4.16112	0.428149		94.4	4.30605	0.468637		94.4	2.61844	0.668123			94.4	4.23359	0.448393
94.6	4.16151	0.427573		94.6	4.30277	0.466786		94.6	2.61621	0.665034			94.6	4.23214	0.44718
94.8	4.16015	0.425918		94.8	4.30878	0.469213		94.8	2.61942	0.666214			94.8	4.23446	0.447565
95	4.16786	0.427574		95	4.31493	0.47283		95	2.62147	0.664967			95	4.2414	0.450202
95.2	4.16874	0.428253		95.2	4.31944	0.467048		95.2	2.62201	0.666151			95.2	4.24409	0.44765
95.4	4.16836	0.43332		95.4	4.32271	0.471994		95.4	2.62084	0.668411			95.4	4.24553	0.452657
95.6	4.17065	0.427824		95.6	4.32047	0.470944		95.6	2.62393	0.669728			95.6	4.24556	0.449384
95.8	4.17455	0.42703		95.8	4.33017	0.475567		95.8	2.62432	0.6705			95.8	4.25236	0.451299
96	4.17709	0.433726		96	4.32833	0.472851		96	2.62795	0.668865			96	4.25271	0.453288
96.2	4.17806	0.43156		96.2	4.33077	0.475407		96.2	2.63237	0.675053			96.2	4.25442	0.453483
96.4	4.18421	0.438324		96.4	4.33302	0.471809		96.4	2.62937	0.67318			96.4	4.25861	0.455066
96.6	4.18832	0.429336		96.6	4.33299	0.472861		96.6	2.63077	0.672427			96.6	4.26065	0.451098
96.8	4.18696	0.437116		96.8	4.33587	0.468792		96.8	2.62935	0.674984			96.8	4.26142	0.452954
97	4.18898	0.433323		97	4.34477	0.472259		97	2.63465	0.672757			97	4.26688	0.452791
97.2	4.19324	0.435927		97.2	4.34464	0.47161		97.2	2.63642	0.672883			97.2	4.26894	0.453768
97.4	4.19615	0.438368		97.4	4.34625	0.475119		97.4	2.63559	0.674984			97.4	4.2712	0.456744
97.6	4.19675	0.432327		97.6	4.3511	0.480362		97.6	2.63027	0.673635			97.6	4.27393	0.456344
97.8	4.20241	0.438855		97.8	4.3527	0.475339		97.8	2.63786	0.672678			97.8	4.27756	0.457097
98	4.20346	0.43733		98	4.35778	0.476585		98	2.63724	0.675781			98	4.28062	0.456958
98.2	4.20529	0.441877		98.2	4.35869	0.469176		98.2	2.63777	0.681124			98.2	4.28199	0.455527
98.4	4.21076	0.437642		98.4	4.35952	0.479327		98.4	2.64164	0.677906			98.4	4.28514	0.458484
98.6	4.20835	0.436658		98.6	4.36432	0.479451		98.6	2.64244	0.680582			98.6	4.28634	0.458054
98.8	4.21974	0.439511		98.8	4.36898	0.477308		98.8	2.64082	0.677675			98.8	4.29436	0.45841
99	4.21883	0.441624		99	4.36784	0.481397		99	2.63982	0.676784			99	4.29333	0.46151
99.2	4.21825	0.440534		99.2	4.37514	0.481155		99.2	2.64662	0.681351			99.2	4.2967	0.460845
99.4	4.22479	0.439414		99.4	4.37219	0.47643		99.4	2.64666	0.681118			99.4	4.29849	0.457922
99.6	4.22549	0.440476		99.6	4.37801	0.480236		99.6	2.65181	0.680837			99.6	4.30175	0.460356
99.8	4.22785	0.438252		99.8	4.37959	0.481404		99.8	2.64955	0.680984			99.8	4.30372	0.459828
100	4.23052	0.441889		100	4.37795	0.482274		100	2.64949	0.683853			100	4.30424	0.462082
100.2	4.23074	0.440498		100.2	4.38447	0.481549		100.2	2.65586	0.685721			100.2	4.30761	0.461024
100.4	4.23474	0.442728		100.4	4.38928	0.482884		100.4	2.65447	0.682713			100.4	4.31201	0.462806
100.6	4.23566	0.441947		100.6	4.39454	0.483063		100.6	2.65243	0.682797			100.6	4.3151	0.462505
100.8	4.23816	0.445112		100.8	4.39488	0.483205		100.8	2.65493	0.683557			100.8	4.31652	0.464158
101	4.24486	0.445114		101	4.39488	0.482829		101	2.65308	0.682236			101	4.31987	0.463971
101.2	4.24016	0.444015		101.2	4.39612	0.485352		101.2	2.65732	0.680996			101.2	4.31814	0.464684
101.4	4.24456	0.445074		101.4	4.40412	0.484416		101.4	2.6578	0.68331			101.4	4.32434	0.464745
101.6	4.25167	0.445385		101.6	4.40165	0.481323		101.6	2.66038	0.685855			101.6	4.32666	0.463354
101.8	4.25309	0.446913		101.8	4.40911	0.487852		101.8	2.65835	0.690326			101.8	4.3311	0.467382
102	4.25182	0.44505		102	4.40831	0.486109		102	2.66029	0.688141			102	4.33007	0.46558
102.2	4.25406	0.445938		102.2	4.41342	0.486153		102.2	2.66288	0.691835			102.2	4.33374	0.466045
102.4	4.25435	0.450595		102.4	4.41491	0.486683		102.4	2.66614	0.68875			102.4	4.33463	0.468639
102.6	4.25993	0.448269		102.6	4.41965	0.488936		102.6	2.6641	0.688308			102.6	4.33979	0.468602
102.8	4.26262	0.44518		102.8	4.42171	0.490621		102.8	2.66401	0.684868			102.8	4.34217	0.4679
103	4.26378	0.451507		103	4.42058	0.489974		103	2.66537	0.688328			103	4.34218	0.47074
103.2	4.26356	0.446606		103.2	4.42819	0.48893		103.2	2.66852	0.693654			103.2	4.34587	0.467768
103.4	4.26736	0.447174		103.4	4.42906	0.494857		103.4	2.66595	0.691691			103.4	4.34821	0.471015
103.6	4.2723	0.450376		103.6	4.4327	0.492366		103.6	2.66818	0.692001			103.6	4.3525	0.471371
103.8	4.27127	0.453718		103.8	4.43138	0.48986		103.8	2.67016	0.696045			103.8	4.35132	0.471789
104	4.27392	0.451718		104	4.43642	0.491651		104	2.66999	0.692187			104	4.35517	0.471685
104.2	4.27959	0.452309		104.2	4.43727	0.494987		104.2	2.67016	0.694635			104.2	4.35843	0.473648
104.4	4.28314	0.453962		104.4	4.43561	0.492105		104.4	2.67243	0.694181			104.4	4.35938	0.473033
104.6	4.28037	0.454823		104.6	4.44577	0.493582		104.6	2.67607	0.691702			104.6	4.36307	0.474203
104.8	4.28803	0.453466		104.8	4.44374	0.487816		104.8	2.67804	0.694732			104.8	4.36588	0.470641
105	4.28756	0.452908		105	4.44844	0.493308		105	2.67662	0.696163			105	4.368	0.473108
105.2	4.28541	0.456077		105.2	4.45634	0.495066		105.2	2.68238	0.698546			105.2	4.37087	0.475571
105.4	4.29255	0.455233		105.4	4.45992	0.497333		105.4	2.67918	0.697735			105.4	4.37624	0.476283
105.6	4.2946	0.457691		105.6	4.4536	0.497365		105.6	2.68105	0.696792			105.6	4.3741	0.477528
105.8	4.29911	0.45704		105.8	4.4578	0.49209		105.8	2.68307	0.698197			105.8	4.37846	0.474565
106	4.29889	0.454579		106	4.46364	0.497481		106	2.67826	0.695022			106	4.38126	0.47603
106.2	4.30028	0.459429		106.2	4.46563	0.494609		106.2	2.68175	0.698588			106.2	4.38295	0.477019
106.4	4.30464	0.459032		106.4	4.46507	0.496675		106.4	2.68697	0.697398			106.4	4.38486	0.477854
106.6	4.30673	0.461801		106.6	4.4663	0.496061		106.6	2.68533	0.698401			106.6	4.38651	0.478931
106.8	4.31058	0.457364		106.8	4.471	0.496439		106.8	2.68657	0.701305			106.8	4.39079	0.476901
107	4.31089	0.462515		107	4.47327	0.496203		107	2.6856	0.699197			107	4.39208	0.479359
107.2	4.31541	0.459721		107.2	4.47503	0.49684		107.2	2.684	0.699383			107.2	4.39522	0.47828
107.4	4.31662	0.459222		107.4	4.48011	0.503788		107.4	2.68647	0.702061			107.4	4.39836	0.481505
107.6	4.31662	0.464146		107.6	4.48511	0.496442		107.6	2.694	0.700155			107.6	4.40087	0.480294
107.8	4.32386	0.459666		107.8	4.4797	0.501318		107.8	2.69345	0.703281			107.8	4.40178	0.480492
108	4.32261	0.462945		108	4.48538	0.501985		108	2.69309	0.702944			108	4.404	0.482465
108.2	4.32804	0.462017		108.2	4.49041	0.499508		108.2	2.69284	0.702832			108.2	4.40922	0.480763
108.4	4.32739	0.462805		108.4	4.49056	0.500595		108.4	2.69483	0.710366			108.4	4.40897	0.4817
108.6	4.33044	0.465262		108.6	4.49097	0.502534		108.6	2.69803	0.703128			108.6	4.41071	0.483898
108.8	4.33173	0.463283		108.8	4.49719	0.504272		108.8	2.69455	0.705679			108.8	4.41446	0.483777
109	4.33558	0.464995		109	4.49507	0.504834		109	2.69442	0.709518			109	4.41533	0.484915
109.2	4.33518	0.462314		109.2	4.50084	0.505224		109.2	2.69709	0.70435			109.2	4.41801	0.483769
109.4	4.33889	0.466432		109.4	4.50312	0.503541		109.4	2.70198	0.709192			109.4	4.42101	0.484987
109.6	4.33733	0.465174		109.6	4.50977	0.498154		109.6	2.7042	0.709103			109.6	4.42355	0.481664
109.8	4.34537	0.461156		109.8	4.5041	0.508261		109.8	2.70096	0.708254			109.8	4.42474	0.484709
110	4.34507	0.464678		110	4.50887	0.507542		110	2.70373	0.707835			110	4.42697	0.48611
110.2	4.346	0.467343		110.2	4.50989	0.50283		110.2	2.70428	0.70753			110.2	4.42794	0.485086
110.4	4.35042	0.470642		110.4	4.51563	0.505126		110.4	2.70509	0.710731			110.4	4.43303	0.487884
110.6	4.34616	0.468855		110.6	4.51639	0.505615		110.6	2.70823	0.711857			110.6	4.43127	0.487235
110.8	4.35309	0.469292		110.8	4.51772	0.507596		110.8	2.70625	0.708294			110.8	4.43541	0.488444
111	4.35542	0.467046		111	4.52437	0.503634		111	2.70438	0.709942			111	4.43989	0.48534
111.2	4.361	0.47079		111.2	4.5249	0.508397		111.2	2.71243	0.711578			111.2	4.44295	0.489593
111.4	4.35725	0.472408		111.4	4.52883	0.507483		111.4	2.71012	0.71006			111.4	4.44304	0.489946
111.6	4.36105	0.472681		111.6	4.52926	0.510933		111.6	2.71251	0.708379			111.6	4.44516	0.491807
111.8	4.36678	0.470452		111.8	4.52733	0.509581		111.8	2.70888	0.712712			111.8	4.44705	0.490017
112	4.36713	0.474677		112	4.53161	0.511461		112	2.71126	0.712071			112	4.44937	0.493069
112.2	4.36594	0.47162		112.2	4.53498	0.50973		112.2	2.71337	0.715478			112.2	4.45046	0.490675
112.4	4.36839	0.470305		112.4	4.53795	0.509767		112.4	2.71322	0.713354			112.4	4.45317	0.490036
112.6	4.3728	0.474825		112.6	4.53613	0.512181		112.6	2.71342	0.713005			112.6	4.45446	0.493503
112.8	4.37011	0.47211		112.8	4.54489	0.512134		112.8	2.71578	0.711462			112.8	4.4575	0.492122
113	4.37118	0.471371		113	4.54444	0.510719		113	2.71506	0.713391			113	4.45781	0.491045
113.2	4.37792	0.476647		113.2	4.54442	0.511966		113.2	2.71972	0.713882			113.2	4.46117	0.494306
113.4	4.38353	0.472336		113.4	4.54689	0.511145		113.4	2.71413	0.715833			113.4	4.46521	0.491741
113.6	4.38507	0.476386		113.6	4.55137	0.514268		113.6	2.7207	0.717896			113.6	4.46822	0.495327
113.8	4.38696	0.473577		113.8	4.54976	0.513361		113.8	2.72478	0.719193			113.8	4.46836	0.493469
114	4.38649	0.478865		114	4.54995	0.512752		114	2.72247	0.720587			114	4.46822	0.495808
114.2	4.38563	0.479024		114.2	4.55553	0.516012		114.2	2.72339	0.715248			114.2	4.47058	0.497518
114.4	4.39028	0.478891		114.4	4.55527	0.518795		114.4	2.72391	0.718548			114.4	4.47277	0.498843
114.6	4.39178	0.480712		114.6	4.56023	0.513992		114.6	2.72653	0.722534			114.6	4.476	0.497352
114.8	4.39918	0.476642		114.8	4.56315	0.518373		114.8	2.72986	0.719521			114.8	4.48116	0.497508
115	4.39564	0.479353		115	4.56232	0.514161		115	2.72885	0.720397			115	4.47898	0.496757
115.2	4.39897	0.479897		115.2	4.56715	0.516058		115.2	2.72864	0.717897			115.2	4.48306	0.497977
115.4	4.40006	0.478251		115.4	4.56837	0.514847		115.4	2.72673	0.721712			115.4	4.48421	0.496549
115.6	4.40203	0.482678		115.6	4.57104	0.51474		115.6	2.7292	0.725004			115.6	4.48654	0.498709
115.8	4.40385	0.478056		115.8	4.57461	0.521183		115.8	2.72925	0.720417			115.8	4.48923	0.499619
116	4.41032	0.480008		116	4.57425	0.515753		116	2.729	0.722616			116	4.49228	0.497881
116.2	4.40965	0.478036		116.2	4.58028	0.515707		116.2	2.73501	0.718386			116.2	4.49496	0.496872
116.4	4.41151	0.485742		116.4	4.58138	0.519596		116.4	2.7331	0.723858			116.4	4.49645	0.502669
116.6	4.41217	0.48018		116.6	4.58524	0.520582		116.6	2.73691	0.720189			116.6	4.4987	0.500381
116.8	4.41662	0.483879		116.8	4.57994	0.52057		116.8	2.73568	0.720698			116.8	4.49828	0.502224
117	4.42044	0.481966		117	4.58274	0.524436		117	2.73518	0.724817			117	4.50159	0.503201
117.2	4.41871	0.484607		117.2	4.59092	0.518656		117.2	2.73538	0.727706			117.2	4.50482	0.501631
117.4	4.41948	0.484725		117.4	4.58882	0.517387		117.4	2.73527	0.727503			117.4	4.50415	0.501056
117.6	4.42188	0.484393		117.6	4.59208	0.527623		117.6	2.74145	0.723957			117.6	4.50698	0.506008
117.8	4.42836	0.484608		117.8	4.59285	0.523994		117.8	2.73903	0.723598			117.8	4.51061	0.504301
118	4.43007	0.487071		118	4.59813	0.520342		118	2.74168	0.726221			118	4.5141	0.503707
118.2	4.4251	0.484869		118.2	4.60033	0.524578		118.2	2.73922	0.728106			118.2	4.51272	0.504723
118.4	4.43379	0.484659		118.4	4.59983	0.523801		118.4	2.73867	0.729152			118.4	4.51681	0.50423
118.6	4.43015	0.486833		118.6	4.60927	0.523218		118.6	2.74122	0.730081			118.6	4.51971	0.505025
118.8	4.43504	0.488855		118.8	4.6061	0.523044		118.8	2.74571	0.727479			118.8	4.52057	0.50595
119	4.43762	0.483374		119	4.6086	0.527486		119	2.74281	0.726809			119	4.52311	0.50543
119.2	4.44083	0.490594		119.2	4.60573	0.522174		119.2	2.74381	0.728247			119.2	4.52328	0.506384
119.4	4.44077	0.488453		119.4	4.60855	0.524347		119.4	2.74514	0.72829			119.4	4.52466	0.5064
119.6	4.44543	0.484107		119.6	4.61029	0.528272		119.6	2.74495	0.726221			119.6	4.52786	0.506189
119.8	4.4463	0.486601		119.8	4.61724	0.529109		119.8	2.75176	0.732376			119.8	4.53177	0.507855
120	4.44747	0.486072		120	4.61928	0.527646		120	2.74717	0.732802			120	4.53338	0.506859
120.2	4.45268	0.490856		120.2	4.61862	0.530025		120.2	2.74778	0.728924			120.2	4.53565	0.51044
120.4	4.45134	0.49275		120.4	4.62118	0.525608		120.4	2.74849	0.729075			120.4	4.53626	0.509179
120.6	4.45633	0.491803		120.6	4.62392	0.527372		120.6	2.75419	0.729385			120.6	4.54012	0.509588
120.8	4.45787	0.491755		120.8	4.62721	0.532579		120.8	2.75293	0.731897			120.8	4.54254	0.512167
121	4.46243	0.491907		121	4.62943	0.528009		121	2.75599	0.733332			121	4.54593	0.509958
121.2	4.46211	0.490504		121.2	4.62937	0.536101		121.2	2.75591	0.732701			121.2	4.54574	0.513303
121.4	4.46009	0.492804		121.4	4.63271	0.529294		121.4	2.75114	0.733846			121.4	4.5464	0.511049
121.6	4.46444	0.491369		121.6	4.63803	0.531185		121.6	2.75948	0.731348			121.6	4.55123	0.511277
121.8	4.46525	0.493064		121.8	4.64235	0.531385		121.8	2.75836	0.733793			121.8	4.5538	0.512224
122	4.47068	0.494297		122	4.64119	0.529629		122	2.75877	0.733892			122	4.55593	0.511963
122.2	4.47368	0.491053		122.2	4.63832	0.53355		122.2	2.75928	0.737384			122.2	4.556	0.512302
122.4	4.47439	0.492403		122.4	4.64502	0.534385		122.4	2.75785	0.736201			122.4	4.55971	0.513394
122.6	4.47371	0.495889		122.6	4.64254	0.532333		122.6	2.76262	0.734834			122.6	4.55812	0.514111
122.8	4.47608	0.496745		122.8	4.6456	0.53306		122.8	2.76066	0.739047			122.8	4.56084	0.514903
123	4.47942	0.498697		123	4.64395	0.534511		123	2.7651	0.737509			123	4.56168	0.516604
123.2	4.48208	0.494859		123.2	4.64909	0.53311		123.2	2.76149	0.738014			123.2	4.56559	0.513984
123.4	4.47665	0.496575		123.4	4.64931	0.535723		123.4	2.76832	0.735783			123.4	4.56298	0.516149
123.6	4.48135	0.495429		123.6	4.65096	0.538536		123.6	2.76363	0.740083			123.6	4.56616	0.516982
123.8	4.48693	0.497883		123.8	4.65183	0.535561		123.8	2.76743	0.740332			123.8	4.56938	0.516722
124	4.48594	0.504146		124	4.66191	0.539368		124	2.76448	0.734518			124	4.57393	0.521757
124.2	4.48853	0.500584		124.2	4.65429	0.536095		124.2	2.7658	0.743222			124.2	4.57141	0.51834
124.4	4.48882	0.500964		124.4	4.66065	0.536515		124.4	2.76741	0.741616			124.4	4.57473	0.51874
124.6	4.49212	0.497553		124.6	4.66544	0.537987		124.6	2.77177	0.737538			124.6	4.57878	0.51777
124.8	4.49542	0.500692		124.8	4.6569	0.540478		124.8	2.77233	0.739981			124.8	4.57616	0.520585
125	4.49652	0.502355		125	4.66625	0.536543		125	2.77037	0.736874			125	4.58139	0.519449
125.2	4.49713	0.500172		125.2	4.67249	0.539926		125.2	2.77135	0.737506			125.2	4.58481	0.520049
125.4	4.50082	0.502704		125.4	4.66968	0.54149		125.4	2.77254	0.736095			125.4	4.58525	0.522097
125.6	4.50251	0.502331		125.6	4.67435	0.539405		125.6	2.77149	0.745436			125.6	4.58843	0.520868
125.8	4.50699	0.504789		125.8	4.6741	0.541882		125.8	2.77602	0.736952			125.8	4.59054	0.523336
126	4.50271	0.500331		126	4.67512	0.542475		126	2.77433	0.744639			126	4.58892	0.521403
126.2	4.50671	0.504874		126.2	4.67508	0.541521		126.2	2.77707	0.738921			126.2	4.59089	0.523198
126.4	4.50613	0.50415		126.4	4.67461	0.535585		126.4	2.7735	0.741391			126.4	4.59037	0.519868
126.6	4.5129	0.503673		126.6	4.68303	0.540995		126.6	2.77915	0.742736			126.6	4.59796	0.522334
126.8	4.51095	0.506995		126.8	4.67808	0.54105		126.8	2.77981	0.7443			126.8	4.59451	0.524023
127	4.51407	0.50858		127	4.69065	0.5408		127	2.78389	0.745902			127	4.60236	0.52469
127.2	4.51539	0.501247		127.2	4.68789	0.545864		127.2	2.78083	0.746344			127.2	4.60164	0.523556
127.4	4.51507	0.507084		127.4	4.68669	0.541346		127.4	2.78153	0.745287			127.4	4.60088	0.524215
127.6	4.51581	0.509466		127.6	4.69246	0.541985		127.6	2.77748	0.740773			127.6	4.60414	0.525725
127.8	4.5193	0.505526		127.8	4.69653	0.542872		127.8	2.7856	0.745361			127.8	4.60791	0.524199
128	4.52507	0.507784		128	4.69508	0.546643		128	2.78752	0.747789			128	4.61008	0.527214
128.2	4.52477	0.50644		128.2	4.69714	0.545717		128.2	2.78477	0.742259			128.2	4.61096	0.526079
128.4	4.52486	0.509052		128.4	4.70111	0.545685		128.4	2.78455	0.747406			128.4	4.61299	0.527369
128.6	4.52926	0.510827		128.6	4.70403	0.544941		128.6	2.78593	0.745315			128.6	4.61664	0.527884
128.8	4.52826	0.505458		128.8	4.70448	0.546334		128.8	2.78709	0.746342			128.8	4.61637	0.525896
129	4.53304	0.509063		129	4.70306	0.547		129	2.79217	0.745998			129	4.61805	0.528032
129.2	4.53475	0.511255		129.2	4.70522	0.543583		129.2	2.78445	0.74788			129.2	4.61998	0.527419
129.4	4.53034	0.51015		129.4	4.70795	0.547408		129.4	2.79106	0.750041			129.4	4.61915	0.528779
129.6	4.5345	0.51301		129.6	4.70922	0.545525		129.6	2.79241	0.748835			129.6	4.62186	0.529267
129.8	4.53366	0.513634		129.8	4.71396	0.548716		129.8	2.79197	0.749415			129.8	4.62381	0.531175
130	4.54284	0.513111		130	4.71317	0.549453		130	2.79391	0.748767			130	4.62801	0.531282
130.2	4.54612	0.510407		130.2	4.71113	0.550958		130.2	2.79412	0.748987			130.2	4.62862	0.530682
130.4	4.53992	0.51329		130.4	4.72137	0.550574		130.4	2.79126	0.747097			130.4	4.63065	0.531932
130.6	4.5464	0.513595		130.6	4.71743	0.546647		130.6	2.79125	0.747376			130.6	4.63191	0.530121
130.8	4.55014	0.512072		130.8	4.71563	0.545845		130.8	2.79315	0.747316			130.8	4.63288	0.528958
131	4.54676	0.512884		131	4.72048	0.553115		131	2.79902	0.753603			131	4.63362	0.533
131.2	4.55455	0.516071		131.2	4.72081	0.552593		131.2	2.79771	0.754043			131.2	4.63768	0.534332
131.4	4.55201	0.517843		131.4	4.7282	0.549511		131.4	2.79669	0.751236			131.4	4.64011	0.533677
131.6	4.55464	0.51545		131.6	4.72682	0.552013		131.6	2.80388	0.751861			131.6	4.64073	0.533732
131.8	4.55389	0.509599		131.8	4.72929	0.549788		131.8	2.7967	0.752077			131.8	4.64159	0.529694
132	4.55722	0.515297		132	4.73325	0.552188		132	2.79831	0.751195			132	4.64523	0.533742
132.2	4.55871	0.515415		132.2	4.73275	0.556509		132.2	2.80137	0.750838			132.2	4.64573	0.535962
132.4	4.5616	0.518236		132.4	4.73419	0.555787		132.4	2.80213	0.752003			132.4	4.64789	0.537011
132.6	4.56	0.516517		132.6	4.73676	0.554741		132.6	2.80625	0.751971			132.6	4.64838	0.535629
132.8	4.56626	0.519015		132.8	4.73941	0.558491		132.8	2.8003	0.75632			132.8	4.65284	0.538753
133	4.56184	0.519243		133	4.73806	0.554532		133	2.80314	0.753345			133	4.64995	0.536887
133.2	4.56961	0.519541		133.2	4.74134	0.557526		133.2	2.80176	0.755595			133.2	4.65548	0.538534
133.4	4.56848	0.520142		133.4	4.74472	0.560086		133.4	2.80753	0.75228			133.4	4.6566	0.540114
133.6	4.56785	0.522908		133.6	4.73934	0.558355		133.6	2.80891	0.757717			133.6	4.65359	0.540632
133.8	4.5737	0.520471		133.8	4.74229	0.555573		133.8	2.80663	0.758898			133.8	4.65799	0.538022
134	4.57677	0.524363		134	4.74823	0.55801		134	2.80676	0.760643			134	4.6625	0.541186
134.2	4.57362	0.518246		134.2	4.75025	0.551851		134.2	2.81248	0.757685			134.2	4.66194	0.535048
134.4	4.58003	0.52204		134.4	4.75388	0.556744		134.4	2.81241	0.754324			134.4	4.66696	0.539392
134.6	4.57706	0.520085		134.6	4.75662	0.557962		134.6	2.80773	0.757574			134.6	4.66684	0.539024
134.8	4.58318	0.524247		134.8	4.75742	0.556796		134.8	2.81585	0.756822			134.8	4.6703	0.540521
135	4.58359	0.523607		135	4.75905	0.562943		135	2.8142	0.756091			135	4.67132	0.543275
135.2	4.58523	0.522807		135.2	4.75439	0.558493		135.2	2.81302	0.759758			135.2	4.66981	0.54065
135.4	4.58243	0.519135		135.4	4.75896	0.55847		135.4	2.81504	0.758791			135.4	4.6707	0.538803
135.6	4.5862	0.524116		135.6	4.76119	0.559573		135.6	2.81468	0.761442			135.6	4.6737	0.541845
135.8	4.58609	0.523325		135.8	4.76241	0.556481		135.8	2.81331	0.758201			135.8	4.67425	0.539903
136	4.59035	0.523747		136	4.76351	0.559306		136	2.81903	0.761762			136	4.67693	0.541527
136.2	4.58971	0.527954		136.2	4.76504	0.560989		136.2	2.81527	0.758366			136.2	4.67738	0.544471
136.4	4.58766	0.525317		136.4	4.76529	0.56356		136.4	2.81699	0.759753			136.4	4.67647	0.544438
136.6	4.59185	0.521947		136.6	4.77206	0.560834		136.6	2.82286	0.763427			136.6	4.68196	0.541391
136.8	4.59886	0.526772		136.8	4.77153	0.559722		136.8	2.82568	0.762217			136.8	4.68519	0.543247
137	4.59803	0.528659		137	4.77624	0.562773		137	2.82312	0.765532			137	4.68713	0.545716
137.2	4.59944	0.529929		137.2	4.77213	0.560373		137.2	2.81754	0.763724			137.2	4.68579	0.545151
137.4	4.60016	0.528024		137.4	4.78332	0.560445		137.4	2.82189	0.760189			137.4	4.69174	0.544235
137.6	4.60529	0.528388		137.6	4.7813	0.564085		137.6	2.82285	0.763356			137.6	4.6933	0.546237
137.8	4.60341	0.529618		137.8	4.78077	0.566208		137.8	2.82526	0.762246			137.8	4.69209	0.547913
138	4.60528	0.525039		138	4.77912	0.566271		138	2.8243	0.768858			138	4.6922	0.545655
138.2	4.60707	0.523927		138.2	4.77842	0.56458		138.2	2.82257	0.767406			138.2	4.69274	0.544254
138.4	4.60539	0.525824		138.4	4.78522	0.564362		138.4	2.82783	0.763352			138.4	4.6953	0.545093
138.6	4.61395	0.530527		138.6	4.7908	0.565287		138.6	2.827	0.766031			138.6	4.70238	0.547907
138.8	4.6104	0.531223		138.8	4.79105	0.566069		138.8	2.82891	0.765448			138.8	4.70073	0.548646
139	4.61204	0.530382		139	4.79163	0.569111		139	2.82705	0.767145			139	4.70184	0.549747
139.2	4.61546	0.530997		139.2	4.79135	0.565756		139.2	2.83057	0.765371			139.2	4.7034	0.548376
139.4	4.61251	0.532693		139.4	4.79069	0.566868		139.4	2.83028	0.763592			139.4	4.7016	0.549781
139.6	4.61389	0.532652		139.6	4.80268	0.569795		139.6	2.82968	0.767304			139.6	4.70828	0.551224
139.8	4.62015	0.532583		139.8	4.79371	0.562449		139.8	2.83151	0.766555			139.8	4.70693	0.547516
140	4.62182	0.534503		140	4.79455	0.568269		140	2.83085	0.765954			140	4.70818	0.551386
140.2	4.62289	0.533523		140.2	4.80005	0.569685		140.2	2.83605	0.772557			140.2	4.71147	0.551604
140.4	4.62781	0.529227		140.4	4.80009	0.565104		140.4	2.83581	0.767806			140.4	4.71395	0.547165
140.6	4.62616	0.532492		140.6	4.80374	0.565797		140.6	2.83868	0.764317			140.6	4.71495	0.549145
140.8	4.62427	0.531162		140.8	4.80642	0.571523		140.8	2.83848	0.771314			140.8	4.71534	0.551342
141	4.63114	0.531515		141	4.80657	0.570595		141	2.84023	0.774289			141	4.71886	0.551055
141.2	4.63094	0.53653		141.2	4.80632	0.572989		141.2	2.8392	0.769279			141.2	4.71863	0.55476
141.4	4.63164	0.538319		141.4	4.80929	0.567452		141.4	2.83663	0.768528			141.4	4.72046	0.552885
141.6	4.63231	0.534644		141.6	4.8122	0.570928		141.6	2.8443	0.768512			141.6	4.72225	0.552786
141.8	4.63399	0.534866		141.8	4.81571	0.574517		141.8	2.84001	0.770483			141.8	4.72485	0.554692
142	4.63551	0.539028		142	4.81267	0.568165		142	2.83662	0.767138			142	4.72409	0.553597
142.2	4.63944	0.540158		142.2	4.81692	0.573042		142.2	2.83995	0.770407			142.2	4.72818	0.5566
142.4	4.63938	0.537325		142.4	4.81803	0.575565		142.4	2.84501	0.772948			142.4	4.72871	0.556445
142.6	4.64018	0.535825		142.6	4.81893	0.573029		142.6	2.84262	0.772668			142.6	4.72956	0.554427
142.8	4.64495	0.539624		142.8	4.81393	0.574446		142.8	2.84728	0.767874			142.8	4.72944	0.557035
143	4.64491	0.537064		143	4.82688	0.575413		143	2.84216	0.769465			143	4.7359	0.556239
143.2	4.64721	0.537969		143.2	4.82543	0.577724		143.2	2.84782	0.773445			143.2	4.73632	0.557847
143.4	4.64712	0.539639		143.4	4.82334	0.574785		143.4	2.83907	0.772961			143.4	4.73523	0.557212
143.6	4.6505	0.539883		143.6	4.8242	0.572909		143.6	2.84465	0.77792			143.6	4.73735	0.556396
143.8	4.64801	0.542227		143.8	4.83004	0.576144		143.8	2.84701	0.772765			143.8	4.73903	0.559186
144	4.65004	0.540891		144	4.83061	0.574986		144	2.85212	0.775364			144	4.74033	0.557938
144.2	4.655	0.54183		144.2	4.83177	0.577203		144.2	2.84825	0.773677			144.2	4.74338	0.559517
144.4	4.65612	0.542713		144.4	4.83532	0.575047		144.4	2.85047	0.774898			144.4	4.74572	0.55888
144.6	4.65481	0.543391		144.6	4.83818	0.574474		144.6	2.84953	0.772705			144.6	4.74649	0.558933
144.8	4.66229	0.540837		144.8	4.83357	0.577332		144.8	2.8524	0.772764			144.8	4.74793	0.559085
145	4.65812	0.542629		145	4.83811	0.579391		145	2.85745	0.779034			145	4.74811	0.56101
145.2	4.66299	0.54527		145.2	4.83967	0.579669		145.2	2.85459	0.775054			145.2	4.75133	0.56247
145.4	4.66255	0.548289		145.4	4.84321	0.57706		145.4	2.85106	0.776364			145.4	4.75288	0.562675
145.6	4.66362	0.544542		145.6	4.84342	0.579925		145.6	2.853	0.776433			145.6	4.75352	0.562233
145.8	4.66296	0.542979		145.8	4.84356	0.580993		145.8	2.85739	0.778842			145.8	4.75326	0.561986
146	4.66851	0.544703		146	4.84572	0.582489		146	2.85483	0.776532			146	4.75711	0.563596
146.2	4.66469	0.546666		146.2	4.84973	0.581765		146.2	2.85998	0.779228			146.2	4.75721	0.564215
146.4	4.66996	0.543784		146.4	4.84924	0.581279		146.4	2.85806	0.779606			146.4	4.7596	0.562532
146.6	4.66849	0.543581		146.6	4.85019	0.58289		146.6	2.86043	0.776279			146.6	4.75934	0.563236
146.8	4.67035	0.546583		146.8	4.84993	0.576754		146.8	2.86166	0.778717			146.8	4.76014	0.561668
147	4.67094	0.544544		147	4.8563	0.5801		147	2.85831	0.780534			147	4.76362	0.562322
147.2	4.67307	0.544303		147.2	4.85571	0.579249		147.2	2.8626	0.779618			147.2	4.76439	0.561776
147.4	4.67738	0.542747		147.4	4.85663	0.582974		147.4	2.86069	0.778027			147.4	4.767	0.562861
147.6	4.67828	0.546222		147.6	4.85684	0.580312		147.6	2.85807	0.776589			147.6	4.76756	0.563267
147.8	4.68234	0.549277		147.8	4.86393	0.58338		147.8	2.86155	0.778387			147.8	4.77313	0.566328
148	4.67593	0.55097		148	4.86248	0.583336		148	2.86422	0.779062			148	4.7692	0.567153
148.2	4.6872	0.549044		148.2	4.86116	0.587031		148.2	2.86788	0.78166			148.2	4.77418	0.568038
148.4	4.68733	0.547973		148.4	4.86015	0.586458		148.4	2.86566	0.776549			148.4	4.77374	0.567215
148.6	4.68425	0.549823		148.6	4.86224	0.585733		148.6	2.86541	0.782528			148.6	4.77325	0.567778
148.8	4.68469	0.549616		148.8	4.86598	0.587017		148.8	2.8667	0.776283			148.8	4.77534	0.568317
149	4.68675	0.548951		149	4.86549	0.581428		149	2.86788	0.780499			149	4.77612	0.565189
149.2	4.6885	0.54999		149.2	4.86678	0.584937		149.2	2.87192	0.782385			149.2	4.77764	0.567463
149.4	4.68889	0.552751		149.4	4.8674	0.586559		149.4	2.86892	0.782873			149.4	4.77815	0.569655
149.6	4.68987	0.550472		149.6	4.87192	0.582488		149.6	2.87189	0.786355			149.6	4.7809	0.56648
149.8	4.69132	0.551172		149.8	4.86921	0.584825		149.8	2.87004	0.777848			149.8	4.78026	0.567999
150	4.69198	0.554733		150	4.87414	0.585664		150	2.87403	0.779931			150	4.78306	0.570199
150.2	4.69601	0.550163		150.2	4.87706	0.585054		150.2	2.87068	0.783011			150.2	4.78654	0.567609
150.4	4.69635	0.549599		150.4	4.87977	0.586949		150.4	2.87387	0.781779			150.4	4.78806	0.568274
150.6	4.69968	0.552736		150.6	4.88302	0.588184		150.6	2.87397	0.782219			150.6	4.79135	0.57046
150.8	4.69575	0.554812		150.8	4.882	0.590057		150.8	2.87388	0.784578			150.8	4.78887	0.572434
151	4.70599	0.552256		151	4.88291	0.582564		151	2.87331	0.780391			151	4.79445	0.56741
151.2	4.70552	0.557085		151.2	4.87731	0.591421		151.2	2.88072	0.783005			151.2	4.79142	0.574253
151.4	4.70497	0.558498		151.4	4.88433	0.594537		151.4	2.87553	0.78799			151.4	4.79465	0.576518
151.6	4.70272	0.555069		151.6	4.88356	0.589695		151.6	2.87773	0.781981			151.6	4.79314	0.572382
151.8	4.70806	0.554813		151.8	4.88978	0.590379		151.8	2.88154	0.7829			151.8	4.79892	0.572596
152	4.71266	0.554241		152	4.88683	0.592524		152	2.87589	0.778672			152	4.79974	0.573382
152.2	4.7144	0.558338		152.2	4.88491	0.592236		152.2	2.87719	0.785065			152.2	4.79966	0.575287
152.4	4.70803	0.555389		152.4	4.89273	0.590721		152.4	2.88052	0.788369			152.4	4.80038	0.573055
152.6	4.71168	0.557661		152.6	4.89202	0.592437		152.6	2.8773	0.785944			152.6	4.80185	0.575049
152.8	4.71079	0.555458		152.8	4.89811	0.590063		152.8	2.87997	0.781765			152.8	4.80445	0.57276
153	4.71971	0.556918		153	4.89703	0.590227		153	2.88531	0.787872			153	4.80837	0.573573
153.2	4.71841	0.563811		153.2	4.89705	0.593779		153.2	2.88309	0.786291			153.2	4.80773	0.578795
153.4	4.71878	0.558949		153.4	4.90108	0.592905		153.4	2.88534	0.786475			153.4	4.80993	0.575927
153.6	4.7189	0.55778		153.6	4.9031	0.596612		153.6	2.88409	0.784208			153.6	4.811	0.577196
153.8	4.7221	0.559282		153.8	4.90367	0.593396		153.8	2.88333	0.789501			153.8	4.81288	0.576339
154	4.7208	0.556406		154	4.90203	0.596463		154	2.88503	0.788303			154	4.81142	0.576434
154.2	4.72823	0.56231		154.2	4.90782	0.59355		154.2	2.88711	0.788047			154.2	4.81803	0.57793
154.4	4.72674	0.561505		154.4	4.90135	0.592052		154.4	2.88807	0.784929			154.4	4.81405	0.576778
154.6	4.72647	0.559222		154.6	4.90664	0.597995		154.6	2.88535	0.789303			154.6	4.81655	0.578609
154.8	4.72364	0.565594		154.8	4.9125	0.601418		154.8	2.88611	0.788456			154.8	4.81807	0.583506
155	4.72753	0.564597		155	4.90936	0.596346		155	2.89385	0.790293			155	4.81845	0.580472
155.2	4.72946	0.558881		155.2	4.9128	0.594034		155.2	2.89332	0.788305			155.2	4.82113	0.576458
155.4	4.73204	0.564151		155.4	4.91358	0.598422		155.4	2.89168	0.787837			155.4	4.82281	0.581286
155.6	4.7369	0.565115		155.6	4.91627	0.595322		155.6	2.89314	0.789839			155.6	4.82659	0.580219
155.8	4.73419	0.562059		155.8	4.91751	0.597014		155.8	2.89189	0.786851			155.8	4.82585	0.579536
156	4.73705	0.560544		156	4.91413	0.59923		156	2.89114	0.791118			156	4.82559	0.579887
156.2	4.7377	0.563802		156.2	4.92152	0.599816		156.2	2.89457	0.786979			156.2	4.82961	0.581809
156.4	4.73776	0.565419		156.4	4.92267	0.603986		156.4	2.89532	0.788401			156.4	4.83021	0.584703
156.6	4.74009	0.569079		156.6	4.91647	0.596866		156.6	2.89561	0.789312			156.6	4.82828	0.582973
156.8	4.7429	0.564529		156.8	4.92006	0.600662		156.8	2.89458	0.791403			156.8	4.83148	0.582595
157	4.74114	0.569296		157	4.92463	0.598557		157	2.89644	0.786812			157	4.83288	0.583927
157.2	4.74743	0.569901		157.2	4.92569	0.60341		157.2	2.89444	0.789031			157.2	4.83656	0.586655
157.4	4.74505	0.561542		157.4	4.92174	0.598274		157.4	2.89715	0.788547			157.4	4.8334	0.579908
157.6	4.74633	0.565262		157.6	4.92892	0.601634		157.6	2.89929	0.790813			157.6	4.83762	0.583448
157.8	4.74766	0.570952		157.8	4.92992	0.594995		157.8	2.90314	0.793587			157.8	4.83879	0.582974
158	4.7503	0.568017		158	4.93354	0.602277		158	2.90178	0.793175			158	4.84192	0.585147
158.2	4.75075	0.566736		158.2	4.93311	0.602276		158.2	2.8996	0.796035			158.2	4.84193	0.584506
158.4	4.75266	0.570456		158.4	4.92957	0.597918		158.4	2.90519	0.785093			158.4	4.84111	0.584187
158.6	4.75037	0.567907		158.6	4.93444	0.602357		158.6	2.91049	0.793148			158.6	4.84241	0.585132
158.8	4.75443	0.571553		158.8	4.9349	0.605499		158.8	2.90558	0.791086			158.8	4.84466	0.588526
159	4.7534	0.571497		159	4.93736	0.603296		159	2.90393	0.792504			159	4.84538	0.587396
159.2	4.75422	0.569326		159.2	4.94073	0.604705		159.2	2.90603	0.790812			159.2	4.84747	0.587015
159.4	4.75812	0.571269		159.4	4.94401	0.607033		159.4	2.90199	0.796662			159.4	4.85106	0.589151
159.6	4.75598	0.571335		159.6	4.94091	0.604492		159.6	2.90916	0.796305			159.6	4.84845	0.587913
159.8	4.76173	0.56858		159.8	4.94193	0.604026		159.8	2.90775	0.7881			159.8	4.85183	0.586303
160	4.76132	0.572695		160	4.94194	0.607249		160	2.90769	0.794888			160	4.85163	0.589972
160.2	4.76456	0.569117		160.2	4.9485	0.602473		160.2	2.90504	0.793175			160.2	4.85653	0.585795
160.4	4.76551	0.573643		160.4	4.94915	0.603178		160.4	2.90837	0.794703			160.4	4.85733	0.58841
160.6	4.76345	0.570519		160.6	4.94837	0.601766		160.6	2.91225	0.793124			160.6	4.85591	0.586143
160.8	4.76607	0.575062		160.8	4.95061	0.606256		160.8	2.91182	0.795065			160.8	4.85834	0.590659
161	4.76949	0.575353		161	4.95476	0.612844		161	2.9111	0.796447			161	4.86212	0.594098
161.2	4.77276	0.575667		161.2	4.95003	0.607347		161.2	2.91002	0.795451			161.2	4.8614	0.591507
161.4	4.77167	0.571594		161.4	4.95003	0.607128		161.4	2.91376	0.797272			161.4	4.86085	0.589361
161.6	4.77616	0.57279		161.6	4.94959	0.608769		161.6	2.91352	0.798826			161.6	4.86288	0.59078
161.8	4.7733	0.575234		161.8	4.9551	0.610122		161.8	2.91231	0.798889			161.8	4.8642	0.592678
162	4.77678	0.576336		162	4.9538	0.610651		162	2.91255	0.796317			162	4.86529	0.593494
162.2	4.77603	0.574508		162.2	4.96005	0.610753		162.2	2.91682	0.800132			162.2	4.86804	0.592631
162.4	4.77589	0.57443		162.4	4.96011	0.606884		162.4	2.91487	0.799035			162.4	4.868	0.590657
162.6	4.78093	0.573729		162.6	4.96117	0.6088		162.6	2.91476	0.795355			162.6	4.87105	0.591265
162.8	4.77634	0.574664		162.8	4.96262	0.611634		162.8	2.91651	0.800781			162.8	4.86948	0.593149
163	4.7855	0.577765		163	4.96189	0.608901		163	2.91573	0.798249			163	4.8737	0.593333
163.2	4.78292	0.576538		163.2	4.9637	0.608059		163.2	2.9199	0.799439			163.2	4.87331	0.592298
163.4	4.78369	0.578523		163.4	4.96796	0.610988		163.4	2.92175	0.8017			163.4	4.87582	0.594755
163.6	4.78295	0.575337		163.6	4.96738	0.612366		163.6	2.91896	0.796657			163.6	4.87516	0.593852
163.8	4.78664	0.575483		163.8	4.9674	0.614559		163.8	2.92052	0.802207			163.8	4.87702	0.595021
164	4.78485	0.580423		164	4.97059	0.6093		164	2.91906	0.7955			164	4.87772	0.594861
164.2	4.7846	0.580142		164.2	4.96837	0.608284		164.2	2.91934	0.803255			164.2	4.87649	0.594213
164.4	4.79054	0.582421		164.4	4.9748	0.612474		164.4	2.92109	0.801195			164.4	4.88267	0.597447
164.6	4.78779	0.580827		164.6	4.97052	0.615211		164.6	2.92151	0.79988			164.6	4.87915	0.598019
164.8	4.78937	0.578934		164.8	4.97158	0.613266		164.8	2.92231	0.802552			164.8	4.88047	0.5961
165	4.79245	0.579849		165	4.98067	0.612421		165	2.92616	0.802443			165	4.88656	0.596135
165.2	4.79185	0.577562		165.2	4.97256	0.612758		165.2	2.92928	0.805605			165.2	4.8822	0.59516
165.4	4.79584	0.582301		165.4	4.97674	0.614676		165.4	2.92323	0.801137			165.4	4.88629	0.598488
165.6	4.79844	0.582822		165.6	4.97972	0.611776		165.6	2.92972	0.800923			165.6	4.88908	0.597299
165.8	4.7965	0.579919		165.8	4.97813	0.617841		165.8	2.92881	0.801361			165.8	4.88731	0.59888
166	4.79888	0.583842		166	4.98049	0.611101		166	2.93079	0.797828			166	4.88968	0.597472
166.2	4.80433	0.583927		166.2	4.98212	0.618225		166.2	2.92776	0.802189			166.2	4.89323	0.601076
166.4	4.80089	0.581427		166.4	4.98648	0.6155		166.4	2.92769	0.803175			166.4	4.89368	0.598463
166.6	4.80629	0.582907		166.6	4.98517	0.61556		166.6	2.9333	0.800053			166.6	4.89573	0.599233
166.8	4.80355	0.584077		166.8	4.99198	0.61937		166.8	2.93176	0.804666			166.8	4.89776	0.601724
167	4.80849	0.584669		167	4.98953	0.613245		167	2.93229	0.798526			167	4.89901	0.598957
167.2	4.8049	0.584721		167.2	4.98859	0.616572		167.2	2.93295	0.799751			167.2	4.89675	0.600647
167.4	4.80532	0.580647		167.4	4.98648	0.618394		167.4	2.93477	0.804408			167.4	4.8959	0.59952
167.6	4.80851	0.586526		167.6	4.99205	0.616809		167.6	2.93168	0.804257			167.6	4.90028	0.601667
167.8	4.80933	0.586268		167.8	4.99498	0.618136		167.8	2.93486	0.805435			167.8	4.90216	0.602202
168	4.8159	0.583101		168	4.9963	0.614563		168	2.9344	0.803256			168	4.9061	0.598832
168.2	4.8068	0.584937		168.2	4.99633	0.615736		168.2	2.94143	0.805182			168.2	4.90156	0.600337
168.4	4.81448	0.585513		168.4	4.99594	0.62088		168.4	2.93149	0.806231			168.4	4.90521	0.603196
168.6	4.81647	0.588287		168.6	5.00289	0.619946		168.6	2.93494	0.800845			168.6	4.90968	0.604116
168.8	4.81813	0.588025		168.8	4.9954	0.61815		168.8	2.93645	0.80374			168.8	4.90676	0.603087
169	4.81937	0.585697		169	5.00158	0.615999		169	2.93741	0.802586			169	4.91047	0.600848
169.2	4.81871	0.584056		169.2	5.00206	0.623422		169.2	2.93669	0.806916			169.2	4.91039	0.603739
169.4	4.81972	0.584151		169.4	5.00198	0.619767		169.4	2.94235	0.805857			169.4	4.91085	0.601959
169.6	4.82016	0.589676		169.6	5.00072	0.621668		169.6	2.94027	0.805993			169.6	4.91044	0.605672
169.8	4.82363	0.587434		169.8	5.00422	0.619121		169.8	2.9405	0.806314			169.8	4.91392	0.603277
170	4.8237	0.588726		170	5.00213	0.622062		170	2.93763	0.800647			170	4.91291	0.605394
170.2	4.82801	0.588717		170.2	5.01103	0.618312		170.2	2.93947	0.806645			170.2	4.91952	0.603514
170.4	4.82734	0.588661		170.4	5.00317	0.621915		170.4	2.94154	0.803779			170.4	4.91526	0.605288
170.6	4.82911	0.589721		170.6	5.01123	0.61637		170.6	2.94003	0.80626			170.6	4.92017	0.603046
170.8	4.83354	0.590083		170.8	5.01365	0.625702		170.8	2.94371	0.811447			170.8	4.92359	0.607892
171	4.83163	0.590903		171	5.01153	0.621746		171	2.94523	0.807531			171	4.92158	0.606324
171.2	4.83156	0.591414		171.2	5.01431	0.624014		171.2	2.94348	0.80828			171.2	4.92293	0.607714
171.4	4.83115	0.59197		171.4	5.01823	0.624338		171.4	2.94717	0.807676			171.4	4.92469	0.608154
171.6	4.83273	0.591522		171.6	5.01491	0.62335		171.6	2.94533	0.808554			171.6	4.92382	0.607436
171.8	4.83131	0.5917		171.8	5.02036	0.624416		171.8	2.94649	0.806391			171.8	4.92583	0.608058
172	4.83574	0.5936		172	5.01621	0.627391		172	2.94648	0.810995			172	4.92597	0.610496
172.2	4.83882	0.595523		172.2	5.02155	0.62351		172.2	2.94571	0.80962			172.2	4.93019	0.609517
172.4	4.83778	0.593466		172.4	5.02057	0.630133		172.4	2.9478	0.810687			172.4	4.92918	0.6118
172.6	4.84001	0.594552		172.6	5.02151	0.624684		172.6	2.95023	0.809351			172.6	4.93076	0.609618
172.8	4.84275	0.592663		172.8	5.03182	0.624756		172.8	2.95163	0.812677			172.8	4.93729	0.608709
173	4.83991	0.59512		173	5.02471	0.624725		173	2.95014	0.810712			173	4.93231	0.609922
173.2	4.84091	0.597037		173.2	5.02335	0.626718		173.2	2.95366	0.809957			173.2	4.93213	0.611877
173.4	4.84873	0.595567		173.4	5.02765	0.623887		173.4	2.95262	0.808846			173.4	4.93819	0.609727
173.6	4.84531	0.598478		173.6	5.02481	0.629178		173.6	2.94948	0.80992			173.6	4.93506	0.613828
173.8	4.85386	0.596259		173.8	5.03483	0.627098		173.8	2.95857	0.810386			173.8	4.94435	0.611678
174	4.84867	0.595111		174	5.02976	0.625941		174	2.95302	0.809856			174	4.93922	0.610526
174.2	4.84612	0.598723		174.2	5.0325	0.626031		174.2	2.95496	0.811357			174.2	4.93931	0.612377
174.4	4.84357	0.592833		174.4	5.03552	0.628365		174.4	2.95156	0.811917			174.4	4.93955	0.610599
174.6	4.84922	0.597757		174.6	5.03129	0.630272		174.6	2.9563	0.807908			174.6	4.94026	0.614015
174.8	4.84954	0.596373		174.8	5.03592	0.629611		174.8	2.95353	0.810037			174.8	4.94273	0.612992
175	4.85067	0.599604		175	5.03293	0.628773		175	2.95644	0.812513			175	4.9418	0.614188
175.2	4.85619	0.597476		175.2	5.03507	0.626752		175.2	2.95879	0.80633			175.2	4.94563	0.612114
175.4	4.85367	0.595239		175.4	5.03672	0.627589		175.4	2.95799	0.814699			175.4	4.94519	0.611414
175.6	4.85202	0.596784		175.6	5.0371	0.630319		175.6	2.95797	0.810902			175.6	4.94456	0.613551
175.8	4.85175	0.601757		175.8	5.03839	0.631227		175.8	2.95779	0.812566			175.8	4.94507	0.616492
176	4.86066	0.60106		176	5.04602	0.629219		176	2.96096	0.813043			176	4.95334	0.615139
176.2	4.85971	0.600586		176.2	5.04508	0.625295		176.2	2.96114	0.814375			176.2	4.95239	0.61294
176.4	4.86122	0.598728		176.4	5.04285	0.635032		176.4	2.96151	0.808842			176.4	4.95203	0.61688
176.6	4.85772	0.598856		176.6	5.04611	0.633375		176.6	2.95636	0.812645			176.6	4.95192	0.616115
176.8	4.86255	0.602993		176.8	5.04854	0.633553		176.8	2.96371	0.813987			176.8	4.95555	0.618273
177	4.86246	0.597472		177	5.04689	0.632343		177	2.96164	0.814819			177	4.95467	0.614907
177.2	4.86683	0.60135		177.2	5.05261	0.630682		177.2	2.96314	0.812959			177.2	4.95972	0.616016
177.4	4.86593	0.601018		177.4	5.05372	0.635247		177.4	2.9643	0.813452			177.4	4.95982	0.618132
177.6	4.86684	0.600261		177.6	5.05378	0.634175		177.6	2.96343	0.814041			177.6	4.96031	0.617218
177.8	4.86512	0.607492		177.8	5.05101	0.634515		177.8	2.96986	0.814613			177.8	4.95807	0.621003
178	4.87213	0.606033		178	5.05151	0.631277		178	2.96648	0.810381			178	4.96182	0.618655
178.2	4.86998	0.605423		178.2	5.05259	0.633876		178.2	2.96811	0.811117			178.2	4.96129	0.61965
178.4	4.87204	0.603162		178.4	5.05676	0.632535		178.4	2.96505	0.812062			178.4	4.9644	0.617848
178.6	4.87427	0.600904		178.6	5.05759	0.636584		178.6	2.96863	0.813847			178.6	4.96593	0.618744
178.8	4.87253	0.607493		178.8	5.05913	0.634136		178.8	2.96543	0.810912			178.8	4.96583	0.620815
179	4.87833	0.602223		179	5.06252	0.632917		179	2.96928	0.817613			179	4.97043	0.61757
179.2	4.87061	0.603597		179.2	5.06041	0.634871		179.2	2.96792	0.820131			179.2	4.96551	0.619234
179.4	4.8777	0.607039		179.4	5.06457	0.630393		179.4	2.9692	0.816404			179.4	4.97114	0.618716
179.6	4.8765	0.606236		179.6	5.06512	0.635982		179.6	2.97006	0.816687			179.6	4.97081	0.621109
179.8	4.87911	0.604977		179.8	5.06372	0.63206		179.8	2.9737	0.814605			179.8	4.97141	0.618519
180	4.8819	0.605932		180	5.06398	0.641352		180	2.97223	0.814988			180	4.97294	0.623642
180.2	4.88361	0.607642		180.2	5.06166	0.637403		180.2	2.97472	0.815718			180.2	4.97264	0.622522
180.4	4.88553	0.607756		180.4	5.06948	0.636167		180.4	2.97648	0.812597			180.4	4.9775	0.621962
180.6	4.88379	0.604726		180.6	5.06934	0.639827		180.6	2.977	0.814297			180.6	4.97656	0.622277
180.8	4.88095	0.607578		180.8	5.0795	0.641912		180.8	2.97767	0.81615			180.8	4.98022	0.624745
181	4.88877	0.609902		181	5.06927	0.638292		181	2.97776	0.819585			181	4.97902	0.624097
181.2	4.88521	0.606754		181.2	5.06767	0.641153		181.2	2.9788	0.819726			181.2	4.97644	0.623954
181.4	4.88671	0.61371		181.4	5.06985	0.633756		181.4	2.97788	0.815943			181.4	4.97828	0.623733
181.6	4.88714	0.611429		181.6	5.07293	0.638961		181.6	2.97955	0.816617			181.6	4.98004	0.625195
181.8	4.89077	0.608373		181.8	5.07294	0.641481		181.8	2.97959	0.820785			181.8	4.98185	0.624927
182	4.89071	0.607899		182	5.0799	0.642602		182	2.97857	0.814705			182	4.98531	0.62525
182.2	4.89544	0.61203		182.2	5.07469	0.637441		182.2	2.98092	0.818333			182.2	4.98507	0.624735
182.4	4.89039	0.606197		182.4	5.08464	0.637827		182.4	2.97956	0.815433			182.4	4.98752	0.622012
182.6	4.89243	0.613011		182.6	5.07589	0.641072		182.6	2.98157	0.813353			182.6	4.98416	0.627042
182.8	4.89678	0.60709		182.8	5.08213	0.637428		182.8	2.97967	0.818885			182.8	4.98946	0.622259
183	4.89749	0.609994		183	5.08015	0.636789		183	2.98106	0.81801			183	4.98882	0.623391
183.2	4.89403	0.606813		183.2	5.07927	0.640069		183.2	2.9812	0.817861			183.2	4.98665	0.623441
183.4	4.89671	0.612614		183.4	5.08407	0.644256		183.4	2.98532	0.818323			183.4	4.99039	0.628435
183.6	4.90017	0.614603		183.6	5.08372	0.63948		183.6	2.98234	0.813477			183.6	4.99194	0.627041
183.8	4.90071	0.610594		183.8	5.08736	0.645344		183.8	2.98761	0.815248			183.8	4.99403	0.627969
184	4.90068	0.609776		184	5.08854	0.641119		184	2.98934	0.818852			184	4.99461	0.625447
184.2	4.90355	0.611758		184.2	5.09162	0.64342		184.2	2.98806	0.818622			184.2	4.99758	0.627589
184.4	4.90293	0.611669		184.4	5.08885	0.640833		184.4	2.98522	0.820463			184.4	4.99589	0.626251
184.6	4.90409	0.618366		184.6	5.08857	0.643839		184.6	2.98617	0.8196			184.6	4.99633	0.631103
184.8	4.90649	0.613333		184.8	5.08933	0.645574		184.8	2.98794	0.823325			184.8	4.99791	0.629453
185	4.90852	0.61384		185	5.09312	0.643976		185	2.98927	0.823861			185	5.00082	0.628908
185.2	4.90594	0.611723		185.2	5.09208	0.643303		185.2	2.99078	0.816646			185.2	4.99901	0.627513
185.4	4.90859	0.614424		185.4	5.09598	0.649955		185.4	2.9912	0.818694			185.4	5.00229	0.632189
185.6	4.90775	0.614913		185.6	5.0956	0.644973		185.6	2.99029	0.820133			185.6	5.00168	0.629943
185.8	4.9123	0.614938		185.8	5.09555	0.646062		185.8	2.99106	0.818305			185.8	5.00392	0.6305
186	4.9117	0.615221		186	5.09941	0.650137		186	2.98911	0.821314			186	5.00555	0.632679
186.2	4.91436	0.620458		186.2	5.09485	0.649492		186.2	2.98767	0.819046			186.2	5.00461	0.634975
186.4	4.91343	0.61563		186.4	5.10319	0.6469		186.4	2.99406	0.819602			186.4	5.00831	0.631265
186.6	4.91321	0.619036		186.6	5.10121	0.648377		186.6	2.99201	0.822614			186.6	5.00721	0.633707
186.8	4.91349	0.618339		186.8	5.10202	0.645304		186.8	2.99245	0.81725			186.8	5.00775	0.631821
187	4.9184	0.613989		187	5.10424	0.645154		187	2.9973	0.824563			187	5.01132	0.629572
187.2	4.92302	0.614362		187.2	5.10606	0.6491		187.2	2.99611	0.821751			187.2	5.01454	0.631731
187.4	4.92094	0.622386		187.4	5.10458	0.647979		187.4	2.99442	0.823147			187.4	5.01276	0.635182
187.6	4.92414	0.619449		187.6	5.11108	0.646386		187.6	2.99555	0.82412			187.6	5.01761	0.632917
187.8	4.91948	0.617636		187.8	5.10444	0.646404		187.8	2.9945	0.817659			187.8	5.01196	0.63202
188	4.92053	0.614066		188	5.10737	0.650051		188	2.99968	0.827901			188	5.01395	0.632059
188.2	4.92161	0.618053		188.2	5.11261	0.647094		188.2	2.99958	0.821773			188.2	5.01711	0.632573
188.4	4.92515	0.619994		188.4	5.1111	0.654658		188.4	3.00395	0.82202			188.4	5.01812	0.637326
188.6	4.92984	0.625051		188.6	5.11354	0.65027		188.6	3.00026	0.821624			188.6	5.02169	0.63766
188.8	4.92484	0.620256		188.8	5.10904	0.651313		188.8	3.00118	0.826481			188.8	5.01694	0.635784
189	4.92906	0.618507		189	5.11565	0.650198		189	2.9956	0.82496			189	5.02235	0.634352
189.2	4.92985	0.622564		189.2	5.11504	0.654366		189.2	3.0029	0.82083			189.2	5.02244	0.638465
189.4	4.92934	0.619064		189.4	5.11639	0.6516		189.4	3.00304	0.820626			189.4	5.02287	0.635332
189.6	4.92952	0.623976		189.6	5.11501	0.652415		189.6	3.00159	0.823357			189.6	5.02227	0.638196
189.8	4.92973	0.621285		189.8	5.11794	0.652655		189.8	3.00274	0.824195			189.8	5.02384	0.63697
190	4.92981	0.619795		190	5.11749	0.653868		190	3.00144	0.822161			190	5.02365	0.636831
190.2	4.93331	0.618927		190.2	5.12018	0.655151		190.2	3.0059	0.82067			190.2	5.02675	0.637039
190.4	4.9428	0.623499		190.4	5.12237	0.648941		190.4	3.00031	0.829159			190.4	5.03259	0.63622
190.6	4.93725	0.626188		190.6	5.12229	0.650268		190.6	3.00322	0.824038			190.6	5.02977	0.638228
190.8	4.93588	0.625053		190.8	5.12206	0.655137		190.8	3.00679	0.826039			190.8	5.02897	0.640095
191	4.93839	0.621973		191	5.12627	0.654426		191	3.00514	0.824261			191	5.03233	0.638199
191.2	4.93618	0.624909		191.2	5.12568	0.656612		191.2	3.00506	0.824181			191.2	5.03093	0.640761
191.4	4.94066	0.626536		191.4	5.12564	0.656369		191.4	3.00656	0.825414			191.4	5.03315	0.641452
191.6	4.93911	0.623134		191.6	5.12376	0.656569		191.6	3.00638	0.825878			191.6	5.03143	0.639851
191.8	4.94229	0.625437		191.8	5.12554	0.662129		191.8	3.00613	0.823739			191.8	5.03392	0.643783
192	4.93856	0.618935		192	5.12552	0.651147		192	3.00864	0.823738			192	5.03204	0.635041
192.2	4.94633	0.626244		192.2	5.13038	0.656625		192.2	3.00569	0.825184			192.2	5.03836	0.641434
192.4	4.94857	0.625619		192.4	5.1272	0.655218		192.4	3.01209	0.825714			192.4	5.03789	0.640418
192.6	4.94487	0.630178		192.6	5.13209	0.658248		192.6	3.00949	0.822877			192.6	5.03848	0.644213
192.8	4.94446	0.625191		192.8	5.1327	0.655327		192.8	3.00914	0.828149			192.8	5.03858	0.640259
193	4.94868	0.628605		193	5.13267	0.656751		193	3.00891	0.82888			193	5.04067	0.642678
193.2	4.94645	0.630852		193.2	5.13314	0.655052		193.2	3.01051	0.823504			193.2	5.0398	0.642952
193.4	4.95344	0.631801		193.4	5.13691	0.656993		193.4	3.01736	0.824844			193.4	5.04518	0.644397
193.6	4.95449	0.627644		193.6	5.13451	0.658269		193.6	3.01176	0.829947			193.6	5.0445	0.642956
193.8	4.95143	0.629267		193.8	5.13816	0.656964		193.8	3.0115	0.827724			193.8	5.0448	0.643116
194	4.95792	0.628436		194	5.13934	0.658259		194	3.01408	0.824171			194	5.04863	0.643348
194.2	4.95572	0.6323		194.2	5.14084	0.660588		194.2	3.01659	0.824866			194.2	5.04828	0.646444
194.4	4.95687	0.633497		194.4	5.14471	0.659071		194.4	3.01369	0.829298			194.4	5.05079	0.646284
194.6	4.95213	0.631044		194.6	5.1361	0.656847		194.6	3.01661	0.827827			194.6	5.04412	0.643945
194.8	4.95879	0.627674		194.8	5.14354	0.662686		194.8	3.01469	0.824418			194.8	5.05117	0.64518
195	4.96083	0.631924		195	5.14322	0.660695		195	3.01718	0.825265			195	5.05203	0.646309
195.2	4.96037	0.629798		195.2	5.14162	0.658958		195.2	3.01869	0.826474			195.2	5.05099	0.644378
195.4	4.96158	0.62895		195.4	5.14704	0.657662		195.4	3.02001	0.828304			195.4	5.05431	0.643306
195.6	4.95883	0.634468		195.6	5.14588	0.661551		195.6	3.02019	0.826198			195.6	5.05235	0.64801
195.8	4.96334	0.63398		195.8	5.14862	0.65946		195.8	3.01836	0.831734			195.8	5.05598	0.64672
196	4.966	0.630856		196	5.14477	0.663058		196	3.02048	0.833111			196	5.05538	0.646957
196.2	4.96082	0.628971		196.2	5.14907	0.665091		196.2	3.01983	0.829567			196.2	5.05495	0.647031
196.4	4.96698	0.631508		196.4	5.1514	0.662272		196.4	3.01901	0.824512			196.4	5.05919	0.64689
196.6	4.96521	0.6329		196.6	5.15174	0.659036		196.6	3.02343	0.829583			196.6	5.05847	0.645968
196.8	4.96525	0.630922		196.8	5.15524	0.664624		196.8	3.02524	0.829416			196.8	5.06025	0.647773
197	4.96538	0.632659		197	5.14952	0.663392		197	3.0243	0.82955			197	5.05745	0.648026
197.2	4.96841	0.634822		197.2	5.15104	0.661156		197.2	3.01935	0.826833			197.2	5.05973	0.647989
197.4	4.96964	0.634989		197.4	5.15682	0.663342		197.4	3.0253	0.82708			197.4	5.06323	0.649166
197.6	4.96955	0.634041		197.6	5.15782	0.661357		197.6	3.02361	0.824387			197.6	5.06368	0.647699
197.8	4.97424	0.631411		197.8	5.15923	0.663449		197.8	3.02915	0.832099			197.8	5.06674	0.64743
198	4.97222	0.638675		198	5.15938	0.662146		198	3.0254	0.829008			198	5.0658	0.65041
198.2	4.97434	0.635988		198.2	5.15899	0.664568		198.2	3.0305	0.830938			198.2	5.06667	0.650278
198.4	4.97113	0.639551		198.4	5.15995	0.66165		198.4	3.02822	0.827375			198.4	5.06554	0.6506
198.6	4.97775	0.639917		198.6	5.1626	0.662286		198.6	3.03167	0.831815			198.6	5.07017	0.651102
198.8	4.97595	0.637858		198.8	5.16093	0.66774		198.8	3.0267	0.83007			198.8	5.06844	0.652799
199	4.9809	0.63627		199	5.1615	0.665779		199	3.02936	0.832412			199	5.0712	0.651024
199.2	4.97893	0.635594		199.2	5.16289	0.667245		199.2	3.03406	0.828885			199.2	5.07091	0.65142
199.4	4.97643	0.632339		199.4	5.16286	0.666392		199.4	3.0319	0.831975			199.4	5.06965	0.649365
199.6	4.98429	0.634444		199.6	5.16632	0.661559		199.6	3.03124	0.829132			199.6	5.0753	0.648001
199.8	4.97949	0.63864		199.8	5.16786	0.665123		199.8	3.03134	0.83193			199.8	5.07367	0.651881
200	4.98355	0.634903		200	5.16378	0.66482		200	3.0359	0.83074			200	5.07367	0.649861
200.2	4.98293	0.640086		200.2	5.1668	0.667234		200.2	3.0305	0.832392			200.2	5.07487	0.65366
200.4	4.9842	0.640297		200.4	5.16821	0.668372		200.4	3.03366	0.828034			200.4	5.0762	0.654334
200.6	4.98107	0.638811		200.6	5.17568	0.669277		200.6	3.03279	0.833419			200.6	5.07837	0.654044
200.8	4.98797	0.63727		200.8	5.17783	0.663323		200.8	3.03126	0.834689			200.8	5.0829	0.650297
201	4.98138	0.641008		201	5.17141	0.668492		201	3.03566	0.833556			201	5.0764	0.65475
201.2	4.98735	0.636593		201.2	5.1667	0.669386		201.2	3.03353	0.833731			201.2	5.07702	0.65299
201.4	4.98845	0.638483		201.4	5.17054	0.667189		201.4	3.03992	0.831593			201.4	5.07949	0.652836
201.6	4.98683	0.642803		201.6	5.17574	0.667807		201.6	3.03885	0.832139			201.6	5.08128	0.655305
201.8	4.99248	0.641818		201.8	5.17882	0.668122		201.8	3.03904	0.831928			201.8	5.08565	0.65497
202	4.98671	0.642989		202	5.17415	0.671446		202	3.03875	0.833386			202	5.08043	0.657218
202.2	4.99435	0.643921		202.2	5.1758	0.671663		202.2	3.03822	0.832279			202.2	5.08508	0.657792
202.4	4.99198	0.641848		202.4	5.17596	0.674924		202.4	3.03553	0.832841			202.4	5.08397	0.658386
202.6	4.99368	0.641423		202.6	5.18007	0.673544		202.6	3.04069	0.8304			202.6	5.08688	0.657484
202.8	4.99454	0.641676		202.8	5.1807	0.672615		202.8	3.04147	0.833103			202.8	5.08762	0.657146
203	4.99129	0.642964		203	5.17921	0.673042		203	3.04052	0.832138			203	5.08525	0.658003
203.2	4.99759	0.640992		203.2	5.18326	0.672701		203.2	3.04376	0.835276			203.2	5.09043	0.656846
203.4	4.99739	0.639873		203.4	5.18893	0.670924		203.4	3.04235	0.836208			203.4	5.09316	0.655398
203.6	4.99557	0.645593		203.6	5.18387	0.669131		203.6	3.04242	0.833287			203.6	5.08972	0.657362
203.8	5.00016	0.643992		203.8	5.18136	0.668089		203.8	3.0405	0.833908			203.8	5.09076	0.65604
204	5.00057	0.64548		204	5.18629	0.671208		204	3.04295	0.8362			204	5.09343	0.658344
204.2	4.99606	0.644703		204.2	5.18652	0.669884		204.2	3.04591	0.83302			204.2	5.09129	0.657294
204.4	5.00192	0.647225		204.4	5.18817	0.668294		204.4	3.04172	0.835048			204.4	5.09504	0.657759
204.6	5.00315	0.640609		204.6	5.18996	0.675102		204.6	3.04791	0.834326			204.6	5.09656	0.657855
204.8	5.0024	0.646151		204.8	5.18521	0.671138		204.8	3.04614	0.835913			204.8	5.0938	0.658644
205	5.00639	0.644295		205	5.19028	0.671466		205	3.04808	0.834968			205	5.09833	0.65788
205.2	5.00503	0.644308		205.2	5.18863	0.672437		205.2	3.04586	0.833319			205.2	5.09683	0.658372
205.4	5.00813	0.646227		205.4	5.19419	0.672122		205.4	3.04655	0.838176			205.4	5.10116	0.659174
205.6	5.00849	0.647601		205.6	5.198	0.670618		205.6	3.04885	0.832047			205.6	5.10324	0.659109
205.8	5.0104	0.646393		205.8	5.19637	0.671947		205.8	3.04797	0.833619			205.8	5.10339	0.65917
206	5.00867	0.649509		206	5.19865	0.674925		206	3.05159	0.834017			206	5.10366	0.662217
206.2	5.00996	0.64879		206.2	5.19755	0.674259		206.2	3.05165	0.837677			206.2	5.10375	0.661525
206.4	5.01174	0.649657		206.4	5.1944	0.673556		206.4	3.0519	0.83953			206.4	5.10307	0.661607
206.6	5.00842	0.650227		206.6	5.19925	0.675387		206.6	3.05155	0.835492			206.6	5.10384	0.662807
206.8	5.01196	0.64699		206.8	5.20086	0.675893		206.8	3.05019	0.837325			206.8	5.10641	0.661442
207	5.01113	0.648795		207	5.19836	0.673461		207	3.05632	0.836406			207	5.10474	0.661128
207.2	5.01863	0.649948		207.2	5.19854	0.677593		207.2	3.05008	0.840119			207.2	5.10858	0.663771
207.4	5.01548	0.650655		207.4	5.20054	0.676249		207.4	3.05179	0.833915			207.4	5.10801	0.663452
207.6	5.01339	0.647614		207.6	5.20405	0.676808		207.6	3.05529	0.83738			207.6	5.10872	0.662211
207.8	5.01687	0.648501		207.8	5.20536	0.674192		207.8	3.05227	0.83057			207.8	5.11111	0.661347
208	5.01693	0.64828		208	5.20744	0.67691		208	3.05604	0.838161			208	5.11219	0.662595
208.2	5.01859	0.650003		208.2	5.20932	0.676617		208.2	3.05726	0.838276			208.2	5.11395	0.66331
208.4	5.02297	0.652176		208.4	5.20902	0.679033		208.4	3.05784	0.842421			208.4	5.116	0.665605
208.6	5.01961	0.652469		208.6	5.20962	0.678754		208.6	3.05514	0.83499			208.6	5.11462	0.665612
208.8	5.02541	0.651148		208.8	5.20872	0.679377		208.8	3.0574	0.840845			208.8	5.11707	0.665263
209	5.01914	0.649275		209	5.20065	0.677843		209	3.05958	0.837966			209	5.10989	0.663559
209.2	5.02321	0.655544		209.2	5.20769	0.678179		209.2	3.06389	0.837042			209.2	5.11545	0.666861
209.4	5.02438	0.650836		209.4	5.20936	0.676844		209.4	3.05442	0.837299			209.4	5.11687	0.66384
209.6	5.02214	0.652351		209.6	5.21265	0.680985		209.6	3.06074	0.840215			209.6	5.11739	0.666668
209.8	5.02582	0.655758		209.8	5.2109	0.678107		209.8	3.06226	0.836987			209.8	5.11836	0.666932
210	5.03149	0.65165		210	5.21109	0.681892		210	3.06361	0.841057			210	5.12129	0.666771
210.2	5.02883	0.658284		210.2	5.21109	0.681831		210.2	3.06058	0.837887			210.2	5.11996	0.670057
210.4	5.03122	0.651942		210.4	5.2112	0.682798		210.4	3.0623	0.839886			210.4	5.12121	0.66737
210.6	5.02944	0.655754		210.6	5.21399	0.679911		210.6	3.05819	0.838882			210.6	5.12172	0.667832
210.8	5.03423	0.656169		210.8	5.21514	0.680508		210.8	3.06176	0.838527			210.8	5.12469	0.668338
211	5.03218	0.658598		211	5.21881	0.686488		211	3.05748	0.840987			211	5.12549	0.672543
211.2	5.0312	0.658391		211.2	5.22099	0.679553		211.2	3.0632	0.839197			211.2	5.1261	0.668972
211.4	5.03058	0.657078		211.4	5.21834	0.677952		211.4	3.06461	0.842084			211.4	5.12446	0.667515
211.6	5.039	0.651841		211.6	5.21694	0.680593		211.6	3.06388	0.839457			211.6	5.12797	0.666217
211.8	5.03251	0.658632		211.8	5.22268	0.68638		211.8	3.06777	0.837755			211.8	5.1276	0.672506
212	5.03522	0.656339		212	5.22184	0.690817		212	3.06567	0.842187			212	5.12853	0.673578
212.2	5.03675	0.656747		212.2	5.22363	0.682436		212.2	3.06393	0.839699			212.2	5.13019	0.669592
212.4	5.0344	0.657215		212.4	5.22155	0.682706		212.4	3.06699	0.841164			212.4	5.12798	0.66996
212.6	5.03667	0.655996		212.6	5.22461	0.681919		212.6	3.06696	0.844039			212.6	5.13064	0.668958
212.8	5.03576	0.654728		212.8	5.22594	0.68145		212.8	3.06852	0.840975			212.8	5.13085	0.668089
213	5.04098	0.657304		213	5.22733	0.682187		213	3.06986	0.842752			213	5.13416	0.669746
213.2	5.03885	0.657339		213.2	5.22495	0.680006		213.2	3.07203	0.839038			213.2	5.1319	0.668672
213.4	5.04303	0.65763		213.4	5.22476	0.686432		213.4	3.07056	0.838012			213.4	5.1339	0.672031
213.6	5.04517	0.654329		213.6	5.22798	0.686984		213.6	3.06973	0.838977			213.6	5.13657	0.670656
213.8	5.04219	0.658258		213.8	5.22788	0.686258		213.8	3.06645	0.837079			213.8	5.13503	0.672258
214	5.04465	0.657688		214	5.2306	0.687038		214	3.07257	0.842066			214	5.13763	0.672363
214.2	5.04238	0.663609		214.2	5.23327	0.679626		214.2	3.07505	0.841285			214.2	5.13783	0.671617
214.4	5.0478	0.660388		214.4	5.23436	0.684391		214.4	3.06994	0.84283			214.4	5.14108	0.672389
214.6	5.04823	0.659236		214.6	5.23271	0.68846		214.6	3.0705	0.843285			214.6	5.14047	0.673848
214.8	5.04734	0.657349		214.8	5.22789	0.685471		214.8	3.06951	0.842077			214.8	5.13762	0.67141
215	5.05329	0.662853		215	5.23366	0.683937		215	3.07301	0.845451			215	5.14347	0.673395
215.2	5.0482	0.659877		215.2	5.23363	0.689063		215.2	3.0791	0.84328			215.2	5.14091	0.67447
215.4	5.05148	0.661809		215.4	5.23728	0.688258		215.4	3.07569	0.843193			215.4	5.14438	0.675034
215.6	5.05484	0.66029		215.6	5.2361	0.686281		215.6	3.07387	0.84018			215.6	5.14547	0.673285
215.8	5.05117	0.661507		215.8	5.23974	0.687482		215.8	3.07805	0.839199			215.8	5.14545	0.674495
216	5.05311	0.660255		216	5.23986	0.683492		216	3.07149	0.840836			216	5.14648	0.671874
216.2	5.05787	0.666703		216.2	5.23848	0.691237		216.2	3.07665	0.841088			216.2	5.14817	0.67897
216.4	5.05478	0.661358		216.4	5.23288	0.687742		216.4	3.07722	0.842498			216.4	5.14383	0.67455
216.6	5.05176	0.664068		216.6	5.23594	0.68585		216.6	3.07788	0.84034			216.6	5.14385	0.674959
216.8	5.05259	0.660596		216.8	5.24002	0.687536		216.8	3.08003	0.839096			216.8	5.1463	0.674066
217	5.05931	0.661031		217	5.24243	0.690541		217	3.07756	0.84449			217	5.15087	0.675786
217.2	5.05768	0.663997		217.2	5.24728	0.686941		217.2	3.0816	0.839835			217.2	5.15248	0.675469
217.4	5.0621	0.666602		217.4	5.24858	0.686076		217.4	3.08033	0.840821			217.4	5.15534	0.676339
217.6	5.06301	0.661974		217.6	5.24457	0.689027		217.6	3.08125	0.842405			217.6	5.15379	0.6755
217.8	5.06166	0.666253		217.8	5.24844	0.689604		217.8	3.08181	0.840755			217.8	5.15505	0.677928
218	5.05943	0.666028		218	5.24584	0.686126		218	3.08377	0.845861			218	5.15264	0.676077
218.2	5.05724	0.661913		218.2	5.24817	0.685653		218.2	3.08253	0.846181			218.2	5.1527	0.673783
218.4	5.06428	0.667039		218.4	5.24947	0.691468		218.4	3.07781	0.841594			218.4	5.15687	0.679253
218.6	5.06391	0.666297		218.6	5.25119	0.694701		218.6	3.08352	0.844447			218.6	5.15755	0.680499
218.8	5.06498	0.667093		218.8	5.25097	0.687007		218.8	3.08368	0.844303			218.8	5.15798	0.67705
219	5.06554	0.66738		219	5.24938	0.691647		219	3.08356	0.845554			219	5.15746	0.679514
219.2	5.06674	0.664086		219.2	5.25247	0.690061		219.2	3.08505	0.845123			219.2	5.1596	0.677074
219.4	5.06854	0.664995		219.4	5.24859	0.690607		219.4	3.08432	0.845161			219.4	5.15856	0.677801
219.6	5.0643	0.669987		219.6	5.254	0.692383		219.6	3.08996	0.850473			219.6	5.15915	0.681185
219.8	5.06777	0.664531		219.8	5.25576	0.697521		219.8	3.08644	0.841645			219.8	5.16176	0.681026
220	5.06668	0.666659		220	5.25277	0.695939		220	3.08586	0.847676			220	5.15973	0.681299
220.2	5.06991	0.669874		220.2	5.25772	0.694909		220.2	3.08346	0.844424			220.2	5.16381	0.682391
220.4	5.07491	0.666611		220.4	5.2628	0.692481		220.4	3.0855	0.840348			220.4	5.16885	0.679546
220.6	5.07052	0.663236		220.6	5.26097	0.688532		220.6	3.08747	0.844779			220.6	5.16574	0.675884
220.8	5.07236	0.670258		220.8	5.26028	0.69405		220.8	3.08569	0.845315			220.8	5.16632	0.682154
221	5.07414	0.667869		221	5.26355	0.697965		221	3.08858	0.844568			221	5.16884	0.682917
221.2	5.07469	0.66822		221.2	5.26434	0.692178		221.2	3.0884	0.844363			221.2	5.16951	0.680199
221.4	5.0735	0.66913		221.4	5.26037	0.694388		221.4	3.09448	0.847558			221.4	5.16694	0.681759
221.6	5.07903	0.669532		221.6	5.2645	0.693563		221.6	3.09108	0.846457			221.6	5.17177	0.681547
221.8	5.07785	0.674184		221.8	5.26627	0.697178		221.8	3.0913	0.844999			221.8	5.17206	0.685681
222	5.07788	0.668051		222	5.26309	0.693933		222	3.09353	0.844011			222	5.17049	0.680992
222.2	5.07803	0.673943		222.2	5.26175	0.697945		222.2	3.09133	0.846494			222.2	5.16989	0.685944
222.4	5.07661	0.673173		222.4	5.27028	0.694129		222.4	3.09461	0.846084			222.4	5.17345	0.683651
222.6	5.08136	0.670749		222.6	5.26432	0.694472		222.6	3.09041	0.848506			222.6	5.17284	0.682611
222.8	5.07911	0.673398		222.8	5.26875	0.69586		222.8	3.0959	0.844408			222.8	5.17393	0.684629
223	5.08487	0.672874		223	5.26629	0.696613		223	3.09452	0.845466			223	5.17558	0.684743
223.2	5.08487	0.66934		223.2	5.26785	0.692656		223.2	3.0941	0.852204			223.2	5.17636	0.680998
223.4	5.08489	0.669997		223.4	5.27418	0.695652		223.4	3.09588	0.850398			223.4	5.17953	0.682824
223.6	5.08331	0.67009		223.6	5.27587	0.698199		223.6	3.09318	0.848154			223.6	5.17959	0.684145
223.8	5.08614	0.671327		223.8	5.26894	0.696794		223.8	3.09323	0.847572			223.8	5.17754	0.68406
224	5.08638	0.673735		224	5.27225	0.705469		224	3.09781	0.844644			224	5.17932	0.689602
224.2	5.08669	0.670036		224.2	5.27429	0.69593		224.2	3.09342	0.847544			224.2	5.18049	0.682983
224.4	5.08775	0.673344		224.4	5.27394	0.695877		224.4	3.09521	0.849736			224.4	5.18085	0.68461
224.6	5.09162	0.671806		224.6	5.27285	0.699475		224.6	3.09826	0.845918			224.6	5.18223	0.685641
224.8	5.09571	0.673166		224.8	5.27523	0.695529		224.8	3.10076	0.850157			224.8	5.18547	0.684348
225	5.08691	0.6717		225	5.27331	0.696047		225	3.10349	0.846314			225	5.18011	0.683873
225.2	5.09541	0.674238		225.2	5.27687	0.69931		225.2	3.09949	0.849413			225.2	5.18614	0.686774
225.4	5.0908	0.67304		225.4	5.27423	0.697216		225.4	3.09811	0.843726			225.4	5.18252	0.685128
225.6	5.09463	0.672596		225.6	5.28205	0.700016		225.6	3.10313	0.847522			225.6	5.18834	0.686306
225.8	5.09563	0.677192		225.8	5.2795	0.700243		225.8	3.10229	0.852112			225.8	5.18756	0.688717
226	5.09875	0.67559		226	5.28131	0.70029		226	3.10376	0.85015			226	5.19003	0.68794
226.2	5.09576	0.677278		226.2	5.27939	0.700799		226.2	3.10682	0.848881			226.2	5.18757	0.689039
226.4	5.09354	0.673611		226.4	5.2795	0.698786		226.4	3.10806	0.848518			226.4	5.18652	0.686198
226.6	5.09298	0.678739		226.6	5.2825	0.698254		226.6	3.1024	0.844758			226.6	5.18774	0.688496
226.8	5.09201	0.676079		226.8	5.28161	0.700816		226.8	3.10155	0.851566			226.8	5.18681	0.688448
227	5.09821	0.678018		227	5.28305	0.701717		227	3.10878	0.845507			227	5.19063	0.689867
227.2	5.09794	0.679723		227.2	5.28623	0.70222		227.2	3.10476	0.846411			227.2	5.19209	0.690972
227.4	5.09843	0.67669		227.4	5.28798	0.702477		227.4	3.10632	0.849981			227.4	5.1932	0.689584
227.6	5.09715	0.679136		227.6	5.28778	0.700713		227.6	3.10324	0.8437			227.6	5.19247	0.689924
227.8	5.09665	0.675747		227.8	5.28713	0.699771		227.8	3.10843	0.84633			227.8	5.19189	0.687759
228	5.0987	0.678779		228	5.29182	0.697866		228	3.11016	0.85197			228	5.19526	0.688322
228.2	5.10402	0.681601		228.2	5.28473	0.703681		228.2	3.10662	0.852139			228.2	5.19438	0.692641
228.4	5.10112	0.676488		228.4	5.287	0.703247		228.4	3.10873	0.850144			228.4	5.19406	0.689867
228.6	5.10823	0.679921		228.6	5.29201	0.703919		228.6	3.11069	0.851765			228.6	5.20012	0.69192
228.8	5.10661	0.677709		228.8	5.29127	0.701293		228.8	3.11038	0.84924			228.8	5.19894	0.689501
229	5.10447	0.680602		229	5.2918	0.70639		229	3.11305	0.847359			229	5.19813	0.693496
229.2	5.10877	0.678449		229.2	5.29068	0.701		229.2	3.10698	0.851065			229.2	5.19972	0.689724
229.4	5.11067	0.683641		229.4	5.29052	0.70163		229.4	3.10996	0.851256			229.4	5.20059	0.692635
229.6	5.11124	0.681171		229.6	5.29469	0.706688		229.6	3.11163	0.848939			229.6	5.20297	0.693929
229.8	5.10933	0.680822		229.8	5.29636	0.706604		229.8	3.11211	0.852259			229.8	5.20284	0.693713
230	5.10841	0.680124		230	5.29442	0.704378		230	3.11243	0.85542			230	5.20142	0.692251
230.2	5.10887	0.681301		230.2	5.29604	0.704711		230.2	3.11291	0.850791			230.2	5.20245	0.693006
230.4	5.1069	0.681996		230.4	5.29951	0.707539		230.4	3.10964	0.852937			230.4	5.2032	0.694767
230.6	5.11289	0.682963		230.6	5.29816	0.704662		230.6	3.11108	0.849719			230.6	5.20553	0.693813
230.8	5.11409	0.682747		230.8	5.30046	0.707175		230.8	3.11396	0.851942			230.8	5.20727	0.694961
231	5.10893	0.682758		231	5.29683	0.70403		231	3.11997	0.850606			231	5.20288	0.693394
231.2	5.11883	0.683286		231.2	5.30135	0.70502		231.2	3.11555	0.852911			231.2	5.21009	0.694153
231.4	5.11705	0.680195		231.4	5.30108	0.703491		231.4	3.12049	0.850504			231.4	5.20907	0.691843
231.6	5.11411	0.685849		231.6	5.29843	0.701753		231.6	3.1173	0.852814			231.6	5.20627	0.693801
231.8	5.11295	0.686143		231.8	5.30501	0.702051		231.8	3.11657	0.848309			231.8	5.20898	0.694097
232	5.11883	0.686463		232	5.30327	0.704937		232	3.11549	0.849796			232	5.21105	0.6957
232.2	5.11652	0.682191		232.2	5.30562	0.710649		232.2	3.11285	0.850173			232.2	5.21107	0.69642
232.4	5.12086	0.680319		232.4	5.30615	0.707663		232.4	3.11962	0.850433			232.4	5.2135	0.693991
232.6	5.12343	0.684051		232.6	5.30352	0.707195		232.6	3.11843	0.850798			232.6	5.21347	0.695623
232.8	5.12296	0.686528		232.8	5.30394	0.705566		232.8	3.11558	0.848925			232.8	5.21345	0.696047
233	5.12007	0.686457		233	5.30553	0.703604		233	3.12174	0.84767			233	5.2128	0.69503
233.2	5.11926	0.684558		233.2	5.3074	0.705764		233.2	3.12087	0.852794			233.2	5.21333	0.695161
233.4	5.12321	0.68777		233.4	5.31016	0.706697		233.4	3.11796	0.850418			233.4	5.21668	0.697233
233.6	5.12495	0.688499		233.6	5.31166	0.709126		233.6	3.11952	0.854222			233.6	5.21831	0.698812
233.8	5.12255	0.685936		233.8	5.30379	0.704696		233.8	3.1187	0.85557			233.8	5.21317	0.695316
234	5.12499	0.684858		234	5.31339	0.710347		234	3.12216	0.849898			234	5.21919	0.697603
234.2	5.12689	0.688166		234.2	5.31358	0.709677		234.2	3.12013	0.853289			234.2	5.22024	0.698921
234.4	5.12525	0.68788		234.4	5.31078	0.706841		234.4	3.12668	0.849736			234.4	5.21802	0.697361
234.6	5.12944	0.686833		234.6	5.31553	0.705619		234.6	3.12269	0.849291			234.6	5.22248	0.696226
234.8	5.12587	0.690903		234.8	5.31704	0.709284		234.8	3.12396	0.850058			234.8	5.22146	0.700094
235	5.1247	0.686928		235	5.31418	0.710639		235	3.12453	0.853119			235	5.21944	0.698784
235.2	5.1277	0.687232		235.2	5.31608	0.706827		235.2	3.12176	0.852331			235.2	5.22189	0.697029
235.4	5.13375	0.687106		235.4	5.31659	0.710632		235.4	3.12578	0.849907			235.4	5.22517	0.698869
235.6	5.12802	0.689249		235.6	5.31572	0.70699		235.6	3.12758	0.857052			235.6	5.22187	0.69812
235.8	5.13243	0.68908		235.8	5.31416	0.710071		235.8	3.12465	0.848387			235.8	5.2233	0.699575
236	5.13293	0.68749		236	5.31865	0.710709		236	3.12594	0.852603			236	5.22579	0.699099
236.2	5.13853	0.686466		236.2	5.31809	0.71114		236.2	3.13374	0.850247			236.2	5.22831	0.698803
236.4	5.13135	0.690621		236.4	5.32133	0.710186		236.4	3.12734	0.851865			236.4	5.22634	0.700403
236.6	5.13681	0.686915		236.6	5.31869	0.712445		236.6	3.12946	0.852599			236.6	5.22775	0.69968
236.8	5.13382	0.689103		236.8	5.32532	0.712917		236.8	3.13427	0.858415			236.8	5.22957	0.70101
237	5.13556	0.690128		237	5.32253	0.714773		237	3.12729	0.853049			237	5.22904	0.702451
237.2	5.13279	0.692487		237.2	5.32489	0.711277		237.2	3.12547	0.854747			237.2	5.22884	0.701882
237.4	5.13809	0.692537		237.4	5.3262	0.713288		237.4	3.12925	0.853189			237.4	5.23214	0.702913
237.6	5.13285	0.687896		237.6	5.3264	0.712321		237.6	3.13051	0.856532			237.6	5.22962	0.700109
237.8	5.14067	0.688563		237.8	5.32571	0.713351		237.8	3.12912	0.852833			237.8	5.23319	0.700957
238	5.13732	0.692916		238	5.33045	0.709751		238	3.1331	0.853909			238	5.23388	0.701334
238.2	5.14218	0.689908		238.2	5.32825	0.713562		238.2	3.13503	0.85676			238.2	5.23521	0.701735
238.4	5.14103	0.690933		238.4	5.32886	0.713535		238.4	3.13083	0.854086			238.4	5.23495	0.702234
238.6	5.14357	0.69451		238.6	5.32562	0.711829		238.6	3.13241	0.854711			238.6	5.2346	0.703169
238.8	5.14565	0.690052		238.8	5.32494	0.715034		238.8	3.13156	0.859607			238.8	5.23529	0.702543
239	5.14553	0.693549		239	5.32653	0.712027		239	3.13416	0.853915			239	5.23603	0.702788
239.2	5.14556	0.69197		239.2	5.3278	0.716609		239.2	3.13622	0.855223			239.2	5.23668	0.704289
239.4	5.14122	0.694628		239.4	5.33516	0.714992		239.4	3.1322	0.857427			239.4	5.23819	0.70481
239.6	5.14978	0.694498		239.6	5.33229	0.713044		239.6	3.1325	0.859067			239.6	5.24104	0.703771
239.8	5.14503	0.694629		239.8	5.33322	0.710195		239.8	3.13344	0.855115			239.8	5.23913	0.702412
240	5.14729	0.695597		240	5.33562	0.715114		240	3.13279	0.856844			240	5.24146	0.705355
240.2	5.14871	0.695861		240.2	5.33062	0.715574		240.2	3.13861	0.856145			240.2	5.23967	0.705717
240.4	5.14485	0.693081		240.4	5.33307	0.712167		240.4	3.13539	0.856633			240.4	5.23896	0.702624
240.6	5.1472	0.696331		240.6	5.33914	0.718198		240.6	3.13432	0.856106			240.6	5.24317	0.707264
240.8	5.14726	0.693238		240.8	5.33295	0.71474		240.8	3.13479	0.854018			240.8	5.24011	0.703989
241	5.1499	0.694213		241	5.33529	0.715608		241	3.13611	0.852595			241	5.2426	0.704911
241.2	5.15295	0.698486		241.2	5.34122	0.720331		241.2	3.13483	0.86126			241.2	5.24708	0.709409
241.4	5.15433	0.695414		241.4	5.33913	0.716304		241.4	3.13642	0.856243			241.4	5.24673	0.705859
241.6	5.15411	0.69677		241.6	5.33559	0.719257		241.6	3.14131	0.859806			241.6	5.24485	0.708014
241.8	5.1517	0.695259		241.8	5.34097	0.71668		241.8	3.14316	0.856063			241.8	5.24633	0.705969
242	5.15333	0.695791		242	5.338	0.717436		242	3.13839	0.861469			242	5.24567	0.706614
242.2	5.15565	0.695614		242.2	5.33737	0.716238		242.2	3.13963	0.85928			242.2	5.24651	0.705926
242.4	5.15671	0.697137		242.4	5.33996	0.720792		242.4	3.14141	0.853994			242.4	5.24833	0.708964
242.6	5.15283	0.695626		242.6	5.34441	0.717652		242.6	3.13843	0.854083			242.6	5.24862	0.706639
242.8	5.16008	0.700969		242.8	5.3402	0.720554		242.8	3.14289	0.856568			242.8	5.25014	0.710762
243	5.15691	0.700729		243	5.34369	0.718878		243	3.14454	0.857052			243	5.2503	0.709804
243.2	5.158	0.698928		243.2	5.34466	0.716781		243.2	3.14555	0.858092			243.2	5.25133	0.707854
243.4	5.1617	0.699441		243.4	5.34502	0.719131		243.4	3.14679	0.857511			243.4	5.25336	0.709286
243.6	5.15952	0.698917		243.6	5.34533	0.719355		243.6	3.14287	0.859928			243.6	5.25243	0.709136
243.8	5.1628	0.701118		243.8	5.34834	0.719375		243.8	3.14436	0.855752			243.8	5.25557	0.710246
244	5.16468	0.698027		244	5.34698	0.716698		244	3.14205	0.85572			244	5.25583	0.707362
244.2	5.16074	0.697807		244.2	5.34729	0.718783		244.2	3.14476	0.857393			244.2	5.25402	0.708295
244.4	5.16101	0.695595		244.4	5.35362	0.721502		244.4	3.14674	0.857517			244.4	5.25732	0.708548
244.6	5.16104	0.698275		244.6	5.34912	0.719789		244.6	3.14794	0.857817			244.6	5.25508	0.709032
244.8	5.16716	0.701044		244.8	5.35037	0.71957		244.8	3.14764	0.858771			244.8	5.25877	0.710307
245	5.16594	0.699363		245	5.34895	0.725017		245	3.14902	0.860035			245	5.25744	0.71219
245.2	5.16254	0.701687		245.2	5.34897	0.726016		245.2	3.14881	0.857299			245.2	5.25575	0.713851
245.4	5.17108	0.703566		245.4	5.35518	0.721934		245.4	3.14662	0.860579			245.4	5.26313	0.71275
245.6	5.16659	0.702698		245.6	5.35221	0.721759		245.6	3.14758	0.855666			245.6	5.2594	0.712229
245.8	5.16695	0.700227		245.8	5.35449	0.719514		245.8	3.15226	0.85999			245.8	5.26072	0.709871
246	5.16796	0.704892		246	5.35454	0.719652		246	3.15327	0.858189			246	5.26125	0.712272
246.2	5.17176	0.701242		246.2	5.35667	0.722789		246.2	3.14962	0.8555			246.2	5.26421	0.712015
246.4	5.16915	0.704041		246.4	5.35497	0.720703		246.4	3.15548	0.858127			246.4	5.26206	0.712372
246.6	5.16965	0.702353		246.6	5.35513	0.720899		246.6	3.15183	0.858433			246.6	5.26239	0.711626
246.8	5.17079	0.70828		246.8	5.35886	0.727448		246.8	3.15225	0.859931			246.8	5.26483	0.717864
247	5.1685	0.702631		247	5.36096	0.725853		247	3.15532	0.858331			247	5.26473	0.714242
247.2	5.17331	0.702592		247.2	5.36025	0.723918		247.2	3.15291	0.859905			247.2	5.26678	0.713255
247.4	5.16981	0.705524		247.4	5.36004	0.720969		247.4	3.15566	0.857731			247.4	5.26492	0.713246
247.6	5.17743	0.702364		247.6	5.3655	0.722625		247.6	3.15361	0.85921			247.6	5.27147	0.712494
247.8	5.17238	0.705572		247.8	5.36122	0.724604		247.8	3.15511	0.861849			247.8	5.2668	0.715088
248	5.16916	0.703616		248	5.36511	0.721873		248	3.1556	0.860387			248	5.26713	0.712745
248.2	5.17389	0.707086		248.2	5.36237	0.724877		248.2	3.15738	0.860112			248.2	5.26813	0.715982
248.4	5.17423	0.703354		248.4	5.36175	0.728034		248.4	3.15573	0.858094			248.4	5.26799	0.715694
248.6	5.17973	0.703649		248.6	5.36524	0.724555		248.6	3.16009	0.863416			248.6	5.27249	0.714102
248.8	5.17669	0.705404		248.8	5.36758	0.723034		248.8	3.16121	0.862211			248.8	5.27214	0.714219
249	5.18057	0.704455		249	5.36489	0.7242		249	3.15866	0.858605			249	5.27273	0.714328
249.2	5.17571	0.705163		249.2	5.36728	0.72538		249.2	3.15718	0.862333			249.2	5.2715	0.715272
249.4	5.18054	0.705145		249.4	5.36402	0.729891		249.4	3.15677	0.857853			249.4	5.27228	0.717518
249.6	5.18145	0.707075		249.6	5.3652	0.720694		249.6	3.15605	0.863351			249.6	5.27333	0.713885
249.8	5.18377	0.705665		249.8	5.37417	0.727041		249.8	3.15498	0.862589			249.8	5.27897	0.716353
250	5.18164	0.703993		250	5.36655	0.726615		250	3.15898	0.858173			250	5.2741	0.715304
250.2	5.18311	0.70779		250.2	5.36878	0.726198		250.2	3.16242	0.861956			250.2	5.27594	0.716994
250.4	5.1848	0.706317		250.4	5.37428	0.723322		250.4	3.15674	0.86141			250.4	5.27954	0.714819
250.6	5.1861	0.706424		250.6	5.37031	0.724366		250.6	3.16093	0.860745			250.6	5.27821	0.715395
250.8	5.18005	0.709696		250.8	5.37265	0.725515		250.8	3.16075	0.86247			250.8	5.27635	0.717606
251	5.18184	0.708734		251	5.37519	0.726068		251	3.16314	0.860675			251	5.27851	0.717401
251.2	5.18797	0.708273		251.2	5.37446	0.724878		251.2	3.16285	0.863065			251.2	5.28122	0.716576
251.4	5.18915	0.707757		251.4	5.37398	0.726367		251.4	3.16321	0.862346			251.4	5.28157	0.717062
251.6	5.18677	0.706359		251.6	5.37521	0.729093		251.6	3.16022	0.863838			251.6	5.28099	0.717726
251.8	5.18782	0.70683		251.8	5.37368	0.723532		251.8	3.16124	0.86381			251.8	5.28075	0.715181
252	5.19192	0.710635		252	5.37961	0.726346		252	3.16166	0.861875			252	5.28576	0.71849
252.2	5.19032	0.713606		252.2	5.38028	0.72569		252.2	3.1613	0.863155			252.2	5.2853	0.719648
252.4	5.19058	0.707855		252.4	5.37647	0.730004		252.4	3.16899	0.860788			252.4	5.28352	0.718929
252.6	5.19068	0.710033		252.6	5.38074	0.729252		252.6	3.16971	0.862855			252.6	5.28571	0.719642
252.8	5.18547	0.709681		252.8	5.37771	0.725347		252.8	3.16603	0.859296			252.8	5.28159	0.717514
253	5.19403	0.707384		253	5.37812	0.730282		253	3.16481	0.858506			253	5.28607	0.718833
253.2	5.18934	0.710554		253.2	5.37939	0.730032		253.2	3.16653	0.859108			253.2	5.28437	0.720293
253.4	5.19891	0.711704		253.4	5.38063	0.730316		253.4	3.16604	0.865749			253.4	5.28977	0.72101
253.6	5.19187	0.7096		253.6	5.38173	0.731923		253.6	3.16638	0.860743			253.6	5.2868	0.720761
253.8	5.19464	0.704846		253.8	5.38087	0.731803		253.8	3.16819	0.859106			253.8	5.28775	0.718325
254	5.19735	0.712068		254	5.38587	0.731546		254	3.16774	0.86219			254	5.29161	0.721807
254.2	5.19791	0.711014		254.2	5.38478	0.731185		254.2	3.17159	0.863125			254.2	5.29135	0.7211
254.4	5.19805	0.708299		254.4	5.3852	0.733577		254.4	3.16781	0.862256			254.4	5.29163	0.720938
254.6	5.19603	0.710716		254.6	5.38314	0.725379		254.6	3.17146	0.863789			254.6	5.28959	0.718047
254.8	5.19988	0.719411		254.8	5.38287	0.732389		254.8	3.17311	0.861771			254.8	5.29137	0.7259
255	5.19748	0.711805		255	5.38775	0.737524		255	3.17313	0.864938			255	5.29261	0.724664
255.2	5.19743	0.715198		255.2	5.383	0.733335		255.2	3.16941	0.863454			255.2	5.29021	0.724266
255.4	5.19673	0.713032		255.4	5.38736	0.7338		255.4	3.1704	0.861095			255.4	5.29205	0.723416
255.6	5.20032	0.708888		255.6	5.38642	0.725709		255.6	3.16987	0.863166			255.6	5.29337	0.717299
255.8	5.2007	0.715203		255.8	5.38657	0.734068		255.8	3.16896	0.860873			255.8	5.29363	0.724636
256	5.20347	0.71266		256	5.39151	0.729603		256	3.17016	0.861176			256	5.29749	0.721131
256.2	5.20345	0.717315		256.2	5.38882	0.731836		256.2	3.17987	0.864881			256.2	5.29614	0.724576
256.4	5.20343	0.712877		256.4	5.39077	0.731493		256.4	3.16944	0.868455			256.4	5.2971	0.722185
256.6	5.20203	0.716395		256.6	5.3868	0.728934		256.6	3.16916	0.862656			256.6	5.29442	0.722665
256.8	5.20912	0.71477		256.8	5.39438	0.736145		256.8	3.1763	0.864514			256.8	5.30175	0.725457
257	5.20377	0.71602		257	5.38912	0.732554		257	3.17696	0.867824			257	5.29644	0.724287
257.2	5.20716	0.718224		257.2	5.38977	0.733967		257.2	3.17614	0.860312			257.2	5.29847	0.726095
257.4	5.20905	0.714035		257.4	5.39468	0.732798		257.4	3.1766	0.863465			257.4	5.30187	0.723416
257.6	5.20567	0.718412		257.6	5.39493	0.730038		257.6	3.17531	0.864851			257.6	5.3003	0.724225
257.8	5.20741	0.717345		257.8	5.40095	0.73356		257.8	3.1772	0.864828			257.8	5.30418	0.725452
258	5.20702	0.716343		258	5.39581	0.735589		258	3.17604	0.865565			258	5.30142	0.725966
258.2	5.21056	0.713751		258.2	5.39254	0.733204		258.2	3.17782	0.859496			258.2	5.30155	0.723477
258.4	5.21185	0.718262		258.4	5.39796	0.734715		258.4	3.17848	0.865065			258.4	5.30491	0.726489
258.6	5.20784	0.715065		258.6	5.3978	0.735102		258.6	3.1764	0.862331			258.6	5.30282	0.725083
258.8	5.21137	0.71877		258.8	5.39714	0.736385		258.8	3.17904	0.864347			258.8	5.30426	0.727577
259	5.20766	0.71808		259	5.40374	0.735095		259	3.17502	0.865558			259	5.3057	0.726588
259.2	5.21294	0.716759		259.2	5.3978	0.732855		259.2	3.17975	0.863899			259.2	5.30537	0.724807
259.4	5.21723	0.717463		259.4	5.40195	0.738075		259.4	3.17912	0.864223			259.4	5.30959	0.727769
259.6	5.21231	0.721144		259.6	5.39998	0.730365		259.6	3.17991	0.866394			259.6	5.30614	0.725755
259.8	5.21382	0.717442		259.8	5.40273	0.737206		259.8	3.18162	0.866457			259.8	5.30827	0.727324
260	5.21519	0.717449		260	5.3998	0.737195		260	3.185	0.864262			260	5.30749	0.727322
260.2	5.21717	0.71828		260.2	5.39951	0.737947		260.2	3.18077	0.860609			260.2	5.30834	0.728113
260.4	5.21382	0.717546		260.4	5.40499	0.734735		260.4	3.18545	0.866057			260.4	5.3094	0.726141
260.6	5.2199	0.721748		260.6	5.4016	0.736226		260.6	3.18389	0.862125			260.6	5.31075	0.728987
260.8	5.21725	0.719849		260.8	5.40806	0.73804		260.8	3.18404	0.864148			260.8	5.31265	0.728945
261	5.22146	0.723752		261	5.40486	0.736999		261	3.18387	0.865312			261	5.31316	0.730375
261.2	5.21835	0.721471		261.2	5.41005	0.734985		261.2	3.18782	0.86607			261.2	5.3142	0.728228
261.4	5.22147	0.722127		261.4	5.40728	0.736296		261.4	3.18345	0.864322			261.4	5.31438	0.729212
261.6	5.21968	0.716767		261.6	5.4083	0.735169		261.6	3.18746	0.864259			261.6	5.31399	0.725968
261.8	5.22151	0.722354		261.8	5.40935	0.73291		261.8	3.18779	0.86693			261.8	5.31543	0.727632
262	5.22144	0.72451		262	5.40991	0.734272		262	3.18836	0.866245			262	5.31567	0.729391
262.2	5.22037	0.724016		262.2	5.41141	0.734627		262.2	3.188	0.868848			262.2	5.31589	0.729322
262.4	5.22309	0.721649		262.4	5.40968	0.734386		262.4	3.18951	0.869411			262.4	5.31638	0.728017
262.6	5.22389	0.723449		262.6	5.41412	0.737017		262.6	3.18919	0.866621			262.6	5.319	0.730233
262.8	5.2202	0.726904		262.8	5.41179	0.737088		262.8	3.18684	0.866483			262.8	5.316	0.731996
263	5.22763	0.72073		263	5.41256	0.739679		263	3.19222	0.864439			263	5.32009	0.730205
263.2	5.22519	0.721963		263.2	5.40982	0.741789		263.2	3.18999	0.86661			263.2	5.31751	0.731876
263.4	5.2252	0.724238		263.4	5.4102	0.738642		263.4	3.18941	0.866541			263.4	5.3177	0.73144
263.6	5.22785	0.72274		263.6	5.41651	0.734936		263.6	3.19102	0.866675			263.6	5.32218	0.728838
263.8	5.22455	0.722366		263.8	5.41374	0.74136		263.8	3.19064	0.869362			263.8	5.31914	0.731863
264	5.22578	0.725954		264	5.41787	0.743028		264	3.1949	0.865191			264	5.32182	0.734491
264.2	5.23018	0.723229		264.2	5.4193	0.737759		264.2	3.19344	0.869297			264.2	5.32474	0.730494
264.4	5.22982	0.72246		264.4	5.41963	0.739502		264.4	3.19172	0.86843			264.4	5.32472	0.730981
264.6	5.23089	0.723918		264.6	5.41482	0.738212		264.6	3.19331	0.86653			264.6	5.32285	0.731065
264.8	5.22796	0.725231		264.8	5.41741	0.74239		264.8	3.19601	0.867392			264.8	5.32268	0.73381
265	5.23293	0.724928		265	5.41682	0.741698		265	3.19706	0.868055			265	5.32488	0.733313
265.2	5.23357	0.723765		265.2	5.41918	0.742989		265.2	3.18967	0.869108			265.2	5.32638	0.733377
265.4	5.2292	0.723942		265.4	5.42014	0.741564		265.4	3.19444	0.865276			265.4	5.32467	0.732753
265.6	5.23455	0.727254		265.6	5.41932	0.742338		265.6	3.19156	0.870448			265.6	5.32694	0.734796
265.8	5.23437	0.725338		265.8	5.42134	0.742089		265.8	3.19844	0.866806			265.8	5.32785	0.733714
266	5.22948	0.724187		266	5.42123	0.740037		266	3.19496	0.870062			266	5.32536	0.732112
266.2	5.23053	0.72629		266.2	5.42605	0.74482		266.2	3.19934	0.866964			266.2	5.32829	0.735555
266.4	5.23535	0.726102		266.4	5.42247	0.741353		266.4	3.1947	0.866479			266.4	5.32891	0.733728
266.6	5.2353	0.723478		266.6	5.42295	0.741193		266.6	3.19468	0.865544			266.6	5.32913	0.732336
266.8	5.23665	0.726834		266.8	5.42063	0.74173		266.8	3.19888	0.864406			266.8	5.32864	0.734282
267	5.24197	0.724314		267	5.42526	0.745431		267	3.19867	0.86758			267	5.33362	0.734873
267.2	5.24357	0.725251		267.2	5.42848	0.742178		267.2	3.19681	0.86454			267.2	5.33603	0.733714
267.4	5.23521	0.722714		267.4	5.42602	0.739292		267.4	3.2038	0.865984			267.4	5.33061	0.731003
267.6	5.23816	0.727428		267.6	5.42756	0.740655		267.6	3.20147	0.868846			267.6	5.33286	0.734042
267.8	5.24179	0.724444		267.8	5.42653	0.738454		267.8	3.19922	0.86909			267.8	5.33416	0.731449
268	5.24169	0.727955		268	5.42862	0.745211		268	3.20035	0.871098			268	5.33515	0.736583
268.2	5.24264	0.730717		268.2	5.42854	0.743932		268.2	3.20285	0.870758			268.2	5.33559	0.737324
268.4	5.2407	0.727326		268.4	5.4268	0.745773		268.4	3.20115	0.868648			268.4	5.33375	0.73655
268.6	5.23882	0.732843		268.6	5.42966	0.747335		268.6	3.20123	0.867962			268.6	5.33424	0.740089
268.8	5.245	0.726769		268.8	5.42511	0.748039		268.8	3.20223	0.866294			268.8	5.33506	0.737404
269	5.24488	0.729068		269	5.42558	0.744634		269	3.20153	0.872348			269	5.33523	0.736851
269.2	5.24709	0.729419		269.2	5.4345	0.746282		269.2	3.20041	0.865788			269.2	5.34079	0.73785
269.4	5.2471	0.731212		269.4	5.43468	0.742279		269.4	3.20348	0.868516			269.4	5.34089	0.736745
269.6	5.24742	0.728181		269.6	5.43319	0.74412		269.6	3.21037	0.867656			269.6	5.34031	0.736151
269.8	5.25012	0.726744		269.8	5.43246	0.745449		269.8	3.20563	0.868292			269.8	5.34129	0.736097
270	5.24816	0.727948		270	5.43307	0.74863		270	3.20454	0.870545			270	5.34061	0.738289
270.2	5.24848	0.729085		270.2	5.43543	0.747203		270.2	3.20814	0.869699			270.2	5.34196	0.738144
270.4	5.24668	0.733317		270.4	5.4374	0.744226		270.4	3.20389	0.870231			270.4	5.34204	0.738772
270.6	5.25339	0.729474		270.6	5.43316	0.750285		270.6	3.20552	0.867169			270.6	5.34328	0.739879
270.8	5.24932	0.729068		270.8	5.4343	0.74589		270.8	3.20558	0.868225			270.8	5.34181	0.737479
271	5.25157	0.730218		271	5.43984	0.744811		271	3.20582	0.869993			271	5.34571	0.737515
271.2	5.24803	0.733133		271.2	5.43768	0.746205		271.2	3.20983	0.868088			271.2	5.34285	0.739669
271.4	5.25365	0.730613		271.4	5.43951	0.742635		271.4	3.20789	0.867396			271.4	5.34658	0.736624
271.6	5.25038	0.735858		271.6	5.44031	0.748659		271.6	3.20627	0.872646			271.6	5.34534	0.742259
271.8	5.25016	0.732367		271.8	5.43864	0.747103		271.8	3.20824	0.870119			271.8	5.3444	0.739735
272	5.25484	0.732785		272	5.43522	0.742202		272	3.21056	0.8671			272	5.34503	0.737494
272.2	5.25307	0.735942		272.2	5.43697	0.7467		272.2	3.2077	0.870456			272.2	5.34502	0.741321
272.4	5.25649	0.731914		272.4	5.4436	0.746838		272.4	3.21151	0.866903			272.4	5.35004	0.739376
272.6	5.25552	0.735593		272.6	5.44188	0.746408		272.6	3.21452	0.868416			272.6	5.3487	0.741
272.8	5.25335	0.734176		272.8	5.43867	0.745672		272.8	3.20754	0.863812			272.8	5.34601	0.739924
273	5.25991	0.732558		273	5.44327	0.748138		273	3.20507	0.869326			273	5.35159	0.740348
273.2	5.25599	0.734892		273.2	5.43974	0.751504		273.2	3.21122	0.870895			273.2	5.34786	0.743198
273.4	5.26063	0.734977		273.4	5.44328	0.749917		273.4	3.21311	0.868473			273.4	5.35195	0.742447
273.6	5.25843	0.734339		273.6	5.44406	0.745093		273.6	3.21191	0.869829			273.6	5.35124	0.739716
273.8	5.25612	0.735355		273.8	5.44434	0.747059		273.8	3.20982	0.869007			273.8	5.35023	0.741207
274	5.26581	0.731785		274	5.44385	0.75142		274	3.21049	0.870567			274	5.35483	0.741602
274.2	5.26512	0.734		274.2	5.44439	0.749012		274.2	3.21058	0.869804			274.2	5.35475	0.741506
274.4	5.25805	0.735068		274.4	5.45018	0.746374		274.4	3.21581	0.870451			274.4	5.35411	0.740721
274.6	5.26528	0.735027		274.6	5.44915	0.749035		274.6	3.21298	0.873903			274.6	5.35722	0.742031
274.8	5.2631	0.736238		274.8	5.45032	0.747234		274.8	3.21957	0.866756			274.8	5.35671	0.741736
275	5.26416	0.737125		275	5.44729	0.751108		275	3.21295	0.871554			275	5.35573	0.744116
275.2	5.26494	0.733821		275.2	5.44718	0.750947		275.2	3.21449	0.869517			275.2	5.35606	0.742384
275.4	5.26326	0.738552		275.4	5.45217	0.749423		275.4	3.21517	0.872762			275.4	5.35772	0.743987
275.6	5.26145	0.738657		275.6	5.4487	0.749773		275.6	3.21349	0.869002			275.6	5.35508	0.744215
275.8	5.26891	0.735271		275.8	5.44802	0.751116		275.8	3.22108	0.871739			275.8	5.35846	0.743194
276	5.26425	0.736787		276	5.44947	0.748646		276	3.21713	0.869833			276	5.35686	0.742717
276.2	5.26608	0.735084		276.2	5.45186	0.750161		276.2	3.21843	0.87271			276.2	5.35897	0.742622
276.4	5.27272	0.735941		276.4	5.45638	0.748714		276.4	3.2205	0.870113			276.4	5.36455	0.742327
276.6	5.26695	0.737304		276.6	5.45506	0.750619		276.6	3.21552	0.864739			276.6	5.361	0.743962
276.8	5.26535	0.739523		276.8	5.4519	0.749146		276.8	3.21923	0.869401			276.8	5.35863	0.744335
277	5.26658	0.737308		277	5.45379	0.758169		277	3.21594	0.869818			277	5.36019	0.747738
277.2	5.26754	0.735509		277.2	5.45199	0.74888		277.2	3.21698	0.87159			277.2	5.35976	0.742195
277.4	5.27115	0.739454		277.4	5.4562	0.753896		277.4	3.21819	0.871566			277.4	5.36368	0.746675
277.6	5.27395	0.74064		277.6	5.45827	0.754874		277.6	3.22351	0.872553			277.6	5.36611	0.747757
277.8	5.2691	0.733574		277.8	5.45388	0.751772		277.8	3.22486	0.871125			277.8	5.36149	0.742673
278	5.27174	0.737681		278	5.45728	0.751268		278	3.223	0.870831			278	5.36451	0.744474
278.2	5.27519	0.740377		278.2	5.45971	0.754066		278.2	3.22176	0.871959			278.2	5.36745	0.747222
278.4	5.27046	0.743187		278.4	5.45974	0.749129		278.4	3.22745	0.869897			278.4	5.3651	0.746158
278.6	5.27571	0.74003		278.6	5.46207	0.74967		278.6	3.22647	0.873665			278.6	5.36889	0.74485
278.8	5.28052	0.741463		278.8	5.46183	0.752799		278.8	3.22107	0.868285			278.8	5.37118	0.747131
279	5.27258	0.742552		279	5.46236	0.746289		279	3.21961	0.872052			279	5.36747	0.744421
279.2	5.27796	0.739718		279.2	5.46148	0.754862		279.2	3.22288	0.879076			279.2	5.36972	0.74729
279.4	5.27394	0.73901		279.4	5.45526	0.751374		279.4	3.22243	0.87441			279.4	5.3646	0.745192
279.6	5.2801	0.73813		279.6	5.4582	0.751193		279.6	3.22657	0.874711			279.6	5.36915	0.744662
279.8	5.28216	0.742853		279.8	5.46262	0.75109		279.8	3.22401	0.870647			279.8	5.37239	0.746971
280	5.27717	0.746595		280	5.46378	0.758233		280	3.2267	0.872155			280	5.37047	0.752414
280.2	5.27919	0.741312		280.2	5.45998	0.757086		280.2	3.22396	0.874876			280.2	5.36958	0.749199
280.4	5.27838	0.742113		280.4	5.46221	0.749683		280.4	3.22511	0.877036			280.4	5.37029	0.745898
280.6	5.28211	0.738465		280.6	5.46081	0.75403		280.6	3.22407	0.872785			280.6	5.37146	0.746247
280.8	5.27718	0.741112		280.8	5.46317	0.755576		280.8	3.22853	0.874595			280.8	5.37017	0.748344
281	5.28507	0.742014		281	5.46722	0.750576		281	3.22974	0.871325			281	5.37615	0.746295
281.2	5.28065	0.741479		281.2	5.46695	0.75481		281.2	3.22556	0.878318			281.2	5.3738	0.748144
281.4	5.28083	0.742743		281.4	5.46798	0.757573		281.4	3.22565	0.872008			281.4	5.3744	0.750158
281.6	5.28423	0.743519		281.6	5.46162	0.753791		281.6	3.23054	0.872512			281.6	5.37292	0.748655
281.8	5.2866	0.740942		281.8	5.47012	0.75633		281.8	3.23143	0.880423			281.8	5.37836	0.748636
282	5.28267	0.741728		282	5.47395	0.755309		282	3.23035	0.871691			282	5.37831	0.748518
282.2	5.27898	0.744125		282.2	5.46633	0.757377		282.2	3.2266	0.875165			282.2	5.37266	0.750751
282.4	5.2847	0.742951		282.4	5.4682	0.75857		282.4	3.22931	0.876973			282.4	5.37645	0.750761
282.6	5.28465	0.752299		282.6	5.46835	0.755555		282.6	3.22542	0.876767			282.6	5.3765	0.753927
282.8	5.28852	0.743234		282.8	5.46823	0.751034		282.8	3.23285	0.872148			282.8	5.37837	0.747134
283	5.28802	0.742115		283	5.46904	0.759118		283	3.23197	0.874514			283	5.37853	0.750616
283.2	5.28894	0.743236		283.2	5.47627	0.759159		283.2	3.23392	0.872108			283.2	5.3826	0.751197
283.4	5.28825	0.746312		283.4	5.47112	0.757813		283.4	3.235	0.872902			283.4	5.37969	0.752063
283.6	5.28952	0.745335		283.6	5.47527	0.756964		283.6	3.2326	0.875632			283.6	5.38239	0.751149
283.8	5.28584	0.742824		283.8	5.47343	0.758895		283.8	3.23708	0.878198			283.8	5.37963	0.750859
284	5.28667	0.74781		284	5.47667	0.757882		284	3.23632	0.87479			284	5.38167	0.752846
284.2	5.29288	0.745186		284.2	5.47479	0.75861		284.2	3.23303	0.873053			284.2	5.38384	0.751898
284.4	5.29404	0.747805		284.4	5.47908	0.759571		284.4	3.23458	0.873784			284.4	5.38656	0.753688
284.6	5.29084	0.747399		284.6	5.47405	0.760979		284.6	3.23898	0.872429			284.6	5.38244	0.754189
284.8	5.29159	0.748258		284.8	5.47498	0.760485		284.8	3.23516	0.87707			284.8	5.38329	0.754371
285	5.29203	0.748905		285	5.47484	0.759106		285	3.23806	0.874362			285	5.38344	0.754005
285.2	5.29351	0.745642		285.2	5.47819	0.755416		285.2	3.23596	0.875288			285.2	5.38585	0.750529
285.4	5.29197	0.745455		285.4	5.48126	0.758176		285.4	3.23691	0.874798			285.4	5.38662	0.751816
285.6	5.29336	0.744919		285.6	5.47516	0.756504		285.6	3.23808	0.877389			285.6	5.38426	0.750711
285.8	5.29516	0.747906		285.8	5.47486	0.758802		285.8	3.23766	0.874269			285.8	5.38501	0.753354
286	5.29493	0.747951		286	5.47995	0.757885		286	3.2356	0.87467			286	5.38744	0.752918
286.2	5.29239	0.745438		286.2	5.481	0.758271		286.2	3.24019	0.872807			286.2	5.38669	0.751854
286.4	5.29903	0.746382		286.4	5.48099	0.762913		286.4	3.23652	0.873252			286.4	5.39001	0.754648
286.6	5.29733	0.748148		286.6	5.48018	0.761522		286.6	3.23936	0.873241			286.6	5.38875	0.754835
286.8	5.29999	0.748079		286.8	5.48484	0.759239		286.8	3.24283	0.877206			286.8	5.39241	0.753659
287	5.29956	0.74939		287	5.48573	0.759679		287	3.23855	0.878246			287	5.39264	0.754534
287.2	5.29462	0.752311		287.2	5.48288	0.75745		287.2	3.24407	0.87651			287.2	5.38875	0.75488
287.4	5.30001	0.747513		287.4	5.48583	0.761847		287.4	3.24705	0.874186			287.4	5.39292	0.75468
287.6	5.302	0.752059		287.6	5.48614	0.762603		287.6	3.23934	0.875699			287.6	5.39407	0.757331
287.8	5.30065	0.751804		287.8	5.48906	0.75867		287.8	3.24279	0.877551			287.8	5.39486	0.755237
288	5.3024	0.748357		288	5.48562	0.762448		288	3.23959	0.875093			288	5.39401	0.755403
288.2	5.30459	0.751366		288.2	5.48733	0.75957		288.2	3.24041	0.873948			288.2	5.39596	0.755468
288.4	5.30061	0.748184		288.4	5.48658	0.765028		288.4	3.2468	0.875684			288.4	5.39359	0.756606
288.6	5.30308	0.754394		288.6	5.48811	0.759066		288.6	3.24405	0.874474			288.6	5.3956	0.75673
288.8	5.30402	0.751766		288.8	5.48742	0.759177		288.8	3.24328	0.877952			288.8	5.39572	0.755471
289	5.29768	0.750468		289	5.48651	0.761572		289	3.24582	0.878707			289	5.3921	0.75602
289.2	5.3042	0.75198		289.2	5.4932	0.76566		289.2	3.24413	0.875623			289.2	5.3987	0.75882
289.4	5.30308	0.751315		289.4	5.4881	0.764938		289.4	3.24522	0.879436			289.4	5.39559	0.758127
289.6	5.30823	0.755729		289.6	5.48826	0.757077		289.6	3.24609	0.877055			289.6	5.39824	0.756403
289.8	5.30158	0.7491		289.8	5.49272	0.764096		289.8	3.24867	0.873203			289.8	5.39715	0.756598
290	5.30558	0.756314		290	5.49358	0.764372		290	3.24863	0.875648			290	5.39958	0.760343
290.2	5.31022	0.753677		290.2	5.49506	0.764629		290.2	3.24783	0.875732			290.2	5.40264	0.759153
290.4	5.30707	0.754876		290.4	5.49303	0.764349		290.4	3.24825	0.879797			290.4	5.40005	0.759613
290.6	5.31234	0.753146		290.6	5.49023	0.764996		290.6	3.24859	0.882057			290.6	5.40128	0.759071
290.8	5.31167	0.748827		290.8	5.4901	0.764428		290.8	3.24756	0.880683			290.8	5.40088	0.756627
291	5.30568	0.753853		291	5.50005	0.762404		291	3.25294	0.877993			291	5.40287	0.758129
291.2	5.3115	0.754065		291.2	5.49358	0.764146		291.2	3.2517	0.875735			291.2	5.40254	0.759105
291.4	5.30874	0.751489		291.4	5.49425	0.762163		291.4	3.24981	0.883155			291.4	5.40149	0.756826
291.6	5.31656	0.753744		291.6	5.49716	0.763215		291.6	3.25205	0.877225			291.6	5.40686	0.758479
291.8	5.3096	0.75279		291.8	5.49938	0.758985		291.8	3.2505	0.877192			291.8	5.40449	0.755887
292	5.31113	0.753852		292	5.49843	0.764215		292	3.24935	0.878812			292	5.40478	0.759034
292.2	5.31168	0.752769		292.2	5.5019	0.764879		292.2	3.25027	0.878327			292.2	5.40679	0.758824
292.4	5.31505	0.754108		292.4	5.49939	0.766719		292.4	3.25077	0.878231			292.4	5.40722	0.760413
292.6	5.31581	0.754302		292.6	5.50093	0.765879		292.6	3.24931	0.874076			292.6	5.40837	0.76009
292.8	5.31673	0.751255		292.8	5.49591	0.76366		292.8	3.25399	0.877007			292.8	5.40632	0.757458
293	5.31486	0.756457		293	5.49762	0.764655		293	3.25394	0.876904			293	5.40624	0.760556
293.2	5.3162	0.756713		293.2	5.50827	0.767395		293.2	3.25238	0.876124			293.2	5.41224	0.762054
293.4	5.31694	0.755808		293.4	5.49961	0.771929		293.4	3.25243	0.879168			293.4	5.40827	0.763869
293.6	5.3148	0.754275		293.6	5.49668	0.769053		293.6	3.25376	0.87964			293.6	5.40574	0.761664
293.8	5.32148	0.755124		293.8	5.49981	0.76308		293.8	3.25278	0.880082			293.8	5.41064	0.759102
294	5.31902	0.755709		294	5.50241	0.767261		294	3.25427	0.87574			294	5.41071	0.761485
294.2	5.32034	0.751662		294.2	5.50304	0.765925		294.2	3.25442	0.881873			294.2	5.41169	0.758794
294.4	5.31861	0.75941		294.4	5.50178	0.768427		294.4	3.25629	0.878365			294.4	5.41019	0.763919
294.6	5.31553	0.750349		294.6	5.50063	0.767761		294.6	3.25817	0.876159			294.6	5.40808	0.759055
294.8	5.31704	0.75568		294.8	5.50627	0.767575		294.8	3.25276	0.878667			294.8	5.41165	0.761627
295	5.3195	0.757279		295	5.5078	0.770158		295	3.25529	0.878805			295	5.41365	0.763719
295.2	5.31798	0.759082		295.2	5.5037	0.764064		295.2	3.25799	0.880427			295.2	5.41084	0.761573
295.4	5.32143	0.759541		295.4	5.50951	0.76094		295.4	3.25525	0.874167			295.4	5.41547	0.76024
295.6	5.32279	0.757029		295.6	5.50686	0.767313		295.6	3.25382	0.882714			295.6	5.41482	0.762171
295.8	5.32329	0.753156		295.8	5.50795	0.76969		295.8	3.26312	0.878545			295.8	5.41562	0.761423
296	5.31858	0.754788		296	5.50962	0.76804		296	3.25629	0.877278			296	5.4141	0.761414
296.2	5.32393	0.762783		296.2	5.50745	0.761804		296.2	3.25844	0.876041			296.2	5.41569	0.762294
296.4	5.32428	0.761449		296.4	5.5103	0.767951		296.4	3.25968	0.877755			296.4	5.41729	0.7647
296.6	5.32423	0.759788		296.6	5.50575	0.766504		296.6	3.26135	0.880609			296.6	5.41499	0.763146
296.8	5.32695	0.762566		296.8	5.51365	0.772082		296.8	3.2621	0.879459			296.8	5.4203	0.767324
297	5.32866	0.759533		297	5.50604	0.771888		297	3.26199	0.882148			297	5.41735	0.76571
297.2	5.32658	0.760934		297.2	5.5067	0.77257		297.2	3.26164	0.882079			297.2	5.41664	0.766752
297.4	5.32879	0.754694		297.4	5.5112	0.769989		297.4	3.26439	0.878712			297.4	5.42	0.762341
297.6	5.32509	0.760429		297.6	5.51312	0.76852		297.6	3.26001	0.88301			297.6	5.41911	0.764474
297.8	5.3273	0.761704		297.8	5.51177	0.766308		297.8	3.26356	0.881518			297.8	5.41953	0.764006
298	5.32419	0.756667		298	5.51128	0.771093		298	3.26771	0.880953			298	5.41773	0.76388
298.2	5.33025	0.758296		298.2	5.51475	0.768704		298.2	3.26559	0.880805			298.2	5.4225	0.7635
298.4	5.32802	0.76049		298.4	5.51103	0.772871		298.4	3.25928	0.878207			298.4	5.41952	0.766681
298.6	5.32559	0.76295		298.6	5.51754	0.767755		298.6	3.26963	0.878024			298.6	5.42157	0.765352
298.8	5.32803	0.759947		298.8	5.51728	0.769481		298.8	3.26427	0.881257			298.8	5.42265	0.764714
299	5.33094	0.760866		299	5.51743	0.76674		299	3.2621	0.87806			299	5.42419	0.763803
299.2	5.33193	0.759163		299.2	5.51262	0.771356		299.2	3.26369	0.881722			299.2	5.42227	0.76526
299.4	5.32497	0.760624		299.4	5.51442	0.770885		299.4	3.26767	0.88082			299.4	5.4197	0.765755
299.6	5.33205	0.76359		299.6	5.51855	0.773352		299.6	3.26763	0.880024			299.6	5.4253	0.768471
299.8	5.33119	0.763232		299.8	5.51661	0.7706		299.8	3.26645	0.87851			299.8	5.4239	0.766916

## Sheet: README
	Association of Roq1 (WT and R22A) with Ubr1 (100 nm) was measured by biolayer interferometry for 300 sec.
	The background signal arising from the binding of biotinylated Roq1 was measured prior to the addition of Ubr1.
	This background signal was subtracted from all subsequent measurements in the presence of Ubr1 so that the starting value at t = 0 became zero.
