# Supplementary material for: Reprograming of the ubiquitin ligase Ubr1 by intrinsically disordered Roq1 through cooperating multifunctional motifs
Source: EMBO J. 2025 Feb 7;44(6):1774–803. doi: 10.1038/s44318-025-00375-7 (PMC11914429; doi:10.1038/s44318-025-00375-7)
Supplement: Supplementary file 5 — Source data Fig. 3 [file 44318_2025_375_MOESM5_ESM.zip › Figure 3/Figure 3G.xlsx]

## Sheet: source data Figure 3G
	Quantification of western blots from cycloheximide chase experiments (see Figure 3F)
	technical replicate 1
			Roq1 signal	Roq1 signal - background	corrected Roq1 signal normalized to t = 0 min
	Roq1 WT	0	3313.75	2234.62	1			mean of replicates					data used for plotting
		5	1868.12	788.994	0.353078
		10	1315.23	236.104	0.105657			Roq1 WT	0	1	0		mean
		20	1175.04	95.91	0.0429201				5	0.519795	0.108209			Roq1 WT	Roq1(Y55D)	Roq1(4A)
	Roq1(Y55D)	0	4656.1	3576.96	1				10	0.190121	0.0555531		0	1	1	1
		5	3444.03	2364.9	0.661146				20	0.0771634	0.0357153		5	0.519795	0.844871	0.930237
		10	3630.35	2551.22	0.713235			Roq1(Y55D)	0	1	0		10	0.190121	0.733708	1.11838
		20	2434.68	1355.54	0.378965				5	0.844871	0.0972675		20	0.0771634	0.407113	0.810817
	Roq1(4A)	0	11064.9	9985.78	1				10	0.733708	0.0891067
		5	11693.7	10614.6	1.06297				20	0.407113	0.048758		SEM
		10	11619.2	10540	1.0555			Roq1(4A)	0	1	0			Roq1 WT	Roq1(Y55D)	Roq1(4A)
		20	7423.92	6344.78	0.635382				5	0.930237	0.0771076		0	0	0	0
		background	1079.13						10	1.11838	0.0343574		5	0.108209	0.0972675	0.0771076
									20	0.810817	0.0930316		10	0.0555531	0.0891067	0.0343574
													20	0.0357153	0.048758	0.0930316
	technical replicate 2
			Roq1 signal	Roq1 signal - background	corrected Roq1 signal normalized to t = 0 min
	Roq1 WT	0	1486.71	476.685	1
		5	1354.51	344.481	0.72266
		10	1150.58	140.558	0.294866
		20	1080.85	70.823	0.148574
	Roq1(Y55D)	0	3271.07	2261.05	1
		5	3253.24	2243.21	0.992112
		10	2345.46	1335.44	0.590629
		20	1779.53	769.501	0.34033
	Roq1(4A)	0	8288.92	7278.9	1
		5	6803.11	5793.08	0.795873
		10	9554.17	8544.14	1.17382
		20	7941.1	6931.07	0.952214
		background	1010.03
	technical replicate 3
			Roq1 signal	Roq1 signal - background	corrected Roq1 signal normalized to t = 0 min
	Roq1 WT	0	6815.4	6221.33	1
		5	3603	3008.94	0.483648
		10	1650.69	1056.62	0.169839
		20	842.896	248.829	0.0399961
	Roq1(Y55D)	0	6167.56	5573.49	1
		5	5506.28	4912.22	0.881354
		10	5594.94	5000.87	0.89726
		20	3392.2	2798.13	0.502043
	Roq1(4A)	0	18312.5	17718.5	1
		5	17105.4	16511.3	0.931871
		10	20541.8	19947.7	1.12581
		20	15563.6	14969.6	0.844856
		background	594.067
