# Supplementary material for: Reprograming of the ubiquitin ligase Ubr1 by intrinsically disordered Roq1 through cooperating multifunctional motifs
Source: EMBO J. 2025 Feb 7;44(6):1774–803. doi: 10.1038/s44318-025-00375-7 (PMC11914429; doi:10.1038/s44318-025-00375-7)
Supplement: Supplementary file 5 — Source data Fig. 3 [file 44318_2025_375_MOESM5_ESM.zip › Figure 3/Figure 3E.xlsx]

## Sheet: source data Figure 3E
replicate 1
	sample	405	488	488 - autofluorescence	(488 - autofluorescence)/405	ratio Tm/nt
nt	background control (SSY795)	8756	351	0	0
nt	∆roq1	10978	8309	7958	0.724904				reporter fluorescence remaining after Tm treatment in % of untreated cells
nt	WT	11368	5219	4868	0.42822
nt	Y55A	11284	5900	5549	0.491758
nt	Y56A	11979	5685	5334	0.445279					replicate 1	replicate 2	replicate 3	replicate 4	mean	SEM
nt	F57A	11911	6595	6244	0.524221
nt	V58A	11595	6736	6385	0.550668				∆roq1	66	63	62	58	62.25	1.65202
nt	4A	12285	8808	8457	0.6884				WT	21	20	21	18	20	0.707107
Tm	background control (SSY795)	38554	846	0	0
Tm	∆roq1	43973	21999	21153	0.481045	0.66			Y55A	27	25	29	25	26.5	0.957427
Tm	WT	42893	4793	3947	0.0920197	0.21			Y56A	26	24	26	23	24.75	0.75
Tm	Y55A	43341	6606	5760	0.1329	0.27			F57A	32	30	35	31	32	1.08012
Tm	Y56A	43092	5810	4964	0.115195	0.26			V58A	36	33	39	35	35.75	1.25
Tm	F57A	42582	8094	7248	0.170213	0.32			4A	66	64	64	60	63.5	1.25831
Tm	V58A	44013	9465	8619	0.195829	0.36
Tm	4A	43688	20561	19715	0.451268	0.66
replicate 2
	sample	405	488	488 - autofluorescence	(488 - autofluorescence)/405	ratio Tm/nt
nt	background control (SSY795)	9296	346	0	0
nt	∆roq1	12216	9589	9243	0.756631				Data used for plotting
nt	WT	12065	5382	5036	0.417406
nt	Y55A	11626	6436	6090	0.523826					mean	SEM
nt	Y56A	11481	5702	5356	0.46651				∆roq1	62.25	1.65202
nt	F57A	11434	6613	6267	0.548102				Roq1	20	0.707107
nt	V58A	12646	7953	7607	0.601534
nt	4A	12109	8986	8640	0.713519				Y55A	26.5	0.957427
Tm	background control (SSY795)	35239	780	0	0				Y56A	24.75	0.75
Tm	∆roq1	41975	20730	19950	0.475283	0.63			F57A	32	1.08012
Tm	WT	39812	4169	3389	0.0851251	0.2			V58A	35.75	1.25
Tm	Y55A	40694	6154	5374	0.132059	0.25			4A	63.5	1.25831
Tm	Y56A	41453	5380	4600	0.110969	0.24
Tm	F57A	41821	7683	6903	0.165061	0.3
Tm	V58A	42711	9152	8372	0.196015	0.33
Tm	4A	40724	19337	18557	0.455677	0.64
replicate 3
	sample	405	488	488 - autofluorescence	(488 - autofluorescence)/405	ratio Tm/nt
nt	background control (SSY795)	9358	329	0	0
nt	∆roq1	12328	10098	9769	0.792424
nt	WT	11766	5972	5643	0.479602
nt	Y55A	11303	6445	6116	0.541095
nt	Y56A	12550	6717	6388	0.509004
nt	F57A	12621	7848	7519	0.595753
nt	V58A	12450	7812	7483	0.601044
nt	4A	13635	10178	9849	0.722332
Tm	background control (SSY795)	33184	737	0	0
Tm	∆roq1	40305	20677	19940	0.494728	0.62
Tm	WT	36370	4328	3591	0.0987352	0.21
Tm	Y55A	39974	6969	6232	0.155901	0.29
Tm	Y56A	39870	6034	5297	0.132857	0.26
Tm	F57A	41316	9318	8581	0.207692	0.35
Tm	V58A	40073	10103	9366	0.233723	0.39
Tm	4A	40268	19380	18643	0.462973	0.64
replicate 4
	sample	405	488	488 - autofluorescence	(488 - autofluorescence)/405	ratio Tm/nt
nt	background control (SSY795)	10678	339	0	0
nt	∆roq1	13528	11791	11452	0.846541
nt	WT	12199	6439	6100	0.500041
nt	Y55A	13391	8070	7731	0.577328
nt	Y56A	13097	7393	7054	0.538597
nt	F57A	13237	8643	8304	0.627332
nt	V58A	13668	9194	8855	0.647864
nt	4A	14645	11639	11300	0.771594
Tm	background control (SSY795)	31937	692	0	0
Tm	∆roq1	38069	19284	18592	0.488376	0.58
Tm	WT	34845	3855	3163	0.0907734	0.18
Tm	Y55A	34819	5703	5011	0.143916	0.25
Tm	Y56A	36118	5104	4412	0.122155	0.23
Tm	F57A	36677	7831	7139	0.194645	0.31
Tm	V58A	36042	8978	8286	0.229898	0.35
Tm	4A	37435	18069	17377	0.464191	0.6

## Sheet: README
	The geometric mean of flow cytometry data for 405 (BFP) and 488 (GFP) fluorescence was used.
	Autofluorescence was determined a background control strain not expressing GFP. Autofluorescence was subtracted from 488 (GFP) fluorescence and the resulting corrected GFP fluorescence values were divided by 405 (BFP) fluorescence.
	The GFP/BFP ratios of treated cells (Tm) were divided by the ratios of corresponding untreated cells (nt).
