# Supplementary material for: Reprograming of the ubiquitin ligase Ubr1 by intrinsically disordered Roq1 through cooperating multifunctional motifs
Source: EMBO J. 2025 Feb 7;44(6):1774–803. doi: 10.1038/s44318-025-00375-7 (PMC11914429; doi:10.1038/s44318-025-00375-7)
Supplement: Supplementary file 5 — Source data Fig. 3 [file 44318_2025_375_MOESM5_ESM.zip › Figure 3/Figure 3D.xlsx]

## Sheet: source data Figure 3D
replicate 1
		sample	405	488	488 - autofluorescence	(488 - autofluorescence)/405	ratio Tm/nt			reporter fluorescence remaining after Tm treatment in % of untreated cells
	nt	background control (SSY795)	13129	533	0	0
	nt	WT	14815	10641	10108	0.682281					replicate 1	replicate 2	replicate 3	replicate 4	mean	SEM
	nt	∆roq1	17409	17381	16848	0.967775				WT	18	22	22	19	20.25	1.03078
	nt	V53E	16375	12623	12090	0.738321				∆roq1	60	67	66	60	63.25	1.88746
	nt	I54E	575	354	-179	-0.311304
	nt	Y55D	16095	15349	14816	0.920534				V53E	26	30		26	27.3333	1.1547
	nt	Y56D	15492	15853	15320	0.988897				I54E		29	30	27	28.6667	0.763763
	nt	F57D	15921	14347	13814	0.867659				Y55D	56	61	58	53	57	1.68325
	nt	V58E	16522	14884	14351	0.868599				Y56D	54	56	54	51	53.75	1.03078
	nt	L60E	16370	14254	13721	0.83818				F57D	57	57	54	50	54.5	1.65831
	Tm	background control (SSY795)	33982	937	0	0				V58E	47	47	48	44	46.5	0.866025
	Tm	WT	37442	5648	4711	0.125821	0.18			L60E	37	36	35	32	35	1.08012
	Tm	∆roq1	38863	23539	22602	0.581581	0.6
	Tm	V53E	36975	8107	7170	0.193915	0.26
	Tm	I54E	39129	8587	7650	0.195507	-0.63
	Tm	Y55D	42808	23059	22122	0.516773	0.56
	Tm	Y56D	36472	20474	19537	0.535671	0.54
	Tm	F57D	36282	18805	17868	0.492476	0.57			Data used for plotting
	Tm	V58E	41245	17948	17011	0.412438	0.47
	Tm	L60E	38496	12947	12010	0.31198	0.37
											mean	SEM
										∆roq1	63	1.88746
										WT	20	1.03078
replicate 2
		sample	405	488	488 - autofluorescence	(488 - autofluorescence)/405	ratio Tm/nt			V53E	27	1.33333
	nt	background control (SSY795)	10722	459	0	0				I54E	29	0.763763
	nt	WT	14491	10569	10110	0.697674				Y55D	57	1.68325
	nt	∆roq1	14389	14557	14098	0.979776				Y56D	54	1.03078
	nt	V53E	13865	11107	10648	0.767977				F57D	55	1.65831
	nt	I54E	14409	11053	10594	0.735235				V58E	47	0.866025
	nt	Y55D	15936	15162	14703	0.922628				L60E	35	1.08012
	nt	Y56D	16167	16397	15938	0.985835
	nt	F57D	15127	14944	14485	0.957559
	nt	V58E	15148	14688	14229	0.939332
	nt	L60E	14789	13723	13264	0.896883
	Tm	background control (SSY795)	31830	1004	0	0
	Tm	WT	34873	6437	5433	0.155794	0.22
	Tm	∆roq1	36018	24808	23804	0.660892	0.67
	Tm	V53E	36679	9575	8571	0.233676	0.3
	Tm	I54E	37697	9090	8086	0.2145	0.29
	Tm	Y55D	39189	23137	22133	0.564776	0.61
	Tm	Y56D	26403	15561	14557	0.551339	0.56
	Tm	F57D	38160	21655	20651	0.541169	0.57
	Tm	V58E	38997	18392	17388	0.44588	0.47
	Tm	L60E	38405	13272	12268	0.319438	0.36
replicate 3
		sample	405	488	488 - autofluorescence	(488 - autofluorescence)/405	ratio Tm/nt
	nt	background control (SSY795)	11375	530	0	0
	nt	WT	13630	9963	9433	0.692076
	nt	∆roq1	14559	15091	14561	1.00014
	nt	V53E	10158	749	219	0.0215594
	nt	I54E	14816	11316	10786	0.727997
	nt	Y55D	15921	15182	14652	0.920294
	nt	Y56D	13826	14415	13885	1.00427
	nt	F57D	13761	14069	13539	0.983867
	nt	V58E	14054	13333	12803	0.910986
	nt	L60E	13948	12959	12429	0.891095
	Tm	background control (SSY795)	34776	1029	0	0
	Tm	WT	38583	6984	5955	0.154343	0.22
	Tm	∆roq1	39758	27184	26155	0.657855	0.66
	Tm	V53E	41080	10108	9079	0.221008	10.25
	Tm	I54E	42473	10244	9215	0.216961	0.3
	Tm	Y55D	40326	22370	21341	0.529212	0.58
	Tm	Y56D	38723	21913	20884	0.539318	0.54
	Tm	F57D	40114	22153	21124	0.526599	0.54
	Tm	V58E	43843	20066	19037	0.434208	0.48
	Tm	L60E	43838	14880	13851	0.315959	0.35
replicate 4
		sample	405	488	488 - autofluorescence	(488 - autofluorescence)/405	ratio Tm/nt
	nt	background control (SSY795)	10530	405	0	0
	nt	WT	12715	8996	8591	0.675659
	nt	∆roq1	13144	13200	12795	0.973448
	nt	V53E	12124	10013	9608	0.792478
	nt	I54E	13239	11036	10631	0.803006
	nt	Y55D	13632	13274	12869	0.944029
	nt	Y56D	13210	13081	12676	0.959576
	nt	F57D	12340	12193	11788	0.955267
	nt	V58E	12787	12347	11942	0.933917
	nt	L60E	12439	11342	10937	0.879251
	Tm	background control (SSY795)	28916	839	0	0
	Tm	WT	32688	5119	4280	0.130935	0.19
	Tm	∆roq1	32894	19976	19137	0.581778	0.6
	Tm	V53E	34687	7886	7047	0.20316	0.26
	Tm	I54E	34335	8250	7411	0.215844	0.27
	Tm	Y55D	34657	18170	17331	0.500072	0.53
	Tm	Y56D	33338	17260	16421	0.492561	0.51
	Tm	F57D	33527	16944	16105	0.480359	0.5
	Tm	V58E	33191	14529	13690	0.412461	0.44
	Tm	L60E	33019	10196	9357	0.283382	0.32

## Sheet: README
	The geometric mean of flow cytometry data for 405 (BFP) and 488 (GFP) fluorescence was used.
	Autofluorescence was determined a background control strain not expressing GFP. Autofluorescence was subtracted from 488 (GFP) fluorescence and the resulting corrected GFP fluorescence values were divided by 405 (BFP) fluorescence.
	The GFP/BFP ratios of treated cells (Tm) were divided by the ratios of corresponding untreated cells (nt).
