# Supplementary material for: Reprograming of the ubiquitin ligase Ubr1 by intrinsically disordered Roq1 through cooperating multifunctional motifs
Source: EMBO J. 2025 Feb 7;44(6):1774–803. doi: 10.1038/s44318-025-00375-7 (PMC11914429; doi:10.1038/s44318-025-00375-7)
Supplement: Supplementary file 5 — Source data Fig. 3 [file 44318_2025_375_MOESM5_ESM.zip › Figure 3/Figure 3B.xlsx]

## Sheet: source data Figure 3B
	replicate 1
		sample	405	488	488 - autofluorescence	(488 - autofluorescence)/405	ratio Tm/nt			reporter fluorescence remaining after Tm treatment in % of untreated cells
	nt	background control (SSY795)	10868	383	0	0
	nt	WT	12042	7393	7010	0.582129					replicate 1	replicate 2	replicate 3	mean	SEM
	nt	∆roq1	13751	12299	11916	0.866555				WT	20	23	27	23.3333	2.02759
	nt	E36K	12885	8741	8358	0.648661				∆roq1	64	69	69	67.3333	1.66667
	nt	M39K	12826	9920	9537	0.743568				E36K	51	54	58	54.3333	2.02759
	nt	G40C	12917	9524	9141	0.707672				M39K	56	60	64	60	2.3094
	nt	N45K	13297	8683	8300	0.624201				G40C	50	52	39	47	4.04145
	nt	Q50K	13014	9823	9440	0.725373				N45K	59	61	66	62	2.08167
	nt	I54K	13348	10489	10106	0.757117				Q50K	55	58	34	49	7.54983
	nt	Y55H	13142	9366	8983	0.683534				I54K	54	56	59	56.3333	1.45297
	nt	Y55D	13688	11479	11096	0.810637				Y55H	40	39	46	41.6667	2.18581
	nt	Y55N	13838	11624	11241	0.812328				Y55D	63	64	66	64.3333	0.881917
	nt	Y56N	13368	12029	11646	0.871185				Y55N	66	60	65	63.6667	1.85592
	nt	V58E	13302	11209	10826	0.813863				Y56N	51	57	47	51.6667	2.90593
	nt	N62K	12718	8649	8266	0.649945				V58E	49	54	57	53.3333	2.33333
	nt	I65K	12238	10301	9918	0.810427				N62K	36	41	45	40.6667	2.60342
	nt	E67K	12910	9208	8825	0.683579				I65K	61	67	72	66.6667	3.1798
	Tm	background control (SSY795)	28316	843	0	0				E67K	45	46	55	48.6667	3.1798
	Tm	WT	30318	4421	3578	0.118016	0.2
	Tm	∆roq1	31917	18632	17789	0.557352	0.64
	Tm	E36K	32689	11596	10753	0.328949	0.51
	Tm	M39K	33161	14687	13844	0.417478	0.56
	Tm	G40C	30444	11692	10849	0.356359	0.5			Data used for plotting
	Tm	N45K	32532	12750	11907	0.366009	0.59
	Tm	Q50K	30005	12782	11939	0.3979	0.55				mean	SEM
	Tm	I54K	31347	13753	12910	0.411842	0.54			∆roq1	67.3333	1.66667
	Tm	Y55H	30110	8986	8143	0.270442	0.4			WT	23.3333	2.02759
	Tm	Y55D	29391	15837	14994	0.510156	0.63
	Tm	Y55N	28887	16386	15543	0.538062	0.66			E36K	54.3333	2.02759
	Tm	Y56N	31643	14853	14010	0.442752	0.51			M39K	60	2.3094
	Tm	V58E	33250	14106	13263	0.398887	0.49			G40C	47	4.04145
	Tm	N62K	31263	8254	7411	0.237053	0.36			N45K	62	2.08167
	Tm	I65K	33867	17560	16717	0.493607	0.61			Q50K	49	7.54983
	Tm	E67K	30935	10304	9461	0.305835	0.45			I54K	56.3333	1.45297
										Y55H	41.6667	2.18581
										Y55D	64.3333	0.881917
										Y55N	63.6667	1.85592
										Y56N	51.6667	2.90593
										V58E	53.3333	2.33333
										N62K	40.6667	2.60342
										I65K	66.6667	3.1798
										E67K	48.6667	3.1798
	replicate 2
		sample	405	488	488 - autofluorescence	(488 - autofluorescence)/405	ratio Tm/nt
	nt	WT	11989	7838	7436	0.620235
	nt	delta	13268	12315	11913	0.897875
	nt	background control (SSY795)	10323	402	0	0
	nt	E36K	13117	10556	10154	0.77411
	nt	M39K	13414	11065	10663	0.794916
	nt	G40C	13501	10534	10132	0.750463
	nt	N45K	13084	10800	10398	0.794711
	nt	Q50K	12966	10369	9967	0.768703
	nt	I54K	13230	10789	10387	0.78511
	nt	Y55H	13203	10015	9613	0.728092
	nt	Y55D	13634	11837	11435	0.838712
	nt	Y55N	13481	12062	11660	0.864921
	nt	Y56N	13145	11805	11403	0.867478
	nt	V58E	13083	11460	11058	0.845219
	nt	N62K	12821	9238	8836	0.689182
	nt	I65K	13022	11297	10895	0.836661
	nt	E67K	12633	9423	9021	0.714082
	Tm	WT	25407	4296	3556	0.139961	0.23
	Tm	delta	27181	17624	16884	0.621169	0.69
	Tm	background control (SSY795)	22734	740	0	0
	Tm	E36K	25854	11549	10809	0.418078	0.54
	Tm	M39K	27474	13845	13105	0.476996	0.6
	Tm	G40C	26271	10915	10175	0.387309	0.52
	Tm	N45K	26197	13525	12785	0.488033	0.61
	Tm	Q50K	26099	12338	11598	0.444385	0.58
	Tm	I54K	26285	12223	11483	0.436865	0.56
	Tm	Y55H	25651	7979	7239	0.282211	0.39
	Tm	Y55D	27310	15322	14582	0.533944	0.64
	Tm	Y55N	26470	14467	13727	0.518587	0.6
	Tm	Y56N	25845	13438	12698	0.491314	0.57
	Tm	V58E	25244	12229	11489	0.455118	0.54
	Tm	N62K	26365	8118	7378	0.279841	0.41
	Tm	I65K	25492	15092	14352	0.563	0.67
	Tm	E67K	27404	9651	8911	0.325172	0.46
	replicate 3
		sample	405	488	488 - autofluorescence	(488 - autofluorescence)/405	ratio Tm/nt
	nt	delta Roq1	14711	12796	12422	0.844402
	nt	Roq1-HA	13766	7760	7386	0.536539
	nt	background control (SSY795)	11942	374	0	0
	nt	I65K	13938	11026	10652	0.764242
	nt	M39K	14062	10958	10584	0.752667
	nt	E36K	14333	10673	10299	0.718552
	nt	Y56N	12902	8389	8015	0.621222
	nt	Y55N	14356	11830	11456	0.797994
	nt	Y55H	13780	9443	9069	0.658128
	nt	N45K	14214	11187	10813	0.760729
	nt	G40C	13819	8620	8246	0.596715
	nt	I54K	14316	11218	10844	0.757474
	Tm	∆roq1	22381	13896	13092	0.58496	0.69
	Tm	WT	21465	3946	3142	0.146378	0.27
	Tm	background control (SSY795)	18733	804	0	0
	Tm	I65K	18105	10815	10011	0.552941	0.72
	Tm	M39K	19329	10114	9310	0.48166	0.64
	Tm	E36K	20344	9321	8517	0.418649	0.58
	Tm	Y56N	15967	5430	4626	0.289723	0.47
	Tm	Y55N	20641	11429	10625	0.514752	0.65
	Tm	Y55H	15818	5565	4761	0.300986	0.46
	Tm	N45K	16861	9323	8519	0.505249	0.66
	Tm	G40C	18553	5149	4345	0.234194	0.39
	Tm	I54K	19143	9330	8526	0.445385	0.59
	nt	N62K	13770	9255	8881	0.644953
	nt	Q50K	13130	6992	6618	0.504037
	nt	Y55D	13693	11168	10794	0.788286
	nt	E67K	13607	9541	9167	0.673697
	nt	V58E	13893	10983	10609	0.763622
	Tm	N62K	19674	6544	5740	0.291756	0.45
	Tm	Q50K	17695	3837	3033	0.171404	0.34
	Tm	Y55D	19660	11097	10293	0.52355	0.66
	Tm	E67K	16926	7079	6275	0.370731	0.55
	Tm	V58E	17725	8533	7729	0.436051	0.57

## Sheet: README
		The geometric mean of flow cytometry data for 405 (BFP) and 488 (GFP) fluorescence was used.
		Autofluorescence was determined a background control strain not expressing GFP. Autofluorescence was subtracted from 488 (GFP) fluorescence and the resulting corrected GFP fluorescence values were divided by 405 (BFP) fluorescence.
		The GFP/BFP ratios of treated cells (Tm) were divided by the ratios of corresponding untreated cells (nt).
