# Supplementary material for: Reprograming of the ubiquitin ligase Ubr1 by intrinsically disordered Roq1 through cooperating multifunctional motifs
Source: EMBO J. 2025 Feb 7;44(6):1774–803. doi: 10.1038/s44318-025-00375-7 (PMC11914429; doi:10.1038/s44318-025-00375-7)
Supplement: Supplementary file 6 — Source data Fig. 4 [file 44318_2025_375_MOESM6_ESM.zip]

Archive with 23 entries (20 files):
- Figure 4/
- Figure 4/._.DS_Store
- Figure 4/._Figure 4C.xlsx
- Figure 4/Figure 4A/
- Figure 4/Figure 4B/
- Figure 4/._Figure 4A
- Figure 4/.DS_Store
- __MACOSX/Figure 4/._.DS_Store
- Figure 4/Figure 4C.xlsx
- __MACOSX/Figure 4/._Figure 4C.xlsx
- Figure 4/Figure 4A/Figure 4A immunoprecipitates.pdf
- __MACOSX/Figure 4/Figure 4A/._Figure 4A immunoprecipitates.pdf
- Figure 4/Figure 4A/._Figure 4A inputs.pdf
- Figure 4/Figure 4A/Figure 4A inputs.pdf
- __MACOSX/Figure 4/Figure 4A/._Figure 4A inputs.pdf
- Figure 4/Figure 4A/._Figure 4A immunoprecipitates.pdf
- Figure 4/Figure 4B/._Figure 4B Western Blot Ubr1 immunoprecipitate no marker.tif
- Figure 4/Figure 4B/._Figure 4B immunoprecipitates.pdf
- Figure 4/Figure 4B/Figure 4B inputs.pdf
- __MACOSX/Figure 4/Figure 4B/._Figure 4B inputs.pdf
- Figure 4/Figure 4B/._Figure 4B inputs.pdf
- Figure 4/Figure 4B/Figure 4B immunoprecipitates.pdf
- __MACOSX/Figure 4/Figure 4B/._Figure 4B immunoprecipitates.pdf
