# Supplementary material for: Reprograming of the ubiquitin ligase Ubr1 by intrinsically disordered Roq1 through cooperating multifunctional motifs
Source: EMBO J. 2025 Feb 7;44(6):1774–803. doi: 10.1038/s44318-025-00375-7 (PMC11914429; doi:10.1038/s44318-025-00375-7)
Supplement: Supplementary file 6 — Source data Fig. 4 [file 44318_2025_375_MOESM6_ESM.zip › Figure 4/Figure 4C.xlsx]

## Sheet: source data Figure 4C
replicate 1	Ubr1 50 nM					replicate 2	Ubr1 50 nM					mean
time	WT	R22A	4A	5A		time	WT	R22A	4A	5A		time	WT	R22A	4A	5A	5A
0	0	0	0	0		0	0	0	0	0		0	0	0	0	0	0
0.2	-0.00587974	-0.02992	-0.00428316	-0.0315456		0.2	-0.00107887	-0.0213532	0.0147285	-0.0310711		0.2	-0.0034793	-0.0256366	0.00522268	-0.0313084	0
0.4	0.00907101	-0.0245131	0.00586751	-0.0347859		0.4	0.00748632	-0.0188291	0.0257931	-0.0273746		0.4	0.00827866	-0.0216711	0.0158303	-0.0310803	0
0.6	0.018824	-0.0244468	0.0169313	-0.0336962		0.6	0.0177359	-0.00636311	0.0372202	-0.0265173		0.6	0.01828	-0.015405	0.0270758	-0.0301067	0
0.8	0.0289144	-0.0189477	0.0259941	-0.0315361		0.8	0.0271454	-0.0032992	0.0437302	-0.0266479		0.8	0.0280299	-0.0111235	0.0348622	-0.029092	0
1	0.0444018	-0.0155579	0.0391319	-0.0303208		1	0.0377936	0.00127725	0.0598664	-0.0258125		1	0.0410977	-0.00714031	0.0494992	-0.0280666	0
1.2	0.0549406	-0.0132853	0.0440777	-0.0302215		1.2	0.0483455	0.0065072	0.0670156	-0.0245603		1.2	0.0516431	-0.00338903	0.0555466	-0.0273909	0
1.4	0.0700795	-0.00672327	0.0586524	-0.0269314		1.4	0.0621571	0.00960617	0.0768234	-0.0294701		1.4	0.0661183	0.00144145	0.0677379	-0.0282007	0
1.6	0.0784842	-0.00589715	0.0682559	-0.0284443		1.6	0.0716448	0.0119062	0.0875091	-0.0319399		1.6	0.0750645	0.00300452	0.0778825	-0.0301921	0
1.8	0.0949229	-0.00839912	0.0740593	-0.0273437		1.8	0.0794646	0.0127969	0.097425	-0.0269615		1.8	0.0871938	0.0021989	0.0857421	-0.0271526	0
2	0.10804	-0.00504648	0.0856006	-0.0287815		2	0.0917823	0.0148573	0.106379	-0.0276283		2	0.099911	0.00490543	0.0959899	-0.0282049	0
2.2	0.116467	-0.00169407	0.0963619	-0.0310826		2.2	0.100733	0.0193243	0.113424	-0.0253931		2.2	0.1086	0.00881514	0.104893	-0.0282379	0
2.4	0.132772	0.000445018	0.102119	-0.0273969		2.4	0.112411	0.019069	0.125224	-0.0264291		2.4	0.122591	0.00975701	0.113671	-0.026913	0
2.6	0.144206	0.0023712	0.111945	-0.0284976		2.6	0.12218	0.0207584	0.129389	-0.0286027		2.6	0.133193	0.0115648	0.120667	-0.0285502	0
2.8	0.150566	0.00308646	0.121829	-0.0290911		2.8	0.131169	0.0275958	0.143943	-0.0275587		2.8	0.140868	0.0153411	0.132886	-0.0283249	0
3	0.169817	0.00370253	0.132484	-0.0279355		3	0.141547	0.0272651	0.154099	-0.0246111		3	0.155682	0.0154838	0.143292	-0.0262733	0
3.2	0.1833	0.00754489	0.136627	-0.0245771		3.2	0.154229	0.0263019	0.160912	-0.0247706		3.2	0.168765	0.0169234	0.14877	-0.0246739	0
3.4	0.19316	0.00668658	0.145617	-0.0236508		3.4	0.164207	0.0313223	0.17175	-0.0247148		3.4	0.178684	0.0190044	0.158683	-0.0241828	0
3.6	0.20694	0.00688137	0.15347	-0.0253862		3.6	0.175007	0.0291257	0.182694	-0.0268236		3.6	0.190973	0.0180036	0.168082	-0.0261049	0
3.8	0.219715	0.00945152	0.163775	-0.025808		3.8	0.188006	0.0356298	0.190965	-0.0246037		3.8	0.203861	0.0225407	0.17737	-0.0252059	0
4	0.227731	0.00677813	0.174405	-0.0286509		4	0.200762	0.0336373	0.198846	-0.0318269		4	0.214246	0.0202077	0.186625	-0.0302389	0
4.2	0.246063	0.0124911	0.177439	-0.0277895		4.2	0.210998	0.0332609	0.207059	-0.0281583		4.2	0.228531	0.022876	0.192249	-0.0279739	0
4.4	0.257105	0.0119406	0.185696	-0.028515		4.4	0.217866	0.0332592	0.217571	-0.0283986		4.4	0.237485	0.0225999	0.201633	-0.0284568	0
4.6	0.270256	0.00980176	0.19703	-0.0260247		4.6	0.228755	0.0373245	0.223656	-0.0267929		4.6	0.249506	0.0235631	0.210343	-0.0264088	0
4.8	0.28088	0.0133008	0.203707	-0.0300085		4.8	0.240543	0.040016	0.230345	-0.0259782		4.8	0.260711	0.0266584	0.217026	-0.0279934	0
5	0.29537	0.0157322	0.214745	-0.0231717		5	0.253395	0.0382443	0.240117	-0.0256344		5	0.274383	0.0269882	0.227431	-0.024403	0
5.2	0.305253	0.0127994	0.223661	-0.0278833		5.2	0.267162	0.0387876	0.247688	-0.0247117		5.2	0.286208	0.0257935	0.235674	-0.0262975	0
5.4	0.320105	0.0177406	0.227418	-0.0278132		5.4	0.278439	0.0446396	0.26164	-0.0260011		5.4	0.299272	0.0311901	0.244529	-0.0269071	0
5.6	0.333928	0.0187243	0.23598	-0.0276641		5.6	0.287509	0.0455785	0.267427	-0.0267984		5.6	0.310719	0.0321514	0.251704	-0.0272312	0
5.8	0.343625	0.0223051	0.241268	-0.0262842		5.8	0.298736	0.045501	0.272619	-0.0259565		5.8	0.321181	0.0339031	0.256943	-0.0261204	0
6	0.359221	0.0217909	0.25479	-0.0249938		6	0.310669	0.0476344	0.280931	-0.0243157		6	0.334945	0.0347126	0.267861	-0.0246548	0
6.2	0.367232	0.0176808	0.260236	-0.0283034		6.2	0.32243	0.0476251	0.294878	-0.0229002		6.2	0.344831	0.0326529	0.277557	-0.0256018	0
6.4	0.381108	0.0205602	0.262778	-0.0269211		6.4	0.332256	0.0469881	0.298488	-0.0261167		6.4	0.356682	0.0337741	0.280633	-0.0265189	0
6.6	0.396849	0.0220681	0.27326	-0.025211		6.6	0.344164	0.0504344	0.307889	-0.026791		6.6	0.370507	0.0362513	0.290575	-0.026001	0
6.8	0.40757	0.0231012	0.283	-0.0273495		6.8	0.356415	0.0536113	0.320253	-0.0263261		6.8	0.381992	0.0383563	0.301626	-0.0268378	0
7	0.422425	0.027939	0.289724	-0.0289648		7	0.369952	0.0525811	0.321902	-0.0217363		7	0.396189	0.04026	0.305813	-0.0253505	0
7.2	0.435405	0.0277492	0.300201	-0.0262525		7.2	0.377225	0.0553277	0.334493	-0.0269498		7.2	0.406315	0.0415384	0.317347	-0.0266011	0
7.4	0.444621	0.0239726	0.305323	-0.0249244		7.4	0.392083	0.0494395	0.34387	-0.0270163		7.4	0.418352	0.0367061	0.324597	-0.0259703	0
7.6	0.454399	0.0264121	0.311634	-0.0246007		7.6	0.400876	0.0537405	0.349131	-0.0286895		7.6	0.427638	0.0400763	0.330383	-0.0266451	0
7.8	0.472668	0.0260204	0.316548	-0.0195584		7.8	0.413714	0.0578852	0.354228	-0.0254074		7.8	0.443191	0.0419528	0.335388	-0.0224829	0
8	0.483274	0.0293588	0.324743	-0.0228223		8	0.428953	0.0564964	0.361013	-0.0234605		8	0.456113	0.0429276	0.342878	-0.0231414	0
8.2	0.495054	0.028046	0.327515	-0.0284305		8.2	0.439079	0.0633066	0.370697	-0.0262953		8.2	0.467067	0.0456763	0.349106	-0.0273629	0
8.4	0.509149	0.0285448	0.338073	-0.0249968		8.4	0.451083	0.0584603	0.382441	-0.0293022		8.4	0.480116	0.0435025	0.360257	-0.0271495	0
8.6	0.522668	0.0310606	0.347003	-0.0235187		8.6	0.458431	0.0590599	0.384942	-0.0274533		8.6	0.49055	0.0450602	0.365973	-0.025486	0
8.8	0.533184	0.0316337	0.354117	-0.026489		8.8	0.476007	0.065111	0.394676	-0.0278851		8.8	0.504596	0.0483724	0.374396	-0.0271871	0
9	0.546375	0.02957	0.365552	-0.0253396		9	0.485333	0.0607632	0.405106	-0.0255045		9	0.515854	0.0451666	0.385329	-0.025422	0
9.2	0.564288	0.0361604	0.365126	-0.0305284		9.2	0.499328	0.065362	0.409743	-0.02923		9.2	0.531808	0.0507612	0.387434	-0.0298792	0
9.4	0.575783	0.0350062	0.377071	-0.0275063		9.4	0.504932	0.0689459	0.417573	-0.0265921		9.4	0.540358	0.0519761	0.397322	-0.0270492	0
9.6	0.587258	0.0338649	0.378577	-0.0273974		9.6	0.521122	0.0682083	0.426011	-0.0287		9.6	0.55419	0.0510366	0.402294	-0.0280487	0
9.8	0.598212	0.0343255	0.388266	-0.0285895		9.8	0.532142	0.0700529	0.434144	-0.0271694		9.8	0.565177	0.0521892	0.411205	-0.0278794	0
10	0.60956	0.0342771	0.392402	-0.0276546		10	0.541002	0.0757568	0.44024	-0.0258294		10	0.575281	0.055017	0.416321	-0.026742	0
10.2	0.623078	0.0380036	0.395872	-0.0278729		10.2	0.556157	0.0680347	0.445468	-0.0248641		10.2	0.589617	0.0530191	0.42067	-0.0263685	0
10.4	0.638122	0.0328308	0.404432	-0.0264744		10.4	0.570037	0.0699354	0.457316	-0.0271558		10.4	0.60408	0.0513831	0.430874	-0.0268151	0
10.6	0.646652	0.0396887	0.41478	-0.0277821		10.6	0.57932	0.073227	0.460118	-0.0256094		10.6	0.612986	0.0564578	0.437449	-0.0266957	0
10.8	0.655831	0.0382875	0.420203	-0.030531		10.8	0.588512	0.0746813	0.470659	-0.0289127		10.8	0.622171	0.0564844	0.445431	-0.0297219	0
11	0.671387	0.0379182	0.425479	-0.027059		11	0.59992	0.0745318	0.475095	-0.0266041		11	0.635653	0.056225	0.450287	-0.0268315	0
11.2	0.683801	0.0419918	0.425488	-0.0272043		11.2	0.611497	0.0758136	0.481707	-0.0265237		11.2	0.647649	0.0589027	0.453598	-0.026864	0
11.4	0.701635	0.0414037	0.439053	-0.0314826		11.4	0.619271	0.0741852	0.492988	-0.0304774		11.4	0.660453	0.0577944	0.466021	-0.03098	0
11.6	0.708955	0.0426613	0.443068	-0.0310634		11.6	0.63322	0.075105	0.49871	-0.0227019		11.6	0.671088	0.0588832	0.470889	-0.0268827	0
11.8	0.721413	0.042955	0.452181	-0.0306027		11.8	0.644747	0.0758491	0.502252	-0.0268895		11.8	0.68308	0.0594021	0.477216	-0.0287461	0
12	0.734629	0.0442976	0.454349	-0.0314403		12	0.659582	0.079947	0.512691	-0.0258528		12	0.697105	0.0621223	0.48352	-0.0286465	0
12.2	0.744824	0.0456916	0.459736	-0.0301548		12.2	0.666943	0.0810287	0.52083	-0.0257791		12.2	0.705883	0.0633602	0.490283	-0.027967	0
12.4	0.758578	0.0457035	0.466687	-0.0261874		12.4	0.676158	0.0817986	0.526485	-0.0283979		12.4	0.717368	0.0637511	0.496586	-0.0272927	0
12.6	0.76774	0.0450438	0.473247	-0.0287687		12.6	0.692738	0.0847969	0.532445	-0.0275151		12.6	0.730239	0.0649204	0.502846	-0.0281419	0
12.8	0.784042	0.0445198	0.480117	-0.0284636		12.8	0.700749	0.0793798	0.538955	-0.0290817		12.8	0.742395	0.0619498	0.509536	-0.0287727	0
13	0.793585	0.0451311	0.482748	-0.0317273		13	0.717355	0.0845209	0.550667	-0.0340151		13	0.75547	0.064826	0.516708	-0.0328712	0
13.2	0.806048	0.0479773	0.488223	-0.0278519		13.2	0.723379	0.0844462	0.555	-0.0290431		13.2	0.764713	0.0662118	0.521611	-0.0284475	0
13.4	0.814862	0.0451247	0.498329	-0.0278466		13.4	0.732713	0.0834773	0.561519	-0.0269307		13.4	0.773787	0.064301	0.529924	-0.0273886	0
13.6	0.825461	0.0501434	0.504186	-0.0299774		13.6	0.745634	0.0826629	0.566873	-0.027228		13.6	0.785548	0.0664031	0.535529	-0.0286027	0
13.8	0.840305	0.0512565	0.505165	-0.0295738		13.8	0.758881	0.086026	0.572107	-0.0290133		13.8	0.799593	0.0686413	0.538636	-0.0292935	0
14	0.84788	0.0474428	0.508692	-0.0290009		14	0.768034	0.087039	0.582864	-0.0287224		14	0.807957	0.0672409	0.545778	-0.0288616	0
14.2	0.857218	0.0513362	0.520975	-0.0294588		14.2	0.777507	0.0846487	0.591207	-0.0269471		14.2	0.817363	0.0679924	0.556091	-0.028203	0
14.4	0.876805	0.0496541	0.523817	-0.0302154		14.4	0.789222	0.088548	0.59788	-0.0273422		14.4	0.833013	0.0691011	0.560848	-0.0287788	0
14.6	0.887091	0.0533704	0.527729	-0.0268464		14.6	0.799996	0.0905495	0.604923	-0.0274135		14.6	0.843544	0.0719599	0.566326	-0.02713	0
14.8	0.896757	0.0503835	0.531714	-0.0274715		14.8	0.812039	0.0927628	0.603999	-0.0267748		14.8	0.854398	0.0715731	0.567856	-0.0271232	0
15	0.907204	0.0560576	0.541475	-0.0312378		15	0.818093	0.0862368	0.612755	-0.0256645		15	0.862649	0.0711472	0.577115	-0.0284511	0
15.2	0.913043	0.0516702	0.545703	-0.0309836		15.2	0.830232	0.0923217	0.615838	-0.0308925		15.2	0.871637	0.0719959	0.580771	-0.030938	0
15.4	0.927504	0.0516061	0.548936	-0.0287275		15.4	0.839719	0.0898672	0.627142	-0.0270952		15.4	0.883611	0.0707366	0.588039	-0.0279114	0
15.6	0.945163	0.0548581	0.560309	-0.0309603		15.6	0.854619	0.0973702	0.627044	-0.029467		15.6	0.899891	0.0761141	0.593677	-0.0302137	0
15.8	0.953248	0.0569249	0.560476	-0.030826		15.8	0.866369	0.0931454	0.636409	-0.0297209		15.8	0.909808	0.0750352	0.598442	-0.0302734	0
16	0.961868	0.0609821	0.562673	-0.0298926		16	0.876547	0.096289	0.643875	-0.0285858		16	0.919207	0.0786355	0.603274	-0.0292392	0
16.2	0.974648	0.0564801	0.572375	-0.0243254		16.2	0.887071	0.0925401	0.651906	-0.0283285		16.2	0.93086	0.0745101	0.612141	-0.026327	0
16.4	0.986506	0.0532354	0.577403	-0.0274842		16.4	0.893988	0.0955165	0.661284	-0.0285529		16.4	0.940247	0.074376	0.619344	-0.0280185	0
16.6	0.993895	0.05682	0.580329	-0.0311691		16.6	0.907646	0.0955244	0.66477	-0.0307802		16.6	0.95077	0.0761722	0.622549	-0.0309746	0
16.8	1.00661	0.0568079	0.586203	-0.025987		16.8	0.91714	0.0980728	0.671126	-0.023157		16.8	0.961877	0.0774404	0.628665	-0.024572	0
17	1.01768	0.0592409	0.595044	-0.029991		17	0.928422	0.10045	0.677363	-0.0275959		17	0.973052	0.0798456	0.636204	-0.0287935	0
17.2	1.02731	0.0609273	0.598565	-0.0291964		17.2	0.935823	0.0980256	0.683763	-0.0290834		17.2	0.981564	0.0794764	0.641164	-0.0291399	0
17.4	1.03998	0.0606173	0.602468	-0.0300584		17.4	0.944776	0.0982094	0.688666	-0.0248956		17.4	0.99238	0.0794134	0.645567	-0.027477	0
17.6	1.05062	0.0597643	0.604371	-0.0263181		17.6	0.95782	0.0977588	0.691927	-0.0282		17.6	1.00422	0.0787615	0.648149	-0.0272591	0
17.8	1.05888	0.0598399	0.611296	-0.0308665		17.8	0.972161	0.0996578	0.702066	-0.0294422		17.8	1.01552	0.0797488	0.656681	-0.0301543	0
18	1.07032	0.0590018	0.614028	-0.0298005		18	0.973123	0.100302	0.710136	-0.0258693		18	1.02172	0.0796517	0.662082	-0.0278349	0
18.2	1.07933	0.0632788	0.624676	-0.0289497		18.2	0.987131	0.103981	0.715978	-0.029327		18.2	1.03323	0.0836297	0.670327	-0.0291384	0
18.4	1.09262	0.0610336	0.626257	-0.0279409		18.4	0.999944	0.0981975	0.716701	-0.0274693		18.4	1.04628	0.0796156	0.671479	-0.0277051	0
18.6	1.1005	0.062513	0.632675	-0.0298889		18.6	1.00788	0.105269	0.729514	-0.0303224		18.6	1.05419	0.0838908	0.681095	-0.0301057	0
18.8	1.11392	0.0610958	0.63693	-0.0292239		18.8	1.01831	0.10713	0.733603	-0.030799		18.8	1.06611	0.0841131	0.685266	-0.0300115	0
19	1.1218	0.0602144	0.638691	-0.0269191		19	1.02587	0.10338	0.740033	-0.0276657		19	1.07383	0.081797	0.689362	-0.0272924	0
19.2	1.13251	0.067222	0.650822	-0.0349865		19.2	1.03538	0.112433	0.743777	-0.0304784		19.2	1.08395	0.0898277	0.6973	-0.0327324	0
19.4	1.14079	0.0622314	0.652179	-0.0284055		19.4	1.04625	0.109267	0.749695	-0.0301827		19.4	1.09352	0.085749	0.700937	-0.0292941	0
19.6	1.15636	0.068113	0.65251	-0.0286785		19.6	1.05357	0.109394	0.755203	-0.0255836		19.6	1.10496	0.0887534	0.703857	-0.0271311	0
19.8	1.16198	0.0700551	0.659734	-0.034086		19.8	1.0647	0.108408	0.765873	-0.0308837		19.8	1.11334	0.0892317	0.712803	-0.0324848	0
20	1.17287	0.0676302	0.664994	-0.0286287		20	1.07708	0.110849	0.772458	-0.0305842		20	1.12498	0.0892398	0.718726	-0.0296065	0
20.2	1.18159	0.0635861	0.671097	-0.0290233		20.2	1.08304	0.110921	0.777988	-0.0292364		20.2	1.13232	0.0872534	0.724543	-0.0291299	0
20.4	1.19217	0.067547	0.673251	-0.0293744		20.4	1.09102	0.11491	0.778038	-0.0272213		20.4	1.1416	0.0912286	0.725644	-0.0282978	0
20.6	1.20149	0.0723518	0.679405	-0.0291842		20.6	1.10154	0.116095	0.785465	-0.0299584		20.6	1.15151	0.0942235	0.732435	-0.0295713	0
20.8	1.20978	0.0682663	0.686162	-0.0304592		20.8	1.11461	0.113363	0.791126	-0.0310017		20.8	1.16219	0.0908144	0.738644	-0.0307304	0
21	1.2237	0.0703293	0.687664	-0.0262711		21	1.12261	0.115105	0.794692	-0.0303441		21	1.17316	0.0927174	0.741178	-0.0283076	0
21.2	1.23361	0.0688356	0.694906	-0.0271882		21.2	1.12862	0.114387	0.80343	-0.0260159		21.2	1.18112	0.0916115	0.749168	-0.026602	0
21.4	1.24025	0.0699261	0.69444	-0.0299662		21.4	1.14174	0.11605	0.810734	-0.0338379		21.4	1.19099	0.0929882	0.752587	-0.0319021	0
21.6	1.25118	0.0683166	0.700989	-0.031553		21.6	1.1514	0.113991	0.817595	-0.0319113		21.6	1.20129	0.0911538	0.759292	-0.0317321	0
21.8	1.26194	0.0709258	0.706241	-0.0319717		21.8	1.1579	0.118792	0.821374	-0.0345582		21.8	1.20992	0.094859	0.763808	-0.0332649	0
22	1.26754	0.0713607	0.713088	-0.0262951		22	1.16372	0.119528	0.822459	-0.032657		22	1.21563	0.0954442	0.767774	-0.029476	0
22.2	1.27559	0.0726329	0.71495	-0.0328149		22.2	1.17519	0.115214	0.835854	-0.0303692		22.2	1.22539	0.0939233	0.775402	-0.031592	0
22.4	1.28656	0.0732423	0.719992	-0.0272945		22.4	1.18207	0.117044	0.835788	-0.0289675		22.4	1.23431	0.0951432	0.77789	-0.028131	0
22.6	1.29649	0.072389	0.722362	-0.031418		22.6	1.18951	0.115662	0.847543	-0.0344902		22.6	1.243	0.0940255	0.784952	-0.0329541	0
22.8	1.30565	0.077813	0.725887	-0.0330422		22.8	1.19725	0.119845	0.844656	-0.028361		22.8	1.25145	0.0988291	0.785271	-0.0307016	0
23	1.31694	0.0739204	0.735069	-0.0287454		23	1.21188	0.119184	0.851521	-0.0288309		23	1.26441	0.0965522	0.793295	-0.0287882	0
23.2	1.32364	0.0751258	0.740383	-0.0291114		23.2	1.22239	0.117674	0.859326	-0.0297486		23.2	1.27301	0.0964	0.799855	-0.02943	0
23.4	1.33703	0.0753671	0.743169	-0.0320523		23.4	1.22858	0.121449	0.863636	-0.0313376		23.4	1.28281	0.0984081	0.803403	-0.031695	0
23.6	1.33739	0.0743424	0.743072	-0.0320088		23.6	1.23592	0.123135	0.871396	-0.0287188		23.6	1.28665	0.0987385	0.807234	-0.0303638	0
23.8	1.3479	0.07401	0.752469	-0.0279993		23.8	1.24676	0.119109	0.874755	-0.0341111		23.8	1.29733	0.0965596	0.813612	-0.0310552	0
24	1.35721	0.0782648	0.755324	-0.0290807		24	1.25481	0.119104	0.876155	-0.0297805		24	1.30601	0.0986844	0.81574	-0.0294306	0
24.2	1.36253	0.0761515	0.761618	-0.033952		24.2	1.26194	0.119381	0.885159	-0.0326632		24.2	1.31223	0.0977665	0.823388	-0.0333076	0
24.4	1.38002	0.0799183	0.761928	-0.0317432		24.4	1.26978	0.12464	0.892024	-0.0267981		24.4	1.3249	0.102279	0.826976	-0.0292707	0
24.6	1.39032	0.0725654	0.767251	-0.0308646		24.6	1.27839	0.128791	0.898339	-0.0342001		24.6	1.33435	0.100678	0.832795	-0.0325323	0
24.8	1.39532	0.0815426	0.770427	-0.0261865		24.8	1.28788	0.127529	0.900595	-0.0263001		24.8	1.3416	0.104536	0.835511	-0.0262433	0
25	1.40533	0.0784189	0.774866	-0.0282559		25	1.29909	0.128926	0.903934	-0.0302533		25	1.35221	0.103673	0.8394	-0.0292546	0
25.2	1.41302	0.08172	0.779941	-0.0277167		25.2	1.30361	0.131428	0.914587	-0.0281719		25.2	1.35831	0.106574	0.847264	-0.0279443	0
25.4	1.42027	0.0810007	0.784328	-0.0279779		25.4	1.31379	0.130367	0.921119	-0.0339922		25.4	1.36703	0.105684	0.852724	-0.0309851	0
25.6	1.43032	0.0808348	0.788608	-0.0280569		25.6	1.31916	0.128457	0.923613	-0.0248288		25.6	1.37474	0.104646	0.85611	-0.0264428	0
25.8	1.43925	0.0829619	0.792137	-0.0309774		25.8	1.33294	0.13011	0.92536	-0.0331019		25.8	1.3861	0.106536	0.858748	-0.0320396	0
26	1.44485	0.0842174	0.794129	-0.0303761		26	1.34278	0.132551	0.931853	-0.0314812		26	1.39382	0.108384	0.862991	-0.0309286	0
26.2	1.45451	0.0824603	0.796598	-0.0311361		26.2	1.34702	0.133566	0.939533	-0.0281955		26.2	1.40077	0.108013	0.868066	-0.0296658	0
26.4	1.45895	0.0830003	0.804516	-0.0304234		26.4	1.3551	0.128276	0.949259	-0.0288962		26.4	1.40703	0.105638	0.876888	-0.0296598	0
26.6	1.47122	0.0802225	0.80791	-0.0306967		26.6	1.36544	0.131281	0.950437	-0.029879		26.6	1.41833	0.105752	0.879173	-0.0302879	0
26.8	1.47954	0.0868357	0.810762	-0.0348575		26.8	1.37033	0.135543	0.957534	-0.0294253		26.8	1.42494	0.11119	0.884148	-0.0321414	0
27	1.49284	0.0835341	0.810762	-0.0337566		27	1.37936	0.133617	0.958957	-0.0263628		27	1.4361	0.108576	0.884859	-0.0300597	0
27.2	1.49598	0.0832139	0.819003	-0.0318289		27.2	1.38901	0.130642	0.967284	-0.0327553		27.2	1.4425	0.106928	0.893144	-0.0322921	0
27.4	1.50382	0.0809177	0.823574	-0.035691		27.4	1.39635	0.137059	0.973481	-0.0288776		27.4	1.45008	0.108988	0.898528	-0.0322843	0
27.6	1.51098	0.0876576	0.825221	-0.0327221		27.6	1.40034	0.134872	0.978888	-0.0306658		27.6	1.45566	0.111265	0.902055	-0.0316939	0
27.8	1.5266	0.0883237	0.832559	-0.033599		27.8	1.40949	0.13461	0.983277	-0.0292775		27.8	1.46805	0.111467	0.907918	-0.0314382	0
28	1.52805	0.0829984	0.835196	-0.0283055		28	1.42131	0.139221	0.987678	-0.0342323		28	1.47468	0.11111	0.911437	-0.0312689	0
28.2	1.53722	0.0889288	0.838409	-0.0320704		28.2	1.4299	0.138223	0.992385	-0.0356463		28.2	1.48356	0.113576	0.915397	-0.0338584	0
28.4	1.54478	0.0878264	0.842185	-0.0321251		28.4	1.43486	0.140369	0.995914	-0.0303367		28.4	1.48982	0.114098	0.919049	-0.0312309	0
28.6	1.55089	0.0896152	0.843947	-0.0284433		28.6	1.44817	0.137214	1.00146	-0.0327128		28.6	1.49953	0.113414	0.922705	-0.0305781	0
28.8	1.56002	0.0872701	0.850962	-0.0336081		28.8	1.45073	0.139345	1.0004	-0.0323583		28.8	1.50537	0.113307	0.925678	-0.0329832	0
29	1.57162	0.0903589	0.855892	-0.0316583		29	1.45952	0.140127	1.00818	-0.0362564		29	1.51557	0.115243	0.932038	-0.0339574	0
29.2	1.58231	0.0872423	0.860236	-0.0290077		29.2	1.4685	0.142917	1.01612	-0.0288993		29.2	1.5254	0.11508	0.938177	-0.0289535	0
29.4	1.58231	0.0918373	0.861137	-0.0341525		29.4	1.47406	0.141822	1.01684	-0.035257		29.4	1.52818	0.116829	0.93899	-0.0347047	0
29.6	1.59515	0.0884951	0.865607	-0.0279593		29.6	1.48111	0.136564	1.02648	-0.0326847		29.6	1.53813	0.112529	0.946045	-0.030322	0
29.8	1.60297	0.0914873	0.869476	-0.0360303		29.8	1.49162	0.143133	1.03206	-0.0319706		29.8	1.54729	0.11731	0.950767	-0.0340005	0
30	1.60772	0.0898255	0.867747	-0.0324935		30	1.49849	0.144183	1.03464	-0.03259		30	1.55311	0.117004	0.951195	-0.0325418	0
30.2	1.61647	0.093387	0.877871	-0.0361222		30.2	1.50693	0.142136	1.03788	-0.0290502		30.2	1.5617	0.117762	0.957877	-0.0325862	0
30.4	1.62343	0.096521	0.875965	-0.0320063		30.4	1.51641	0.144	1.04771	-0.0294014		30.4	1.56992	0.120261	0.961839	-0.0307038	0
30.6	1.63283	0.090767	0.884939	-0.0331385		30.6	1.51746	0.14431	1.05144	-0.0315856		30.6	1.57515	0.117539	0.96819	-0.032362	0
30.8	1.63855	0.097329	0.886681	-0.0319767		30.8	1.52701	0.145548	1.05517	-0.0349006		30.8	1.58278	0.121439	0.970925	-0.0334386	0
31	1.64602	0.0918881	0.888181	-0.0319824		31	1.5341	0.151457	1.06055	-0.034865		31	1.59006	0.121672	0.974366	-0.0334237	0
31.2	1.65316	0.0932802	0.887457	-0.0349609		31.2	1.53824	0.147	1.06395	-0.0325066		31.2	1.5957	0.12014	0.975704	-0.0337337	0
31.4	1.65956	0.0916117	0.896952	-0.0297997		31.4	1.54756	0.148292	1.07227	-0.0353366		31.4	1.60356	0.119952	0.984609	-0.0325682	0
31.6	1.66623	0.093644	0.895635	-0.030221		31.6	1.56039	0.148416	1.07251	-0.0343229		31.6	1.61331	0.12103	0.984073	-0.0322719	0
31.8	1.67588	0.0982658	0.902921	-0.0315919		31.8	1.56382	0.146555	1.08022	-0.031185		31.8	1.61985	0.122411	0.991568	-0.0313885	0
32	1.68517	0.0950636	0.90731	-0.0340327		32	1.57387	0.145056	1.08742	-0.0319823		32	1.62952	0.12006	0.997365	-0.0330075	0
32.2	1.69261	0.095621	0.914436	-0.0315689		32.2	1.582	0.149246	1.09372	-0.0304369		32.2	1.63731	0.122433	1.00408	-0.0310029	0
32.4	1.69852	0.0982572	0.912963	-0.0329844		32.4	1.58458	0.152205	1.0942	-0.0319144		32.4	1.64155	0.125231	1.00358	-0.0324494	0
32.6	1.70499	0.0977949	0.913203	-0.0311831		32.6	1.59147	0.149282	1.09949	-0.0335504		32.6	1.64823	0.123539	1.00635	-0.0323668	0
32.8	1.71345	0.0972344	0.917992	-0.0328999		32.8	1.60073	0.149614	1.10826	-0.0348805		32.8	1.65709	0.123424	1.01313	-0.0338902	0
33	1.71696	0.098642	0.919672	-0.0356679		33	1.6066	0.154076	1.10985	-0.0360457		33	1.66178	0.126359	1.01476	-0.0358568	0
33.2	1.72425	0.0992304	0.928592	-0.0305502		33.2	1.61225	0.156205	1.11709	-0.0307313		33.2	1.66825	0.127718	1.02284	-0.0306408	0
33.4	1.73392	0.0997902	0.927974	-0.03245		33.4	1.62439	0.149957	1.11667	-0.0374063		33.4	1.67916	0.124874	1.02232	-0.0349281	0
33.6	1.7402	0.100891	0.939166	-0.0318193		33.6	1.63148	0.15337	1.12005	-0.0358569		33.6	1.68584	0.12713	1.02961	-0.0338381	0
33.8	1.74706	0.101486	0.940953	-0.0323049		33.8	1.63731	0.153114	1.12574	-0.0302135		33.8	1.69218	0.1273	1.03335	-0.0312592	0
34	1.75293	0.101785	0.937561	-0.0293548		34	1.6454	0.156324	1.1315	-0.0336334		34	1.69916	0.129055	1.03453	-0.0314941	0
34.2	1.76577	0.0983921	0.9488	-0.031429		34.2	1.64947	0.157882	1.13525	-0.033671		34.2	1.70762	0.128137	1.04202	-0.03255	0
34.4	1.76674	0.102409	0.946537	-0.0345712		34.4	1.659	0.161966	1.13815	-0.0347232		34.4	1.71287	0.132188	1.04234	-0.0346472	0
34.6	1.77456	0.104457	0.947034	-0.0324789		34.6	1.66485	0.155619	1.14299	-0.0338594		34.6	1.7197	0.130038	1.04501	-0.0331692	0
34.8	1.78462	0.101101	0.954319	-0.0306804		34.8	1.67143	0.159026	1.147	-0.0337704		34.8	1.72803	0.130063	1.05066	-0.0322254	0
35	1.78636	0.103408	0.960204	-0.0334185		35	1.67958	0.156744	1.15357	-0.0336758		35	1.73297	0.130076	1.05689	-0.0335472	0
35.2	1.79677	0.101672	0.960831	-0.0344893		35.2	1.68536	0.156233	1.15829	-0.0308498		35.2	1.74107	0.128953	1.05956	-0.0326695	0
35.4	1.80374	0.10053	0.965501	-0.0340029		35.4	1.68991	0.155789	1.16103	-0.0350236		35.4	1.74682	0.128159	1.06327	-0.0345132	0
35.6	1.81285	0.10314	0.967929	-0.0288955		35.6	1.696	0.160723	1.17091	-0.0358054		35.6	1.75443	0.131932	1.06942	-0.0323504	0
35.8	1.81691	0.102542	0.972653	-0.0302321		35.8	1.70513	0.158112	1.17561	-0.03358		35.8	1.76102	0.130327	1.07413	-0.031906	0
36	1.82602	0.104937	0.977121	-0.034687		36	1.71424	0.159849	1.17515	-0.0355622		36	1.77013	0.132393	1.07614	-0.0351246	0
36.2	1.83037	0.106433	0.977134	-0.0334947		36.2	1.71865	0.160978	1.18163	-0.032137		36.2	1.77451	0.133705	1.07938	-0.0328159	0
36.4	1.84181	0.106801	0.980789	-0.0323466		36.4	1.72607	0.159283	1.18399	-0.0353917		36.4	1.78394	0.133042	1.08239	-0.0338691	0
36.6	1.84775	0.108686	0.983454	-0.0321151		36.6	1.73159	0.160528	1.19103	-0.0326454		36.6	1.78967	0.134607	1.08724	-0.0323802	0
36.8	1.85141	0.108136	0.986362	-0.0354527		36.8	1.74132	0.163837	1.19699	-0.0340761		36.8	1.79637	0.135986	1.09168	-0.0347644	0
37	1.8591	0.104732	0.990556	-0.0323861		37	1.74773	0.167107	1.19587	-0.0338126		37	1.80341	0.13592	1.09321	-0.0330994	0
37.2	1.86129	0.105242	0.996415	-0.0322102		37.2	1.75414	0.164542	1.20409	-0.0368186		37.2	1.80771	0.134892	1.10026	-0.0345144	0
37.4	1.87141	0.105842	0.994212	-0.0375416		37.4	1.76313	0.160895	1.20684	-0.0363282		37.4	1.81727	0.133369	1.10053	-0.0369349	0
37.6	1.87978	0.113138	1.00072	-0.0331023		37.6	1.77051	0.167983	1.21184	-0.0378608		37.6	1.82515	0.14056	1.10628	-0.0354815	0
37.8	1.88494	0.108904	1.00369	-0.0327392		37.8	1.77467	0.165297	1.21578	-0.0354048		37.8	1.8298	0.1371	1.10973	-0.034072	0
38	1.89164	0.109771	1.01019	-0.0308791		38	1.78363	0.166209	1.22397	-0.0364617		38	1.83763	0.13799	1.11708	-0.0336704	0
38.2	1.90251	0.109502	1.01169	-0.0345884		38.2	1.78901	0.16331	1.22234	-0.0323104		38.2	1.84576	0.136406	1.11701	-0.0334494	0
38.4	1.91181	0.107429	1.01817	-0.0364433		38.4	1.7938	0.171816	1.23023	-0.0372058		38.4	1.8528	0.139623	1.1242	-0.0368246	0
38.6	1.91311	0.114395	1.01164	-0.0334039		38.6	1.79982	0.167081	1.23448	-0.0385684		38.6	1.85647	0.140738	1.12306	-0.0359861	0
38.8	1.91927	0.106787	1.01915	-0.0360147		38.8	1.80755	0.167372	1.23652	-0.0366567		38.8	1.86341	0.137079	1.12783	-0.0363357	0
39	1.92497	0.114683	1.02387	-0.0356799		39	1.81056	0.168468	1.24183	-0.0366594		39	1.86777	0.141576	1.13285	-0.0361696	0
39.2	1.92984	0.115083	1.02678	-0.0338944		39.2	1.82124	0.173559	1.24643	-0.0342394		39.2	1.87554	0.144321	1.1366	-0.0340669	0
39.4	1.93909	0.114495	1.02693	-0.0335655		39.4	1.82596	0.173446	1.24745	-0.0334183		39.4	1.88253	0.143971	1.13719	-0.0334919	0
39.6	1.94354	0.117117	1.03163	-0.0329909		39.6	1.83078	0.16825	1.25739	-0.036234		39.6	1.88716	0.142684	1.14451	-0.0346125	0
39.8	1.95092	0.113074	1.03578	-0.0341235		39.8	1.83885	0.168767	1.25771	-0.0354177		39.8	1.89489	0.14092	1.14675	-0.0347706	0
40	1.95494	0.114702	1.03417	-0.0364304		40	1.84568	0.173461	1.26454	-0.0386235		40	1.90031	0.144082	1.14936	-0.0375269	0
40.2	1.9627	0.114465	1.04009	-0.0324278		40.2	1.84946	0.172741	1.26713	-0.0356518		40.2	1.90608	0.143603	1.15361	-0.0340398	0
40.4	1.97183	0.113779	1.04407	-0.0359076		40.4	1.85986	0.171729	1.26991	-0.0335623		40.4	1.91585	0.142754	1.15699	-0.034735	0
40.6	1.97505	0.116482	1.04636	-0.0355492		40.6	1.86443	0.174639	1.27597	-0.037793		40.6	1.91974	0.14556	1.16116	-0.0366711	0
40.8	1.98301	0.113796	1.04994	-0.0351278		40.8	1.87209	0.17623	1.28044	-0.0361577		40.8	1.92755	0.145013	1.16519	-0.0356427	0
41	1.98846	0.118196	1.05217	-0.032846		41	1.88015	0.176764	1.28626	-0.0343739		41	1.9343	0.14748	1.16921	-0.0336099	0
41.2	1.99692	0.117114	1.05383	-0.0378009		41.2	1.88566	0.179273	1.29097	-0.0369569		41.2	1.94129	0.148193	1.1724	-0.0373789	0
41.4	1.99946	0.114768	1.06242	-0.0336524		41.4	1.88974	0.176573	1.29425	-0.0380114		41.4	1.9446	0.145671	1.17834	-0.0358319	0
41.6	2.00522	0.114789	1.06354	-0.0348284		41.6	1.89735	0.173956	1.2967	-0.0395926		41.6	1.95129	0.144373	1.18012	-0.0372105	0
41.8	2.01405	0.116827	1.06798	-0.0359667		41.8	1.89854	0.180456	1.30145	-0.0409447		41.8	1.95629	0.148642	1.18471	-0.0384557	0
42	2.01365	0.117581	1.0649	-0.0342443		42	1.91055	0.17923	1.30145	-0.0330798		42	1.9621	0.148406	1.18318	-0.033662	0
42.2	2.02742	0.118152	1.0662	-0.0364234		42.2	1.91373	0.179423	1.31062	-0.0336536		42.2	1.97058	0.148788	1.18841	-0.0350385	0
42.4	2.03108	0.119262	1.07651	-0.0344953		42.4	1.91817	0.180794	1.31012	-0.0381233		42.4	1.97463	0.150028	1.19331	-0.0363093	0
42.6	2.03323	0.116791	1.07842	-0.0336729		42.6	1.92944	0.179161	1.31816	-0.0363957		42.6	1.98134	0.147976	1.19829	-0.0350343	0
42.8	2.04293	0.119827	1.07631	-0.0340435		42.8	1.93612	0.182324	1.32128	-0.0343582		42.8	1.98952	0.151076	1.1988	-0.0342009	0
43	2.04969	0.121731	1.07821	-0.038698		43	1.93989	0.181995	1.32435	-0.0391988		43	1.99479	0.151863	1.20128	-0.0389484	0
43.2	2.05271	0.117551	1.08344	-0.0334386		43.2	1.94305	0.182167	1.32765	-0.0376536		43.2	1.99788	0.149859	1.20554	-0.0355461	0
43.4	2.06075	0.118727	1.09022	-0.0340207		43.4	1.95244	0.18211	1.33203	-0.0369932		43.4	2.0066	0.150418	1.21113	-0.0355069	0
43.6	2.06453	0.120737	1.09047	-0.0381153		43.6	1.95964	0.183876	1.33996	-0.0349454		43.6	2.01209	0.152306	1.21522	-0.0365303	0
43.8	2.07328	0.119845	1.09405	-0.0370296		43.8	1.96499	0.181843	1.33831	-0.0338689		43.8	2.01913	0.150844	1.21618	-0.0354493	0
44	2.07922	0.123931	1.09559	-0.0336957		44	1.97003	0.182313	1.34597	-0.0335368		44	2.02462	0.153122	1.22078	-0.0336162	0
44.2	2.0847	0.123718	1.09757	-0.0333089		44.2	1.97155	0.183241	1.34937	-0.035834		44.2	2.02812	0.153479	1.22347	-0.0345714	0
44.4	2.08865	0.122736	1.10011	-0.0371091		44.4	1.98094	0.181052	1.35118	-0.0342254		44.4	2.03479	0.151894	1.22564	-0.0356672	0
44.6	2.09453	0.122157	1.10795	-0.0340447		44.6	1.98756	0.185859	1.35695	-0.0390998		44.6	2.04105	0.154008	1.23245	-0.0365723	0
44.8	2.10141	0.126509	1.10767	-0.033113		44.8	1.99729	0.181543	1.36138	-0.0405253		44.8	2.04935	0.154026	1.23452	-0.0368192	0
45	2.10691	0.12361	1.11175	-0.0330629		45	1.99813	0.186255	1.3628	-0.0383951		45	2.05252	0.154933	1.23727	-0.035729	0
45.2	2.11509	0.128271	1.11438	-0.0379801		45.2	2.00984	0.189931	1.36664	-0.038025		45.2	2.06247	0.159101	1.24051	-0.0380026	0
45.4	2.12129	0.127138	1.11888	-0.0352572		45.4	2.01554	0.183012	1.37332	-0.0390259		45.4	2.06841	0.155075	1.2461	-0.0371416	0
45.6	2.12111	0.124257	1.11567	-0.0401405		45.6	2.02081	0.18846	1.37792	-0.0352911		45.6	2.07096	0.156358	1.24679	-0.0377158	0
45.8	2.132	0.126707	1.12217	-0.0388772		45.8	2.02429	0.197191	1.38023	-0.0344983		45.8	2.07815	0.161949	1.2512	-0.0366878	0
46	2.13683	0.129599	1.11954	-0.0375243		46	2.02586	0.189663	1.38446	-0.0357982		46	2.08135	0.159631	1.252	-0.0366613	0
46.2	2.14054	0.129473	1.12147	-0.0384772		46.2	2.03665	0.191625	1.38501	-0.0340473		46.2	2.08859	0.160549	1.25324	-0.0362622	0
46.4	2.14982	0.1298	1.12857	-0.037085		46.4	2.04439	0.186393	1.3895	-0.035194		46.4	2.0971	0.158096	1.25903	-0.0361395	0
46.6	2.14879	0.128056	1.13471	-0.0370645		46.6	2.04705	0.192359	1.39041	-0.0399484		46.6	2.09792	0.160207	1.26256	-0.0385065	0
46.8	2.15667	0.125617	1.13346	-0.0370177		46.8	2.05564	0.190365	1.39663	-0.0356966		46.8	2.10615	0.157991	1.26504	-0.0363572	0
47	2.16246	0.129515	1.13967	-0.03633		47	2.05849	0.19075	1.40255	-0.0361255		47	2.11047	0.160133	1.27111	-0.0362278	0
47.2	2.16964	0.131753	1.14168	-0.0371401		47.2	2.06001	0.196837	1.40449	-0.0371944		47.2	2.11483	0.164295	1.27308	-0.0371673	0
47.4	2.17485	0.130044	1.14287	-0.0338721		47.4	2.07145	0.191304	1.40572	-0.0354031		47.4	2.12315	0.160674	1.27429	-0.0346376	0
47.6	2.17848	0.130702	1.14538	-0.0372192		47.6	2.07674	0.193307	1.41227	-0.0352198		47.6	2.12761	0.162005	1.27882	-0.0362195	0
47.8	2.18892	0.130064	1.14837	-0.036804		47.8	2.08147	0.19306	1.41427	-0.0398759		47.8	2.1352	0.161562	1.28132	-0.0383399	0
48	2.18902	0.128675	1.15595	-0.0381741		48	2.08656	0.196466	1.41766	-0.0398365		48	2.13779	0.162571	1.28681	-0.0390053	0
48.2	2.19559	0.131606	1.15294	-0.037323		48.2	2.09895	0.197002	1.42331	-0.0376717		48.2	2.14727	0.164304	1.28813	-0.0374973	0
48.4	2.20184	0.133027	1.15578	-0.0360243		48.4	2.10359	0.191417	1.42872	-0.0367178		48.4	2.15272	0.162222	1.29225	-0.0363711	0
48.6	2.20897	0.130449	1.1576	-0.0401239		48.6	2.10702	0.198383	1.42991	-0.0378131		48.6	2.15799	0.164416	1.29376	-0.0389685	0
48.8	2.21613	0.132699	1.15653	-0.0380869		48.8	2.10836	0.194449	1.43813	-0.0351054		48.8	2.16224	0.163574	1.29733	-0.0365961	0
49	2.21747	0.131977	1.16378	-0.0346497		49	2.11859	0.199822	1.43511	-0.041866		49	2.16803	0.1659	1.29945	-0.0382578	0
49.2	2.22129	0.12961	1.16626	-0.0382106		49.2	2.12427	0.195587	1.44272	-0.0412685		49.2	2.17278	0.162599	1.30449	-0.0397396	0
49.4	2.23349	0.13682	1.17163	-0.0396764		49.4	2.13191	0.198251	1.44662	-0.0361689		49.4	2.1827	0.167536	1.30913	-0.0379227	0
49.6	2.23647	0.13367	1.16698	-0.0403958		49.6	2.13542	0.194316	1.4465	-0.035309		49.6	2.18594	0.163993	1.30674	-0.0378524	0
49.8	2.23925	0.135578	1.17288	-0.0320097		49.8	2.13742	0.198455	1.45275	-0.0386947		49.8	2.18833	0.167017	1.31281	-0.0353522	0
50	2.24958	0.130089	1.17525	-0.0399649		50	2.14846	0.202935	1.4527	-0.0408634		50	2.19902	0.166512	1.31398	-0.0404142	0
50.2	2.24964	0.137968	1.17864	-0.0385977		50.2	2.14781	0.195521	1.45937	-0.0420276		50.2	2.19873	0.166745	1.319	-0.0403127	0
50.4	2.25757	0.13506	1.17996	-0.0379988		50.4	2.15557	0.201154	1.46193	-0.0341588		50.4	2.20657	0.168107	1.32095	-0.0360788	0
50.6	2.26197	0.134831	1.18456	-0.0400495		50.6	2.16125	0.196739	1.46437	-0.0349842		50.6	2.21161	0.165785	1.32447	-0.0375169	0
50.8	2.26861	0.135454	1.18327	-0.0346007		50.8	2.16964	0.200148	1.47161	-0.0370582		50.8	2.21912	0.167801	1.32744	-0.0358295	0
51	2.27221	0.134822	1.18952	-0.0392071		51	2.17237	0.204062	1.46945	-0.0379099		51	2.22229	0.169442	1.32948	-0.0385585	0
51.2	2.27551	0.135989	1.18723	-0.0360273		51.2	2.17522	0.20226	1.47424	-0.0437325		51.2	2.22537	0.169125	1.33074	-0.0398799	0
51.4	2.28315	0.135522	1.19221	-0.034997		51.4	2.18231	0.204257	1.47598	-0.0359978		51.4	2.23273	0.16989	1.3341	-0.0354974	0
51.6	2.28871	0.137197	1.20096	-0.0319408		51.6	2.18701	0.204342	1.48356	-0.0401763		51.6	2.23786	0.17077	1.34226	-0.0360586	0
51.8	2.29703	0.136784	1.19833	-0.0375152		51.8	2.19469	0.202045	1.48735	-0.0418686		51.8	2.24586	0.169415	1.34284	-0.0396919	0
52	2.29783	0.136569	1.2012	-0.0384378		52	2.20562	0.208417	1.48921	-0.0412327		52	2.25173	0.172493	1.3452	-0.0398353	0
52.2	2.30195	0.13843	1.20362	-0.0398374		52.2	2.20377	0.203112	1.49231	-0.0342971		52.2	2.25286	0.170771	1.34797	-0.0370672	0
52.4	2.30938	0.137985	1.20789	-0.0407536		52.4	2.20937	0.205185	1.49734	-0.0421177		52.4	2.25938	0.171585	1.35262	-0.0414357	0
52.6	2.31679	0.139716	1.21201	-0.0413847		52.6	2.21638	0.204476	1.49904	-0.0396301		52.6	2.26658	0.172096	1.35553	-0.0405074	0
52.8	2.31834	0.141087	1.20945	-0.0388393		52.8	2.21999	0.202551	1.50171	-0.0376877		52.8	2.26916	0.171819	1.35558	-0.0382635	0
53	2.32463	0.13837	1.21554	-0.0340249		53	2.22929	0.208786	1.50248	-0.0362216		53	2.27696	0.173578	1.35901	-0.0351233	0
53.2	2.32907	0.140838	1.21784	-0.0371536		53.2	2.23335	0.210208	1.51088	-0.0374183		53.2	2.28121	0.175523	1.36436	-0.0372859	0
53.4	2.33504	0.141443	1.21856	-0.0342852		53.4	2.23924	0.203231	1.51198	-0.0405623		53.4	2.28714	0.172337	1.36527	-0.0374237	0
53.6	2.33745	0.14184	1.22248	-0.035014		53.6	2.2406	0.209166	1.51863	-0.0446965		53.6	2.28903	0.175503	1.37055	-0.0398552	0
53.8	2.34473	0.141254	1.22129	-0.0343642		53.8	2.25038	0.204418	1.51884	-0.0394372		53.8	2.29756	0.172836	1.37006	-0.0369007	0
54	2.34865	0.144003	1.22413	-0.0395298		54	2.25462	0.206799	1.52172	-0.0412518		54	2.30164	0.175401	1.37292	-0.0403908	0
54.2	2.35507	0.142048	1.22683	-0.0416763		54.2	2.25721	0.211663	1.52686	-0.0421497		54.2	2.30614	0.176856	1.37685	-0.041913	0
54.4	2.35905	0.14182	1.23096	-0.0382262		54.4	2.26516	0.209144	1.52951	-0.0393761		54.4	2.3121	0.175482	1.38023	-0.0388012	0
54.6	2.36701	0.142224	1.23197	-0.0386661		54.6	2.26906	0.206731	1.53176	-0.0392112		54.6	2.31804	0.174477	1.38187	-0.0389386	0
54.8	2.3691	0.145401	1.23951	-0.0395201		54.8	2.2749	0.208944	1.5391	-0.0409204		54.8	2.322	0.177172	1.38931	-0.0402203	0
55	2.37721	0.146637	1.23526	-0.0394044		55	2.28452	0.209043	1.54346	-0.0417661		55	2.33086	0.17784	1.38936	-0.0405852	0
55.2	2.38186	0.144	1.2393	-0.032249		55.2	2.28877	0.211823	1.54556	-0.0418559		55.2	2.33531	0.177911	1.39243	-0.0370525	0
55.4	2.3829	0.144975	1.24436	-0.0409145		55.4	2.29216	0.213518	1.54546	-0.0436519		55.4	2.33753	0.179247	1.39491	-0.0422832	0
55.6	2.39072	0.145717	1.24227	-0.0386611		55.6	2.29282	0.215174	1.54983	-0.0372413		55.6	2.34177	0.180445	1.39605	-0.0379512	0
55.8	2.39066	0.145338	1.24876	-0.0396918		55.8	2.29624	0.214565	1.552	-0.0382992		55.8	2.34345	0.179952	1.40038	-0.0389955	0
56	2.39955	0.143264	1.24559	-0.0361342		56	2.30369	0.214123	1.55461	-0.0389875		56	2.35162	0.178693	1.4001	-0.0375609	0
56.2	2.40575	0.150119	1.25108	-0.0384753		56.2	2.3105	0.216689	1.55571	-0.0415846		56.2	2.35813	0.183404	1.4034	-0.0400299	0
56.4	2.41017	0.143052	1.25214	-0.0415329		56.4	2.30965	0.212808	1.56595	-0.0426051		56.4	2.35991	0.17793	1.40905	-0.042069	0
56.6	2.41202	0.14952	1.25435	-0.0379039		56.6	2.32184	0.214786	1.56693	-0.0377292		56.6	2.36693	0.182153	1.41064	-0.0378165	0
56.8	2.41809	0.141317	1.25969	-0.0407089		56.8	2.32685	0.213834	1.56983	-0.0416797		56.8	2.37247	0.177575	1.41476	-0.0411943	0
57	2.42168	0.147171	1.25834	-0.0409288		57	2.33079	0.216883	1.57177	-0.042874		57	2.37623	0.182027	1.41506	-0.0419014	0
57.2	2.43018	0.149903	1.26229	-0.0418904		57.2	2.33605	0.220332	1.57396	-0.0352095		57.2	2.38312	0.185118	1.41812	-0.03855	0
57.4	2.43249	0.149518	1.2629	-0.0421964		57.4	2.33986	0.219912	1.58133	-0.041499		57.4	2.38617	0.184715	1.42212	-0.0418477	0
57.6	2.43623	0.14654	1.26776	-0.0381073		57.6	2.34748	0.219032	1.58305	-0.0409082		57.6	2.39185	0.182786	1.4254	-0.0395077	0
57.8	2.4444	0.148739	1.27004	-0.036363		57.8	2.35079	0.22455	1.58333	-0.0430969		57.8	2.39759	0.186645	1.42668	-0.03973	0
58	2.44725	0.148831	1.27192	-0.0401231		58	2.35065	0.219679	1.58187	-0.0411757		58	2.39895	0.184255	1.42689	-0.0406494	0
58.2	2.44764	0.149457	1.27511	-0.0388311		58.2	2.35982	0.217418	1.5919	-0.039384		58.2	2.40373	0.183437	1.4335	-0.0391076	0
58.4	2.4589	0.150264	1.27622	-0.0363517		58.4	2.36742	0.222208	1.5912	-0.0432814		58.4	2.41316	0.186236	1.43371	-0.0398166	0
58.6	2.46025	0.151637	1.27661	-0.0425228		58.6	2.37087	0.221138	1.59218	-0.03872		58.6	2.41556	0.186388	1.43439	-0.0406214	0
58.8	2.46952	0.149626	1.2779	-0.0400958		58.8	2.37512	0.218194	1.5956	-0.0437073		58.8	2.42232	0.18391	1.43675	-0.0419015	0
59	2.47122	0.150889	1.2871	-0.0373928		59	2.38314	0.222423	1.60819	-0.040928		59	2.42718	0.186656	1.44765	-0.0391604	0
59.2	2.47137	0.14615	1.28188	-0.0408103		59.2	2.38932	0.21855	1.60662	-0.0407931		59.2	2.43035	0.18235	1.44425	-0.0408017	0
59.4	2.48099	0.150495	1.28818	-0.0409579		59.4	2.39006	0.218551	1.6031	-0.0394312		59.4	2.43552	0.184523	1.44564	-0.0401946	0
59.6	2.48518	0.152798	1.28896	-0.0398979		59.6	2.39887	0.223188	1.61284	-0.0410069		59.6	2.44202	0.187993	1.4509	-0.0404524	0
59.8	2.49385	0.150484	1.2886	-0.0379591		59.8	2.40373	0.224278	1.6183	-0.0410565		59.8	2.44879	0.187381	1.45345	-0.0395078	0
60	2.49554	0.151542	1.29554	-0.0359685		60	2.40494	0.224185	1.61522	-0.0414311		60	2.45024	0.187863	1.45538	-0.0386998	0
60.2	2.4991	0.153192	1.29499	-0.040555		60.2	2.40875	0.225724	1.61845	-0.0434316		60.2	2.45393	0.189458	1.45672	-0.0419933	0
60.4	2.50412	0.14961	1.29999	-0.0402199		60.4	2.41379	0.226428	1.62337	-0.0404755		60.4	2.45896	0.188019	1.46168	-0.0403477	0
60.6	2.51074	0.158962	1.29873	-0.0402703		60.6	2.41564	0.224417	1.62481	-0.039862		60.6	2.46319	0.191689	1.46177	-0.0400662	0
60.8	2.51191	0.155563	1.30059	-0.038064		60.8	2.42732	0.224626	1.62708	-0.0394522		60.8	2.46961	0.190094	1.46384	-0.0387581	0
61	2.5169	0.15781	1.30548	-0.0411093		61	2.42949	0.225689	1.62646	-0.0389134		61	2.47319	0.191749	1.46597	-0.0400113	0
61.2	2.51869	0.156396	1.30814	-0.0386831		61.2	2.43605	0.225775	1.62871	-0.0410439		61.2	2.47737	0.191085	1.46842	-0.0398635	0
61.4	2.52849	0.15743	1.31115	-0.037104		61.4	2.43447	0.230126	1.64064	-0.0433096		61.4	2.48148	0.193778	1.4759	-0.0402068	0
61.6	2.53195	0.153091	1.30982	-0.0402622		61.6	2.44376	0.228356	1.63672	-0.0430154		61.6	2.48786	0.190724	1.47327	-0.0416388	0
61.8	2.5398	0.154092	1.31339	-0.0372896		61.8	2.45175	0.230679	1.64385	-0.0409318		61.8	2.49577	0.192386	1.47862	-0.0391107	0
62	2.53802	0.158048	1.31568	-0.040453		62	2.45565	0.232246	1.64389	-0.0416194		62	2.49683	0.195147	1.47979	-0.0410362	0
62.2	2.54374	0.154616	1.31545	-0.0377749		62.2	2.46269	0.227532	1.6542	-0.0421668		62.2	2.50321	0.191074	1.48482	-0.0399709	0
62.4	2.54945	0.157922	1.32063	-0.0432689		62.4	2.46431	0.227068	1.64713	-0.0437239		62.4	2.50688	0.192495	1.48388	-0.0434964	0
62.6	2.55562	0.159212	1.32226	-0.0410131		62.6	2.46958	0.227728	1.65319	-0.0408634		62.6	2.5126	0.19347	1.48773	-0.0409383	0
62.8	2.55624	0.152393	1.32501	-0.0391639		62.8	2.47034	0.22742	1.6574	-0.0416814		62.8	2.51329	0.189906	1.4912	-0.0404227	0
63	2.56097	0.162399	1.32526	-0.0411708		63	2.47908	0.231694	1.65806	-0.0424081		63	2.52003	0.197046	1.49166	-0.0417895	0
63.2	2.56981	0.159867	1.32477	-0.0428489		63.2	2.48391	0.231422	1.66251	-0.0415973		63.2	2.52686	0.195644	1.49364	-0.0422231	0
63.4	2.57104	0.158637	1.33056	-0.039335		63.4	2.48862	0.230982	1.66342	-0.0462228		63.4	2.52983	0.19481	1.49699	-0.0427789	0
63.6	2.57569	0.159796	1.32931	-0.0412875		63.6	2.49152	0.231852	1.66882	-0.0414475		63.6	2.53361	0.195824	1.49906	-0.0413675	0
63.8	2.58145	0.157228	1.33738	-0.0415095		63.8	2.49305	0.234141	1.67243	-0.0436755		63.8	2.53725	0.195685	1.5049	-0.0425925	0
64	2.58635	0.160215	1.33656	-0.0397087		64	2.5031	0.231868	1.67542	-0.0379194		64	2.54472	0.196041	1.50599	-0.0388141	0
64.2	2.58475	0.155887	1.33677	-0.0368713		64.2	2.50431	0.231827	1.6832	-0.0453321		64.2	2.54453	0.193857	1.50999	-0.0411017	0
64.4	2.59315	0.161165	1.34143	-0.0415714		64.4	2.51332	0.235823	1.67694	-0.0445315		64.4	2.55324	0.198494	1.50919	-0.0430514	0
64.6	2.59808	0.162369	1.33925	-0.0393577		64.6	2.51293	0.237374	1.67719	-0.0403515		64.6	2.5555	0.199872	1.50822	-0.0398546	0
64.8	2.60134	0.162098	1.346	-0.0407001		64.8	2.51978	0.236475	1.69014	-0.0413493		64.8	2.56056	0.199286	1.51807	-0.0410247	0
65	2.60655	0.164355	1.34773	-0.0451124		65	2.52208	0.233855	1.68324	-0.0464007		65	2.56432	0.199105	1.51548	-0.0457565	0
65.2	2.60873	0.163018	1.34503	-0.0428494		65.2	2.52803	0.234664	1.69216	-0.0430998		65.2	2.56838	0.198841	1.51859	-0.0429746	0
65.4	2.61809	0.160949	1.3521	-0.0416876		65.4	2.53379	0.238663	1.6933	-0.041834		65.4	2.57594	0.199806	1.5227	-0.0417608	0
65.6	2.61873	0.162711	1.3535	-0.0456552		65.6	2.53408	0.237379	1.69462	-0.0415269		65.6	2.57641	0.200045	1.52406	-0.0435911	0
65.8	2.62374	0.161354	1.35985	-0.0403498		65.8	2.54137	0.237976	1.69548	-0.0421676		65.8	2.58255	0.199665	1.52766	-0.0412587	0
66	2.628	0.158997	1.35317	-0.0393555		66	2.54654	0.237765	1.70029	-0.0443648		66	2.58727	0.198381	1.52673	-0.0418602	0
66.2	2.63109	0.161393	1.36059	-0.0409771		66.2	2.55338	0.239061	1.70035	-0.0437409		66.2	2.59223	0.200227	1.53047	-0.042359	0
66.4	2.63569	0.166282	1.36635	-0.0434017		66.4	2.55882	0.240191	1.70642	-0.0442168		66.4	2.59726	0.203237	1.53639	-0.0438092	0
66.6	2.63821	0.163999	1.36084	-0.0439063		66.6	2.56139	0.238746	1.70845	-0.0441381		66.6	2.5998	0.201373	1.53465	-0.0440222	0
66.8	2.64501	0.165872	1.36338	-0.0358976		66.8	2.5621	0.239136	1.71152	-0.0372576		66.8	2.60355	0.202504	1.53745	-0.0365776	0
67	2.64768	0.159542	1.36482	-0.0379301		67	2.56916	0.23761	1.71294	-0.0439047		67	2.60842	0.198576	1.53888	-0.0409174	0
67.2	2.65009	0.169034	1.36969	-0.0415025		67.2	2.57549	0.235182	1.716	-0.0476283		67.2	2.61279	0.202108	1.54284	-0.0445654	0
67.4	2.65772	0.165378	1.37374	-0.0431083		67.4	2.57823	0.2413	1.71661	-0.0368451		67.4	2.61798	0.203339	1.54518	-0.0399767	0
67.6	2.66414	0.169117	1.37025	-0.0448401		67.6	2.58521	0.238426	1.72152	-0.041015		67.6	2.62467	0.203772	1.54588	-0.0429276	0
67.8	2.66237	0.164774	1.37252	-0.0397278		67.8	2.58773	0.240584	1.72326	-0.0393328		67.8	2.62505	0.202679	1.54789	-0.0395303	0
68	2.67001	0.164265	1.3759	-0.043035		68	2.59051	0.241045	1.72532	-0.044068		68	2.63026	0.202655	1.55061	-0.0435515	0
68.2	2.67387	0.167973	1.37802	-0.0409639		68.2	2.5955	0.244226	1.73096	-0.0436243		68.2	2.63469	0.206099	1.55449	-0.0422941	0
68.4	2.68056	0.167543	1.37811	-0.0409986		68.4	2.60027	0.241816	1.72915	-0.0458981		68.4	2.64041	0.20468	1.55363	-0.0434483	0
68.6	2.68021	0.169758	1.37965	-0.0425284		68.6	2.60743	0.246907	1.73571	-0.0412411		68.6	2.64382	0.208333	1.55768	-0.0418847	0
68.8	2.68288	0.169225	1.38401	-0.0370707		68.8	2.61135	0.249	1.73048	-0.0431613		68.8	2.64711	0.209113	1.55724	-0.040116	0
69	2.68919	0.167111	1.39014	-0.0440199		69	2.61456	0.245371	1.7341	-0.0440296		69	2.65188	0.206241	1.56212	-0.0440248	0
69.2	2.69221	0.172645	1.38762	-0.0436903		69.2	2.61816	0.247016	1.74297	-0.046194		69.2	2.65519	0.20983	1.56529	-0.0449421	0
69.4	2.70236	0.170751	1.38981	-0.042129		69.4	2.62106	0.248119	1.74159	-0.0421044		69.4	2.66171	0.209435	1.5657	-0.0421167	0
69.6	2.70323	0.169899	1.39168	-0.0426695		69.6	2.62633	0.245132	1.74571	-0.042776		69.6	2.66478	0.207515	1.5687	-0.0427228	0
69.8	2.70533	0.169553	1.39215	-0.042708		69.8	2.62816	0.245914	1.74463	-0.0430034		69.8	2.66674	0.207733	1.56839	-0.0428557	0
70	2.71166	0.168299	1.39328	-0.0420709		70	2.63672	0.245028	1.75438	-0.0386094		70	2.67419	0.206663	1.57383	-0.0403401	0
70.2	2.71367	0.170503	1.39493	-0.0447884		70.2	2.63949	0.244352	1.75037	-0.041222		70.2	2.67658	0.207427	1.57265	-0.0430052	0
70.4	2.72117	0.170549	1.40252	-0.0398208		70.4	2.64677	0.24993	1.75139	-0.0445486		70.4	2.68397	0.210239	1.57696	-0.0421847	0
70.6	2.72532	0.167913	1.40052	-0.0418001		70.6	2.64401	0.248984	1.75829	-0.0439907		70.6	2.68467	0.208448	1.57941	-0.0428954	0
70.8	2.73152	0.171297	1.40738	-0.0427812		70.8	2.64696	0.245038	1.75843	-0.0389921		70.8	2.68924	0.208168	1.5829	-0.0408866	0
71	2.73175	0.170951	1.4052	-0.0443218		71	2.65287	0.249648	1.76457	-0.0441133		71	2.69231	0.210299	1.58488	-0.0442175	0
71.2	2.73061	0.172508	1.40408	-0.0428532		71.2	2.65962	0.248099	1.76461	-0.0438103		71.2	2.69511	0.210303	1.58435	-0.0433317	0
71.4	2.73972	0.173315	1.40612	-0.04189		71.4	2.66749	0.248083	1.76765	-0.0453593		71.4	2.7036	0.210699	1.58688	-0.0436246	0
71.6	2.7437	0.173515	1.4149	-0.0410623		71.6	2.67138	0.251891	1.7711	-0.048977		71.6	2.70754	0.212703	1.593	-0.0450197	0
71.8	2.74431	0.174026	1.41252	-0.0369749		71.8	2.66826	0.253101	1.7704	-0.043362		71.8	2.70629	0.213564	1.59146	-0.0401685	0
72	2.75203	0.175602	1.41177	-0.0422902		72	2.67263	0.251364	1.77544	-0.0406512		72	2.71233	0.213483	1.5936	-0.0414707	0
72.2	2.75513	0.175201	1.41652	-0.0414292		72.2	2.68333	0.251303	1.77685	-0.0405282		72.2	2.71923	0.213252	1.59669	-0.0409787	0
72.4	2.76152	0.171651	1.4176	-0.0401506		72.4	2.68967	0.255808	1.77775	-0.0427295		72.4	2.72559	0.213729	1.59768	-0.0414401	0
72.6	2.76535	0.176262	1.42225	-0.0387894		72.6	2.68907	0.250254	1.77842	-0.043769		72.6	2.72721	0.213258	1.60033	-0.0412792	0
72.8	2.76899	0.174943	1.416	-0.0431285		72.8	2.69855	0.251941	1.78024	-0.0397757		72.8	2.73377	0.213442	1.59812	-0.0414521	0
73	2.7691	0.17547	1.42198	-0.0441309		73	2.69816	0.25275	1.78381	-0.0432061		73	2.73363	0.21411	1.60289	-0.0436685	0
73.2	2.777	0.174396	1.42516	-0.0409921		73.2	2.70457	0.256208	1.78261	-0.0416442		73.2	2.74079	0.215302	1.60388	-0.0413182	0
73.4	2.78226	0.174639	1.4221	-0.0419052		73.4	2.7058	0.252762	1.78844	-0.0456148		73.4	2.74403	0.213701	1.60527	-0.04376	0
73.6	2.78551	0.177688	1.42663	-0.0432144		73.6	2.71163	0.254764	1.78864	-0.0454992		73.6	2.74857	0.216226	1.60764	-0.0443568	0
73.8	2.78738	0.177977	1.4322	-0.0482594		73.8	2.71534	0.255878	1.7909	-0.0476381		73.8	2.75136	0.216927	1.61155	-0.0479487	0
74	2.79037	0.175908	1.42966	-0.0430012		74	2.72167	0.2586	1.79428	-0.043588		74	2.75602	0.217254	1.61197	-0.0432946	0
74.2	2.79077	0.180979	1.43013	-0.042928		74.2	2.72154	0.258472	1.79891	-0.0441583		74.2	2.75615	0.219726	1.61452	-0.0435432	0
74.4	2.79542	0.1788	1.43924	-0.0470301		74.4	2.7287	0.253338	1.80771	-0.0428809		74.4	2.76206	0.216069	1.62348	-0.0449555	0
74.6	2.79471	0.177089	1.43582	-0.0431614		74.6	2.72725	0.255436	1.8043	-0.0455808		74.6	2.76098	0.216262	1.62006	-0.0443711	0
74.8	2.80263	0.175583	1.43664	-0.0441165		74.8	2.73384	0.256342	1.80461	-0.042988		74.8	2.76823	0.215962	1.62063	-0.0435522	0
75	2.81056	0.175972	1.44046	-0.038432		75	2.73752	0.259373	1.81024	-0.0460079		75	2.77404	0.217672	1.62535	-0.0422199	0
75.2	2.81214	0.181624	1.44086	-0.0444151		75.2	2.74505	0.257787	1.81109	-0.0463342		75.2	2.7786	0.219705	1.62597	-0.0453746	0
75.4	2.81288	0.181181	1.44466	-0.044255		75.4	2.74801	0.255531	1.81033	-0.0396849		75.4	2.78044	0.218356	1.6275	-0.04197	0
75.6	2.82164	0.180556	1.44343	-0.0444183		75.6	2.75252	0.25698	1.81251	-0.0439969		75.6	2.78708	0.218768	1.62797	-0.0442076	0
75.8	2.82604	0.180543	1.44975	-0.0433392		75.8	2.75281	0.262718	1.81182	-0.0439009		75.8	2.78943	0.22163	1.63079	-0.0436201	0
76	2.8266	0.177575	1.44904	-0.041524		76	2.75784	0.262638	1.81956	-0.0429567		76	2.79222	0.220106	1.6343	-0.0422404	0
76.2	2.83291	0.175865	1.45137	-0.0469508		76.2	2.75837	0.26233	1.81914	-0.0450376		76.2	2.79564	0.219097	1.63525	-0.0459942	0
76.4	2.8324	0.177143	1.45178	-0.044342		76.4	2.76618	0.262919	1.82189	-0.0422384		76.4	2.79929	0.220031	1.63683	-0.0432902	0
76.6	2.83814	0.183382	1.4591	-0.043115		76.6	2.77011	0.261617	1.8273	-0.0430755		76.6	2.80412	0.2225	1.6432	-0.0430952	0
76.8	2.83804	0.18068	1.45547	-0.0438683		76.8	2.7737	0.264105	1.82788	-0.0452665		76.8	2.80587	0.222393	1.64167	-0.0445674	0
77	2.84532	0.182948	1.45378	-0.0427643		77	2.78049	0.257591	1.82905	-0.0432965		77	2.8129	0.22027	1.64142	-0.0430304	0
77.2	2.8522	0.179708	1.46025	-0.0475696		77.2	2.78266	0.26257	1.82575	-0.0436121		77.2	2.81743	0.221139	1.643	-0.0455909	0
77.4	2.85099	0.182048	1.46137	-0.0418882		77.4	2.78975	0.262668	1.83496	-0.0396923		77.4	2.82037	0.222358	1.64816	-0.0407903	0
77.6	2.85758	0.186472	1.46108	-0.0446681		77.6	2.79158	0.265057	1.83398	-0.0436226		77.6	2.82458	0.225764	1.64753	-0.0441454	0
77.8	2.85866	0.181671	1.4607	-0.0446482		77.8	2.79515	0.266494	1.83949	-0.0420846		77.8	2.8269	0.224083	1.6501	-0.0433664	0
78	2.86395	0.182593	1.46389	-0.0398916		78	2.7969	0.26217	1.83535	-0.0471431		78	2.83042	0.222382	1.64962	-0.0435174	0
78.2	2.86771	0.185572	1.46663	-0.0435662		78.2	2.80038	0.265943	1.83912	-0.0461651		78.2	2.83405	0.225757	1.65287	-0.0448657	0
78.4	2.87131	0.184108	1.47214	-0.0457925		78.4	2.80584	0.267991	1.84214	-0.0445176		78.4	2.83858	0.22605	1.65714	-0.0451551	0
78.6	2.87481	0.186231	1.47094	-0.04435		78.6	2.81546	0.265612	1.84139	-0.0475293		78.6	2.84513	0.225921	1.65617	-0.0459397	0
78.8	2.88016	0.183202	1.47196	-0.0459746		78.8	2.81323	0.264485	1.84525	-0.0432309		78.8	2.84669	0.223844	1.65861	-0.0446028	0
79	2.88426	0.185542	1.47195	-0.0416138		79	2.81639	0.270424	1.84918	-0.0465311		79	2.85032	0.227983	1.66056	-0.0440725	0
79.2	2.88507	0.184562	1.47712	-0.0410334		79.2	2.8244	0.265597	1.84978	-0.0417315		79.2	2.85474	0.225079	1.66345	-0.0413824	0
79.4	2.8944	0.180476	1.48463	-0.0461748		79.4	2.82804	0.269643	1.85098	-0.0482909		79.4	2.86122	0.225059	1.6678	-0.0472328	0
79.6	2.89362	0.183809	1.47893	-0.0455245		79.6	2.82865	0.275248	1.84902	-0.0454913		79.6	2.86114	0.229529	1.66398	-0.0455079	0
79.8	2.90073	0.187071	1.47673	-0.0431107		79.8	2.83262	0.26638	1.85662	-0.0460674		79.8	2.86668	0.226725	1.66667	-0.044589	0
80	2.90206	0.184663	1.4812	-0.0469587		80	2.83724	0.265125	1.85287	-0.0437609		80	2.86965	0.224894	1.66704	-0.0453598	0
80.2	2.90631	0.188383	1.48226	-0.0401666		80.2	2.84363	0.27267	1.8604	-0.0422973		80.2	2.87497	0.230527	1.67133	-0.0412319	0
80.4	2.90709	0.185436	1.48235	-0.0467237		80.4	2.84384	0.271234	1.86264	-0.0443815		80.4	2.87547	0.228335	1.67249	-0.0455526	0
80.6	2.91077	0.183855	1.48112	-0.0475235		80.6	2.84652	0.268069	1.86291	-0.0490578		80.6	2.87865	0.225962	1.67202	-0.0482907	0
80.8	2.91719	0.187543	1.49228	-0.0448813		80.8	2.8536	0.270815	1.86574	-0.0435122		80.8	2.8854	0.229179	1.67901	-0.0441968	0
81	2.91853	0.18705	1.4884	-0.0437381		81	2.8567	0.268606	1.86472	-0.045364		81	2.88761	0.227828	1.67656	-0.0445511	0
81.2	2.92296	0.184598	1.49073	-0.0459554		81.2	2.86181	0.27109	1.87201	-0.0445331		81.2	2.89238	0.227844	1.68137	-0.0452443	0
81.4	2.92288	0.186878	1.48948	-0.0466469		81.4	2.86606	0.269708	1.87115	-0.0431131		81.4	2.89447	0.228293	1.68032	-0.04488	0
81.6	2.92762	0.188494	1.49294	-0.0463495		81.6	2.87049	0.270299	1.86703	-0.0513498		81.6	2.89905	0.229397	1.67998	-0.0488496	0
81.8	2.93824	0.187591	1.49773	-0.0453498		81.8	2.87813	0.271952	1.87336	-0.0489286		81.8	2.90819	0.229772	1.68554	-0.0471392	0
82	2.93234	0.188069	1.49943	-0.0432788		82	2.87632	0.274203	1.87355	-0.0472561		82	2.90433	0.231136	1.68649	-0.0452675	0
82.2	2.93688	0.18719	1.49992	-0.0443228		82.2	2.8799	0.273276	1.87921	-0.0456969		82.2	2.90839	0.230233	1.68956	-0.0450098	0
82.4	2.94621	0.191011	1.49895	-0.0422095		82.4	2.88587	0.271988	1.87804	-0.0482799		82.4	2.91604	0.2315	1.6885	-0.0452447	0
82.6	2.9509	0.192423	1.50191	-0.0446331		82.6	2.88654	0.271592	1.88212	-0.0447306		82.6	2.91872	0.232008	1.69202	-0.0446819	0
82.8	2.95185	0.191159	1.50174	-0.0438818		82.8	2.88925	0.27285	1.88118	-0.045796		82.8	2.92055	0.232005	1.69146	-0.0448389	0
83	2.95098	0.188853	1.5044	-0.048337		83	2.89387	0.274751	1.8877	-0.0498291		83	2.92243	0.231802	1.69605	-0.0490831	0
83.2	2.95694	0.192454	1.50454	-0.0442232		83.2	2.89581	0.275685	1.88438	-0.0390252		83.2	2.92637	0.23407	1.69446	-0.0416242	0
83.4	2.96074	0.196653	1.50435	-0.0454398		83.4	2.8994	0.27249	1.88956	-0.0486296		83.4	2.93007	0.234571	1.69696	-0.0470347	0
83.6	2.96621	0.191103	1.51162	-0.0461887		83.6	2.90044	0.278015	1.89037	-0.0430774		83.6	2.93332	0.234559	1.70099	-0.044633	0
83.8	2.96825	0.190559	1.5128	-0.0444406		83.8	2.9111	0.276347	1.88953	-0.0457262		83.8	2.93967	0.233453	1.70116	-0.0450834	0
84	2.96968	0.19338	1.51341	-0.0443096		84	2.91344	0.27672	1.88894	-0.0538517		84	2.94156	0.23505	1.70117	-0.0490807	0
84.2	2.97244	0.191885	1.5124	-0.043682		84.2	2.91226	0.280197	1.89471	-0.0481168		84.2	2.94235	0.236041	1.70355	-0.0458994	0
84.4	2.97995	0.191944	1.50911	-0.0423109		84.4	2.91777	0.276387	1.89845	-0.0454737		84.4	2.94886	0.234165	1.70378	-0.0438923	0
84.6	2.97837	0.193118	1.51884	-0.0402979		84.6	2.92177	0.277778	1.89733	-0.0462126		84.6	2.95007	0.235448	1.70809	-0.0432552	0
84.8	2.98123	0.192189	1.52043	-0.0474293		84.8	2.92315	0.280966	1.90309	-0.0450658		84.8	2.95219	0.236577	1.71176	-0.0462475	0
85	2.98884	0.190497	1.51749	-0.0455298		85	2.93	0.273668	1.90006	-0.0471374		85	2.95942	0.232082	1.70877	-0.0463336	0
85.2	2.9884	0.195123	1.52495	-0.0465963		85.2	2.93387	0.274011	1.90565	-0.0468589		85.2	2.96114	0.234567	1.7153	-0.0467276	0
85.4	2.99575	0.1965	1.51946	-0.0448306		85.4	2.93982	0.278336	1.90554	-0.0529183		85.4	2.96778	0.237418	1.7125	-0.0488744	0
85.6	2.9981	0.193917	1.526	-0.0422776		85.6	2.93569	0.281659	1.90114	-0.0440883		85.6	2.96689	0.237788	1.71357	-0.0431829	0
85.8	3.00156	0.198633	1.53036	-0.0432746		85.8	2.94074	0.279409	1.91114	-0.0491768		85.8	2.97115	0.239021	1.72075	-0.0462257	0
86	3.00382	0.196357	1.5257	-0.0469345		86	2.94704	0.281292	1.91131	-0.0475859		86	2.97543	0.238825	1.7185	-0.0472602	0
86.2	3.0064	0.193628	1.5254	-0.0451537		86.2	2.95125	0.281201	1.90659	-0.0460392		86.2	2.97882	0.237414	1.716	-0.0455965	0
86.4	3.00668	0.196997	1.53399	-0.0415097		86.4	2.95394	0.278382	1.91344	-0.0460874		86.4	2.98031	0.237689	1.72371	-0.0437986	0
86.6	3.00776	0.200246	1.53144	-0.0414612		86.6	2.96103	0.277986	1.91664	-0.0470275		86.6	2.9844	0.239116	1.72404	-0.0442444	0
86.8	3.0179	0.196284	1.53279	-0.0475321		86.8	2.96798	0.286645	1.92078	-0.0465499		86.8	2.99294	0.241465	1.72679	-0.047041	0
87	3.02308	0.197131	1.54048	-0.0447535		87	2.96016	0.28241	1.92006	-0.0513407		87	2.99162	0.23977	1.73027	-0.0480471	0
87.2	3.02352	0.198456	1.53717	-0.0436463		87.2	2.97493	0.28287	1.9241	-0.0478739		87.2	2.99923	0.240663	1.73064	-0.0457601	0
87.4	3.02201	0.196026	1.5385	-0.0435204		87.4	2.97398	0.286983	1.92072	-0.0493339		87.4	2.99799	0.241505	1.72961	-0.0464272	0
87.6	3.03117	0.202129	1.53822	-0.0456573		87.6	2.97974	0.284509	1.92626	-0.0501415		87.6	3.00546	0.243319	1.73224	-0.0478994	0
87.8	3.03416	0.196844	1.53965	-0.0467315		87.8	2.9806	0.287731	1.92779	-0.0484072		87.8	3.00738	0.242288	1.73372	-0.0475693	0
88	3.03353	0.201178	1.54197	-0.0458332		88	2.98155	0.28158	1.92487	-0.0468401		88	3.00754	0.241379	1.73342	-0.0463367	0
88.2	3.03883	0.199124	1.54344	-0.0481814		88.2	2.98707	0.282119	1.92756	-0.0472769		88.2	3.01295	0.240622	1.7355	-0.0477291	0
88.4	3.04164	0.197644	1.54208	-0.0453921		88.4	2.98884	0.288013	1.92861	-0.0473839		88.4	3.01524	0.242828	1.73534	-0.046388	0
88.6	3.0446	0.19973	1.54649	-0.0482972		88.6	2.99516	0.289353	1.93015	-0.0451437		88.6	3.01988	0.244541	1.73832	-0.0467205	0
88.8	3.0512	0.202274	1.543	-0.0438155		88.8	2.99844	0.287164	1.93161	-0.0413059		88.8	3.02482	0.244719	1.7373	-0.0425607	0
89	3.05145	0.200615	1.54523	-0.0436491		89	3.00314	0.288576	1.93396	-0.0494381		89	3.0273	0.244596	1.7396	-0.0465436	0
89.2	3.05668	0.203315	1.54866	-0.0462189		89.2	3.00585	0.281157	1.93573	-0.0477983		89.2	3.03127	0.242236	1.7422	-0.0470086	0
89.4	3.06242	0.201937	1.55408	-0.0440706		89.4	3.00978	0.288446	1.93533	-0.046522		89.4	3.0361	0.245192	1.7447	-0.0452963	0
89.6	3.06219	0.20243	1.54976	-0.0453868		89.6	3.00747	0.289491	1.93765	-0.0466684		89.6	3.03483	0.24596	1.74371	-0.0460276	0
89.8	3.06241	0.202514	1.55388	-0.0431205		89.8	3.01124	0.288457	1.93752	-0.0449365		89.8	3.03683	0.245485	1.7457	-0.0440285	0
90	3.06322	0.20411	1.55101	-0.0459764		90	3.01616	0.288347	1.9463	-0.0522233		90	3.03969	0.246228	1.74866	-0.0490999	0
90.2	3.07166	0.205016	1.55509	-0.0446528		90.2	3.0238	0.292432	1.94357	-0.0484039		90.2	3.04773	0.248724	1.74933	-0.0465283	0
90.4	3.07528	0.206193	1.55621	-0.0431518		90.4	3.02753	0.29232	1.94183	-0.0502752		90.4	3.0514	0.249256	1.74902	-0.0467135	0
90.6	3.07933	0.19907	1.56286	-0.0450065		90.6	3.02957	0.288824	1.94543	-0.049636		90.6	3.05445	0.243947	1.75415	-0.0473213	0
90.8	3.08109	0.203134	1.55737	-0.0446801		90.8	3.03422	0.294472	1.94406	-0.0479409		90.8	3.05765	0.248803	1.75071	-0.0463105	0
91	3.08214	0.200394	1.56182	-0.0454415		91	3.03488	0.28871	1.94929	-0.0475367		91	3.05851	0.244552	1.75556	-0.0464891	0
91.2	3.09114	0.200966	1.56468	-0.0432953		91.2	3.03581	0.291258	1.95176	-0.0514566		91.2	3.06348	0.246112	1.75822	-0.0473759	0
91.4	3.09371	0.205744	1.56539	-0.0458752		91.4	3.04503	0.290772	1.95259	-0.0509282		91.4	3.06937	0.248258	1.75899	-0.0484017	0
91.6	3.08971	0.205174	1.5683	-0.0429085		91.6	3.0426	0.292493	1.95277	-0.0497543		91.6	3.06616	0.248833	1.76053	-0.0463314	0
91.8	3.09629	0.201823	1.5732	-0.04478		91.8	3.04988	0.294543	1.95386	-0.0464178		91.8	3.07309	0.248183	1.76353	-0.0455989	0
92	3.09903	0.208074	1.56346	-0.0444493		92	3.05169	0.292818	1.95154	-0.0475668		92	3.07536	0.250446	1.7575	-0.0460081	0
92.2	3.10368	0.205673	1.56656	-0.0467364		92.2	3.05605	0.295138	1.96086	-0.0529605		92.2	3.07986	0.250405	1.76371	-0.0498484	0
92.4	3.10936	0.202863	1.57486	-0.047212		92.4	3.0579	0.293794	1.96379	-0.0490862		92.4	3.08363	0.248328	1.76932	-0.0481491	0
92.6	3.10754	0.207305	1.5685	-0.0432073		92.6	3.05682	0.291577	1.96367	-0.0482143		92.6	3.08218	0.249441	1.76609	-0.0457108	0
92.8	3.10998	0.207501	1.57438	-0.0489502		92.8	3.0645	0.295544	1.95835	-0.0477139		92.8	3.08724	0.251522	1.76636	-0.048332	0
93	3.11686	0.206193	1.57611	-0.0445201		93	3.06709	0.293162	1.96668	-0.0507151		93	3.09198	0.249677	1.77139	-0.0476176	0
93.2	3.11959	0.210448	1.57418	-0.0454688		93.2	3.06945	0.290046	1.9627	-0.0436505		93.2	3.09452	0.250247	1.76844	-0.0445597	0
93.4	3.12202	0.205003	1.57728	-0.0488181		93.4	3.07292	0.294441	1.96744	-0.0494832		93.4	3.09747	0.249722	1.77236	-0.0491506	0
93.6	3.12345	0.210152	1.57888	-0.0480853		93.6	3.07726	0.291927	1.96505	-0.0513066		93.6	3.10035	0.251039	1.77197	-0.049696	0
93.8	3.13049	0.206246	1.57954	-0.0480461		93.8	3.08086	0.294756	1.97003	-0.0466875		93.8	3.10568	0.250501	1.77478	-0.0473668	0
94	3.13204	0.212567	1.58426	-0.047109		94	3.07917	0.294342	1.96517	-0.0546638		94	3.1056	0.253454	1.77472	-0.0508864	0
94.2	3.12753	0.20495	1.58526	-0.0442488		94.2	3.08605	0.29344	1.97234	-0.0448145		94.2	3.10679	0.249195	1.7788	-0.0445316	0
94.4	3.13642	0.210585	1.58157	-0.0428086		94.4	3.09105	0.302285	1.97521	-0.0492791		94.4	3.11373	0.256435	1.77839	-0.0460439	0
94.6	3.14115	0.207306	1.58439	-0.0450504		94.6	3.08953	0.298619	1.96925	-0.0515355		94.6	3.11534	0.252962	1.77682	-0.0482929	0
94.8	3.14145	0.210464	1.58889	-0.0484531		94.8	3.09824	0.296842	1.97181	-0.0478901		94.8	3.11985	0.253653	1.78035	-0.0481716	0
95	3.13983	0.210862	1.58865	-0.0445206		95	3.09833	0.297288	1.98176	-0.0476049		95	3.11908	0.254075	1.78521	-0.0460628	0
95.2	3.14795	0.213139	1.59178	-0.0474815		95.2	3.10301	0.301828	1.97511	-0.0514461		95.2	3.12548	0.257483	1.78345	-0.0494638	0
95.4	3.14756	0.211709	1.58704	-0.0450482		95.4	3.10847	0.295406	1.98464	-0.05133		95.4	3.12802	0.253557	1.78584	-0.0481891	0
95.6	3.15189	0.209695	1.59118	-0.0491764		95.6	3.10918	0.297506	1.98186	-0.050135		95.6	3.13053	0.2536	1.78652	-0.0496557	0
95.8	3.1536	0.213977	1.59158	-0.043157		95.8	3.11335	0.300327	1.97843	-0.0506524		95.8	3.13347	0.257152	1.785	-0.0469047	0
96	3.15881	0.210169	1.58794	-0.0437041		96	3.11322	0.300007	1.98661	-0.0447368		96	3.13601	0.255088	1.78727	-0.0442205	0
96.2	3.16205	0.213346	1.59369	-0.0490736		96.2	3.1157	0.302621	1.98834	-0.0518166		96.2	3.13888	0.257984	1.79101	-0.0504451	0
96.4	3.16368	0.214045	1.59694	-0.0454464		96.4	3.12515	0.307343	1.98723	-0.0490717		96.4	3.14441	0.260694	1.79209	-0.047259	0
96.6	3.16829	0.211444	1.59499	-0.047881		96.6	3.12535	0.299065	1.9872	-0.0530492		96.6	3.14682	0.255254	1.79109	-0.0504651	0
96.8	3.17163	0.213333	1.59901	-0.046358		96.8	3.12757	0.301908	1.98622	-0.0518082		96.8	3.1496	0.257621	1.79262	-0.0490831	0
97	3.17166	0.214065	1.59432	-0.0490817		97	3.13276	0.302259	1.9943	-0.0525416		97	3.15221	0.258162	1.79431	-0.0508117	0
97.2	3.1746	0.214079	1.60263	-0.049739		97.2	3.13276	0.301549	1.99333	-0.0493082		97.2	3.15368	0.257814	1.79798	-0.0495236	0
97.4	3.17497	0.213339	1.60336	-0.0454175		97.4	3.13684	0.302529	1.99607	-0.0500254		97.4	3.15591	0.257934	1.79972	-0.0477215	0
97.6	3.1819	0.214753	1.59964	-0.0491489		97.6	3.14045	0.301842	1.99633	-0.0459181		97.6	3.16117	0.258298	1.79799	-0.0475335	0
97.8	3.1832	0.215576	1.60571	-0.0480809		97.8	3.14336	0.306149	2.0004	-0.0548626		97.8	3.16328	0.260862	1.80306	-0.0514718	0
98	3.18942	0.21239	1.59947	-0.047793		98	3.14662	0.304115	1.99904	-0.0530475		98	3.16802	0.258252	1.79925	-0.0504203	0
98.2	3.18903	0.214287	1.60444	-0.0462025		98.2	3.15058	0.301639	1.9978	-0.0505945		98.2	3.1698	0.257963	1.80112	-0.0483985	0
98.4	3.19782	0.21779	1.60331	-0.0450675		98.4	3.15111	0.307623	2.00179	-0.0482928		98.4	3.17446	0.262706	1.80255	-0.0466802	0
98.6	3.19542	0.213869	1.61237	-0.0445874		98.6	3.15571	0.306624	2.00269	-0.0546743		98.6	3.17556	0.260247	1.80753	-0.0496308	0
98.8	3.20437	0.216123	1.60901	-0.0489416		98.8	3.16255	0.304325	1.99746	-0.0510291		98.8	3.18346	0.260224	1.80324	-0.0499854	0
99	3.20186	0.214055	1.60981	-0.0440226		99	3.16626	0.311233	2.00302	-0.0476836		99	3.18406	0.262644	1.80642	-0.0458531	0
99.2	3.20576	0.217611	1.61264	-0.0484298		99.2	3.16541	0.3024	2.00448	-0.0503999		99.2	3.18559	0.260006	1.80856	-0.0494149	0
99.4	3.2112	0.216405	1.61283	-0.0481416		99.4	3.16984	0.307318	2.00656	-0.0497156		99.4	3.19052	0.261861	1.80969	-0.0489286	0
99.6	3.20748	0.214371	1.61532	-0.047542		99.6	3.17517	0.31088	2.00852	-0.0529455		99.6	3.19132	0.262626	1.81192	-0.0502437	0
99.8	3.21286	0.216653	1.60958	-0.0455331		99.8	3.17381	0.306067	2.00851	-0.0526408		99.8	3.19334	0.26136	1.80904	-0.0490869	0
100	3.21384	0.221409	1.61577	-0.0478538		100	3.17946	0.309674	2.01659	-0.0506698		100	3.19665	0.265542	1.81618	-0.0492618	0
100.2	3.21939	0.221746	1.61512	-0.0501082		100.2	3.18151	0.308893	2.01327	-0.0543982		100.2	3.20045	0.265319	1.8142	-0.0522532	0
100.4	3.22147	0.221409	1.62	-0.0456344		100.4	3.18111	0.302578	2.01254	-0.0532738		100.4	3.20129	0.261994	1.81627	-0.0494541	0
100.6	3.22234	0.217554	1.61917	-0.0480992		100.6	3.18521	0.311364	2.01618	-0.0506829		100.6	3.20377	0.264459	1.81767	-0.049391	0
100.8	3.2286	0.217955	1.61977	-0.0447307		100.8	3.18912	0.308164	2.01852	-0.0467578		100.8	3.20886	0.26306	1.81915	-0.0457442	0
101	3.23165	0.215533	1.6238	-0.0494885		101	3.1964	0.309891	2.01131	-0.0528306		101	3.21403	0.262712	1.81755	-0.0511596	0
101.2	3.23149	0.222558	1.62059	-0.0460681		101.2	3.19138	0.311082	2.02112	-0.0504497		101.2	3.21143	0.26682	1.82086	-0.0482589	0
101.4	3.23718	0.219088	1.62643	-0.0479371		101.4	3.1994	0.308179	2.01989	-0.0523113		101.4	3.21829	0.263633	1.82316	-0.0501242	0
101.6	3.2411	0.218524	1.62027	-0.0450082		101.6	3.19938	0.309538	2.01764	-0.0517455		101.6	3.22024	0.264031	1.81896	-0.0483769	0
101.8	3.24414	0.21636	1.63112	-0.0475347		101.8	3.20694	0.311898	2.02035	-0.051108		101.8	3.22554	0.264129	1.82573	-0.0493214	0
102	3.24506	0.218557	1.63135	-0.0498403		102	3.20918	0.312305	2.01839	-0.0531813		102	3.22712	0.265431	1.82487	-0.0515108	0
102.2	3.24394	0.221113	1.629	-0.0452415		102.2	3.21063	0.313505	2.01777	-0.0540291		102.2	3.22728	0.267309	1.82338	-0.0496353	0
102.4	3.24774	0.224507	1.63315	-0.0472295		102.4	3.21313	0.308548	2.02134	-0.0532373		102.4	3.23044	0.266527	1.82725	-0.0502334	0
102.6	3.25256	0.224094	1.62761	-0.0476049		102.6	3.21123	0.308303	2.02901	-0.04991		102.6	3.2319	0.266199	1.82831	-0.0487574	0
102.8	3.25646	0.221286	1.63762	-0.0447727		102.8	3.21595	0.311636	2.02813	-0.0495554		102.8	3.2362	0.266461	1.83288	-0.0471641	0
103	3.25437	0.219245	1.6341	-0.0480308		103	3.22089	0.314896	2.02394	-0.0504314		103	3.23763	0.26707	1.82902	-0.0492311	0
103.2	3.25947	0.22177	1.63428	-0.0461461		103.2	3.22312	0.315845	2.03241	-0.0521501		103.2	3.24129	0.268808	1.83334	-0.0491481	0
103.4	3.2637	0.219674	1.63413	-0.0460284		103.4	3.22477	0.312233	2.03077	-0.0522577		103.4	3.24423	0.265954	1.83245	-0.049143	0
103.6	3.26442	0.224201	1.63262	-0.0479385		103.6	3.23231	0.311984	2.03323	-0.0520979		103.6	3.24836	0.268092	1.83292	-0.0500182	0
103.8	3.26429	0.219274	1.63465	-0.0463481		103.8	3.23415	0.312774	2.031	-0.0522195		103.8	3.24922	0.266024	1.83283	-0.0492838	0
104	3.27515	0.22599	1.63687	-0.0471094		104	3.23688	0.313301	2.036	-0.0525781		104	3.25602	0.269645	1.83643	-0.0498437	0
104.2	3.27403	0.221357	1.63697	-0.0474849		104.2	3.23775	0.314142	2.03795	-0.0523166		104.2	3.25589	0.26775	1.83746	-0.0499007	0
104.4	3.27769	0.227954	1.64442	-0.0498158		104.4	3.24055	0.318224	2.03561	-0.0508336		104.4	3.25912	0.273089	1.84001	-0.0503247	0
104.6	3.28087	0.225705	1.63751	-0.0468907		104.6	3.2446	0.316858	2.03865	-0.0536078		104.6	3.26273	0.271281	1.83808	-0.0502493	0
104.8	3.29015	0.220729	1.64256	-0.0489659		104.8	3.24505	0.317696	2.03927	-0.0518702		104.8	3.2676	0.269212	1.84091	-0.0504181	0
105	3.28472	0.224747	1.64369	-0.0478072		105	3.24802	0.314936	2.03723	-0.0499312		105	3.26637	0.269842	1.84046	-0.0488692	0
105.2	3.28378	0.224002	1.64493	-0.0451543		105.2	3.25097	0.31733	2.04124	-0.0529555		105.2	3.26737	0.270666	1.84308	-0.0490549	0
105.4	3.29016	0.228277	1.64712	-0.0473151		105.4	3.25405	0.320833	2.04024	-0.0516254		105.4	3.27211	0.274555	1.84368	-0.0494702	0
105.6	3.2933	0.226141	1.64179	-0.0498257		105.6	3.25855	0.321792	2.04492	-0.0521103		105.6	3.27593	0.273967	1.84336	-0.050968	0
105.8	3.29347	0.226459	1.64968	-0.0490513		105.8	3.26137	0.316313	2.04456	-0.0503117		105.8	3.27742	0.271386	1.84712	-0.0496815	0
106	3.29842	0.227795	1.64567	-0.0496234		106	3.26244	0.316733	2.0453	-0.0536116		106	3.28043	0.272264	1.84549	-0.0516175	0
106.2	3.29614	0.223654	1.64654	-0.0491377		106.2	3.26567	0.322063	2.03721	-0.050053		106.2	3.2809	0.272859	1.84188	-0.0495954	0
106.4	3.30386	0.224151	1.6517	-0.0489037		106.4	3.26783	0.318028	2.04672	-0.0491148		106.4	3.28584	0.27109	1.84921	-0.0490093	0
106.6	3.30257	0.228906	1.64591	-0.0465274		106.6	3.27259	0.321041	2.04758	-0.0503291		106.6	3.28758	0.274974	1.84674	-0.0484282	0
106.8	3.30774	0.225288	1.65688	-0.0466074		106.8	3.27896	0.319042	2.04832	-0.0527977		106.8	3.29335	0.272165	1.8526	-0.0497025	0
107	3.30585	0.22395	1.65356	-0.047755		107	3.28047	0.320046	2.04711	-0.0553733		107	3.29316	0.271998	1.85034	-0.0515642	0
107.2	3.31513	0.226344	1.65571	-0.0480726		107.2	3.27554	0.319711	2.04721	-0.0488364		107.2	3.29534	0.273028	1.85146	-0.0484545	0
107.4	3.31828	0.227069	1.64735	-0.0471491		107.4	3.28178	0.324472	2.04338	-0.0496088		107.4	3.30003	0.27577	1.84537	-0.0483789	0
107.6	3.32009	0.22698	1.65629	-0.0509914		107.6	3.28726	0.321472	2.05043	-0.0558716		107.6	3.30368	0.274226	1.85336	-0.0534315	0
107.8	3.31944	0.232496	1.65508	-0.0507189		107.8	3.2897	0.322543	2.05368	-0.0498182		107.8	3.30457	0.27752	1.85438	-0.0502685	0
108	3.32107	0.228176	1.66562	-0.0488348		108	3.29051	0.320089	2.05931	-0.0510985		108	3.30579	0.274133	1.86247	-0.0499666	0
108.2	3.32551	0.227939	1.65898	-0.047392		108.2	3.29388	0.323645	2.05388	-0.0545908		108.2	3.3097	0.275792	1.85643	-0.0509914	0
108.4	3.32942	0.230311	1.65303	-0.04653		108.4	3.30069	0.324541	2.05862	-0.0537373		108.4	3.31505	0.277426	1.85582	-0.0501337	0
108.6	3.3297	0.231483	1.65709	-0.0462503		108.6	3.29835	0.322645	2.05646	-0.0529472		108.6	3.31403	0.277064	1.85678	-0.0495988	0
108.8	3.33238	0.228028	1.66325	-0.0470893		108.8	3.30116	0.322727	2.05649	-0.057767		108.8	3.31677	0.275377	1.85987	-0.0524282	0
109	3.33945	0.231657	1.66201	-0.0475893		109	3.30564	0.324983	2.06047	-0.0536283		109	3.32254	0.27832	1.86124	-0.0506088	0
109.2	3.33833	0.234149	1.66259	-0.0508349		109.2	3.31169	0.325999	2.06028	-0.0493602		109.2	3.32501	0.280074	1.86143	-0.0500975	0
109.4	3.34199	0.228325	1.66485	-0.0493126		109.4	3.30613	0.323414	2.06195	-0.054789		109.4	3.32406	0.27587	1.8634	-0.0520508	0
109.6	3.34062	0.234811	1.66064	-0.049316		109.6	3.31443	0.329432	2.06166	-0.052442		109.6	3.32752	0.282121	1.86115	-0.050879	0
109.8	3.3436	0.230505	1.66634	-0.0450305		109.8	3.31665	0.32461	2.06207	-0.0520479		109.8	3.33012	0.277558	1.86421	-0.0485392	0
110	3.34874	0.233408	1.66473	-0.050699		110	3.31885	0.325546	2.06831	-0.0494586		110	3.33379	0.279477	1.86652	-0.0500788	0
110.2	3.35124	0.231057	1.66582	-0.047057		110.2	3.32506	0.324575	2.0609	-0.0526239		110.2	3.33815	0.277816	1.86336	-0.0498405	0
110.4	3.35202	0.230035	1.66906	-0.0506982		110.4	3.32623	0.326127	2.05849	-0.0503854		110.4	3.33912	0.278081	1.86377	-0.0505418	0
110.6	3.35334	0.231951	1.66972	-0.0471476		110.6	3.3276	0.325394	2.07008	-0.0557689		110.6	3.34047	0.278672	1.8699	-0.0514582	0
110.8	3.35607	0.232546	1.66975	-0.0463551		110.8	3.32977	0.327947	2.07174	-0.0526003		110.8	3.34292	0.280246	1.87075	-0.0494777	0
111	3.35569	0.229714	1.66881	-0.0456814		111	3.33384	0.327313	2.06836	-0.0537759		111	3.34477	0.278513	1.86859	-0.0497286	0
111.2	3.36436	0.231799	1.67494	-0.0484788		111.2	3.33713	0.325384	2.06588	-0.0528764		111.2	3.35074	0.278592	1.87041	-0.0506776	0
111.4	3.36719	0.236349	1.67203	-0.0509757		111.4	3.33554	0.326867	2.07098	-0.0534021		111.4	3.35136	0.281608	1.8715	-0.0521889	0
111.6	3.3649	0.233869	1.67335	-0.0491911		111.6	3.3415	0.330574	2.07271	-0.0559429		111.6	3.3532	0.282222	1.87303	-0.052567	0
111.8	3.3741	0.233499	1.67481	-0.0499281		111.8	3.34082	0.331579	2.0777	-0.0525409		111.8	3.35746	0.282539	1.87625	-0.0512345	0
112	3.37345	0.232734	1.67342	-0.0512597		112	3.34881	0.325902	2.07508	-0.0512179		112	3.36113	0.279318	1.87425	-0.0512388	0
112.2	3.3749	0.233261	1.67993	-0.0502834		112.2	3.3479	0.328578	2.06609	-0.0573462		112.2	3.3614	0.28092	1.87301	-0.0538148	0
112.4	3.37974	0.238856	1.67636	-0.0503064		112.4	3.34894	0.330225	2.0704	-0.0572416		112.4	3.36434	0.284541	1.87338	-0.053774	0
112.6	3.37824	0.231243	1.68013	-0.0489732		112.6	3.35064	0.329659	2.07712	-0.0538772		112.6	3.36444	0.280451	1.87862	-0.0514252	0
112.8	3.38369	0.232237	1.67693	-0.0481431		112.8	3.35338	0.329448	2.08224	-0.0572401		112.8	3.36854	0.280842	1.87958	-0.0526916	0
113	3.38349	0.235007	1.68064	-0.0501325		113	3.36018	0.334355	2.08075	-0.0536667		113	3.37183	0.284681	1.8807	-0.0518996	0
113.2	3.38974	0.237002	1.68206	-0.0522917		113.2	3.36216	0.327302	2.07801	-0.0546392		113.2	3.37595	0.282152	1.88003	-0.0534655	0
113.4	3.3875	0.235972	1.68393	-0.0499555		113.4	3.36366	0.330385	2.07651	-0.0526618		113.4	3.37558	0.283179	1.88022	-0.0513086	0
113.6	3.3945	0.236435	1.68632	-0.057727		113.6	3.36509	0.332409	2.07899	-0.0580195		113.6	3.3798	0.284422	1.88265	-0.0578733	0
113.8	3.3932	0.234412	1.68159	-0.0488932		113.8	3.36959	0.334508	2.07801	-0.0572361		113.8	3.38139	0.28446	1.8798	-0.0530646	0
114	3.39397	0.235818	1.6856	-0.0500803		114	3.37143	0.328918	2.0823	-0.0546435		114	3.3827	0.282368	1.88395	-0.0523619	0
114.2	3.39947	0.237326	1.68149	-0.0510939		114.2	3.37149	0.333564	2.08442	-0.0518996		114.2	3.38548	0.285445	1.88296	-0.0514967	0
114.4	3.40103	0.237749	1.68802	-0.0480272		114.4	3.37717	0.333994	2.08274	-0.0528399		114.4	3.3891	0.285872	1.88538	-0.0504335	0
114.6	3.40774	0.237196	1.68761	-0.051625		114.6	3.37747	0.33571	2.08592	-0.0548884		114.6	3.3926	0.286453	1.88677	-0.0532567	0
114.8	3.40513	0.241612	1.68771	-0.0530039		114.8	3.38122	0.330003	2.08056	-0.0551888		114.8	3.39317	0.285807	1.88413	-0.0540963	0
115	3.40752	0.240312	1.68463	-0.0515374		115	3.38261	0.334334	2.08729	-0.0541102		115	3.39507	0.287323	1.88596	-0.0528238	0
115.2	3.41109	0.235253	1.68922	-0.0498683		115.2	3.38671	0.336086	2.0896	-0.0538508		115.2	3.3989	0.285669	1.88941	-0.0518596	0
115.4	3.41344	0.238489	1.69515	-0.0482386		115.4	3.39101	0.338536	2.08684	-0.0550827		115.4	3.40222	0.288512	1.89099	-0.0516607	0
115.6	3.41733	0.239197	1.69156	-0.0495142		115.6	3.38831	0.33512	2.08918	-0.055024		115.6	3.40282	0.287158	1.89037	-0.0522691	0
115.8	3.41521	0.23953	1.69152	-0.0505998		115.8	3.39601	0.334327	2.09063	-0.0540899		115.8	3.40561	0.286929	1.89108	-0.0523449	0
116	3.41845	0.238688	1.68805	-0.0477424		116	3.39639	0.334287	2.086	-0.0511133		116	3.40742	0.286487	1.88703	-0.0494278	0
116.2	3.42374	0.239618	1.69251	-0.0494163		116.2	3.40343	0.339481	2.08807	-0.0563687		116.2	3.41359	0.289549	1.89029	-0.0528925	0
116.4	3.42656	0.239903	1.6959	-0.0445366		116.4	3.39951	0.339115	2.09067	-0.0559849		116.4	3.41303	0.289509	1.89329	-0.0502607	0
116.6	3.42825	0.243737	1.69676	-0.049446		116.6	3.40493	0.338335	2.0914	-0.0512439		116.6	3.41659	0.291036	1.89408	-0.0503449	0
116.8	3.42759	0.239393	1.69935	-0.0498565		116.8	3.40702	0.335782	2.09066	-0.0530299		116.8	3.4173	0.287587	1.89501	-0.0514432	0
117	3.43201	0.242633	1.70363	-0.048564		117	3.41048	0.337306	2.09343	-0.0509347		117	3.42124	0.28997	1.89853	-0.0497493	0
117.2	3.4335	0.2417	1.69649	-0.0486458		117.2	3.41641	0.335194	2.09617	-0.0510479		117.2	3.42495	0.288447	1.89633	-0.0498469	0
117.4	3.4337	0.242663	1.70166	-0.05189		117.4	3.41266	0.339054	2.09326	-0.0541045		117.4	3.42318	0.290859	1.89746	-0.0529972	0
117.6	3.43942	0.244004	1.70063	-0.0502453		117.6	3.41609	0.338042	2.0914	-0.0569006		117.6	3.42776	0.291023	1.89601	-0.053573	0
117.8	3.44245	0.243729	1.69806	-0.0467118		117.8	3.42048	0.339764	2.09525	-0.052502		117.8	3.43146	0.291747	1.89666	-0.0496069	0
118	3.44249	0.240203	1.70133	-0.0470513		118	3.42081	0.341666	2.09698	-0.0535997		118	3.43165	0.290934	1.89915	-0.0503255	0
118.2	3.44639	0.241371	1.69583	-0.0506774		118.2	3.42321	0.342267	2.09936	-0.0554806		118.2	3.4348	0.291819	1.8976	-0.053079	0
118.4	3.44581	0.242025	1.70764	-0.0527719		118.4	3.42523	0.340098	2.1003	-0.0494906		118.4	3.43552	0.291061	1.90397	-0.0511312	0
118.6	3.448	0.242453	1.71055	-0.0516186		118.6	3.43045	0.339724	2.09462	-0.0559441		118.6	3.43923	0.291089	1.90258	-0.0537813	0
118.8	3.4543	0.24626	1.70935	-0.047672		118.8	3.42948	0.34388	2.10343	-0.0557398		118.8	3.44189	0.29507	1.90639	-0.0517059	0
119	3.45313	0.242519	1.7045	-0.0490615		119	3.43269	0.340447	2.09749	-0.0548564		119	3.44291	0.291483	1.901	-0.051959	0
119.2	3.45798	0.247628	1.70314	-0.050154		119.2	3.43469	0.344877	2.10466	-0.0583946		119.2	3.44633	0.296253	1.9039	-0.0542743	0
119.4	3.46095	0.246308	1.70546	-0.0487772		119.4	3.43848	0.341897	2.10188	-0.0559772		119.4	3.44971	0.294102	1.90367	-0.0523772	0
119.6	3.4656	0.247293	1.70237	-0.0532142		119.6	3.44214	0.340661	2.10412	-0.0545079		119.6	3.45387	0.293977	1.90324	-0.053861	0
119.8	3.46128	0.246322	1.70708	-0.0497826		119.8	3.44225	0.344523	2.1088	-0.0545305		119.8	3.45177	0.295423	1.90794	-0.0521566	0
120	3.465	0.247699	1.71122	-0.0477843		120	3.44163	0.344973	2.10525	-0.055725		120	3.45332	0.296336	1.90823	-0.0517547	0
120.2	3.46783	0.244924	1.70799	-0.0539414		120.2	3.45015	0.345399	2.10377	-0.0534386		120.2	3.45899	0.295162	1.90588	-0.05369	0
120.4	3.47103	0.24711	1.7098	-0.0493292		120.4	3.44924	0.340866	2.10551	-0.0563847		120.4	3.46013	0.293988	1.90765	-0.0528569	0
120.6	3.47125	0.245358	1.71527	-0.052622		120.6	3.45413	0.343189	2.10925	-0.0510742		120.6	3.46269	0.294273	1.91226	-0.0518481	0
120.8	3.47525	0.244881	1.70948	-0.0488201		120.8	3.45465	0.345216	2.11282	-0.0583798		120.8	3.46495	0.295048	1.91115	-0.0536	0
121	3.4778	0.247304	1.71147	-0.0505042		121	3.45502	0.342662	2.11001	-0.0559431		121	3.46641	0.294983	1.91074	-0.0532237	0
121.2	3.47837	0.248172	1.71353	-0.0491836		121.2	3.46528	0.344504	2.10833	-0.0575286		121.2	3.47182	0.296338	1.91093	-0.0533561	0
121.4	3.47982	0.247726	1.7154	-0.0542115		121.4	3.4614	0.347269	2.11209	-0.0561267		121.4	3.47061	0.297497	1.91375	-0.0551691	0
121.6	3.48394	0.248792	1.716	-0.0504663		121.6	3.4666	0.342597	2.11237	-0.0543975		121.6	3.47527	0.295695	1.91418	-0.0524319	0
121.8	3.48744	0.248769	1.71129	-0.0516121		121.8	3.46602	0.346022	2.10977	-0.0562965		121.8	3.47673	0.297396	1.91053	-0.0539543	0
122	3.48982	0.250815	1.71358	-0.0509441		122	3.46592	0.340718	2.11436	-0.0579463		122	3.47787	0.295766	1.91397	-0.0544452	0
122.2	3.48971	0.246182	1.71432	-0.0496534		122.2	3.47091	0.345423	2.11169	-0.056415		122.2	3.48031	0.295803	1.913	-0.0530342	0
122.4	3.49321	0.247311	1.72119	-0.055567		122.4	3.4733	0.345633	2.11533	-0.0588197		122.4	3.48325	0.296472	1.91826	-0.0571933	0
122.6	3.49331	0.247458	1.71293	-0.0502158		122.6	3.47305	0.34843	2.117	-0.0612413		122.6	3.48318	0.297944	1.91497	-0.0557286	0
122.8	3.4925	0.251908	1.72035	-0.0462813		122.8	3.48392	0.348582	2.11397	-0.056821		122.8	3.48821	0.300245	1.91716	-0.0515512	0
123	3.49903	0.24845	1.72134	-0.0532461		123	3.47898	0.341585	2.11679	-0.0571255		123	3.489	0.295017	1.91906	-0.0551858	0
123.2	3.50361	0.251949	1.72526	-0.0532226		123.2	3.48217	0.35162	2.11231	-0.0520247		123.2	3.49289	0.301784	1.91879	-0.0526237	0
123.4	3.49928	0.249363	1.7205	-0.0505426		123.4	3.48637	0.352609	2.12127	-0.0566045		123.4	3.49282	0.300986	1.92089	-0.0535736	0
123.6	3.50583	0.247058	1.72157	-0.051139		123.6	3.4896	0.351449	2.11786	-0.0546981		123.6	3.49772	0.299254	1.91972	-0.0529186	0
123.8	3.50979	0.251513	1.72485	-0.0499912		123.8	3.49045	0.348669	2.11566	-0.055071		123.8	3.50012	0.300091	1.92026	-0.0525311	0
124	3.50488	0.250833	1.72214	-0.0527278		124	3.48863	0.347824	2.12186	-0.0559586		124	3.49676	0.299329	1.922	-0.0543432	0
124.2	3.51178	0.251814	1.72613	-0.05508		124.2	3.49547	0.34903	2.11629	-0.0561742		124.2	3.50363	0.300422	1.92121	-0.0556271	0
124.4	3.51251	0.252406	1.72549	-0.0515443		124.4	3.49276	0.352115	2.12117	-0.0561675		124.4	3.50263	0.302261	1.92333	-0.0538559	0
124.6	3.52054	0.250892	1.72473	-0.047644		124.6	3.49661	0.352557	2.11949	-0.0588433		124.6	3.50857	0.301725	1.92211	-0.0532436	0
124.8	3.51956	0.25219	1.73038	-0.0514618		124.8	3.50098	0.350588	2.12387	-0.057413		124.8	3.51027	0.301389	1.92712	-0.0544374	0
125	3.5217	0.251592	1.73208	-0.050843		125	3.50103	0.346487	2.1257	-0.0598058		125	3.51136	0.29904	1.92889	-0.0553244	0
125.2	3.52367	0.248917	1.73192	-0.0536594		125.2	3.50363	0.346889	2.11987	-0.0539118		125.2	3.51365	0.297903	1.92589	-0.0537856	0
125.4	3.52654	0.251385	1.72855	-0.0499444		125.4	3.50592	0.355065	2.12265	-0.0545815		125.4	3.51623	0.303225	1.9256	-0.052263	0
125.6	3.52706	0.25168	1.73178	-0.050711		125.6	3.51242	0.351349	2.12321	-0.0572032		125.6	3.51974	0.301514	1.9275	-0.0539571	0
125.8	3.53204	0.253751	1.72963	-0.0478128		125.8	3.51137	0.353139	2.12766	-0.0535785		125.8	3.52171	0.303445	1.92865	-0.0506957	0
126	3.53328	0.253003	1.73085	-0.0494159		126	3.51624	0.355482	2.12904	-0.0548016		126	3.52476	0.304243	1.92994	-0.0521088	0
126.2	3.53216	0.252175	1.72999	-0.0522671		126.2	3.51322	0.356278	2.12465	-0.0584294		126.2	3.52269	0.304227	1.92732	-0.0553482	0
126.4	3.53728	0.255261	1.7326	-0.0516945		126.4	3.51918	0.348856	2.12718	-0.0532914		126.4	3.52823	0.302059	1.92989	-0.052493	0
126.6	3.53728	0.253	1.7305	-0.052887		126.6	3.51839	0.35547	2.1292	-0.0584456		126.6	3.52783	0.304235	1.92985	-0.0556663	0
126.8	3.53969	0.252904	1.73481	-0.0524905		126.8	3.52139	0.352765	2.1264	-0.0556549		126.8	3.53054	0.302834	1.93061	-0.0540727	0
127	3.54505	0.251069	1.73605	-0.0526403		127	3.52785	0.352591	2.12897	-0.0578486		127	3.53645	0.30183	1.93251	-0.0552445	0
127.2	3.54332	0.25558	1.73515	-0.05376		127.2	3.52645	0.350417	2.13076	-0.058237		127.2	3.53489	0.302999	1.93295	-0.0559985	0
127.4	3.54584	0.254242	1.73695	-0.0516752		127.4	3.52927	0.356226	2.13227	-0.0623559		127.4	3.53755	0.305234	1.93461	-0.0570155	0
127.6	3.54301	0.256248	1.73811	-0.0527111		127.6	3.53637	0.35777	2.13236	-0.0621344		127.6	3.53969	0.307009	1.93524	-0.0574228	0
127.8	3.54988	0.256541	1.73551	-0.0515754		127.8	3.53398	0.357713	2.13168	-0.052153		127.8	3.54193	0.307127	1.93359	-0.0518642	0
128	3.55284	0.260284	1.73483	-0.0523146		128	3.54082	0.355471	2.13111	-0.0560576		128	3.54683	0.307877	1.93297	-0.0541861	0
128.2	3.55317	0.258144	1.73987	-0.048935		128.2	3.53926	0.355116	2.13419	-0.0552164		128.2	3.54622	0.30663	1.93703	-0.0520757	0
128.4	3.54964	0.256145	1.73609	-0.0517433		128.4	3.53922	0.354911	2.13334	-0.0578841		128.4	3.54443	0.305528	1.93472	-0.0548137	0
128.6	3.55589	0.255697	1.73808	-0.0533912		128.6	3.54641	0.355148	2.13505	-0.0590648		128.6	3.55115	0.305423	1.93657	-0.056228	0
128.8	3.56224	0.257335	1.74264	-0.0510293		128.8	3.54659	0.35618	2.13669	-0.0566007		128.8	3.55441	0.306758	1.93967	-0.053815	0
129	3.56196	0.258158	1.74556	-0.0521053		129	3.54933	0.356639	2.13691	-0.059374		129	3.55564	0.307399	1.94123	-0.0557396	0
129.2	3.56303	0.255746	1.74146	-0.0502851		129.2	3.54606	0.358297	2.13679	-0.0570031		129.2	3.55454	0.307021	1.93912	-0.0536441	0
129.4	3.56782	0.260459	1.74598	-0.0481468		129.4	3.55165	0.358864	2.13929	-0.0544878		129.4	3.55974	0.309661	1.94263	-0.0513173	0
129.6	3.56856	0.263139	1.74122	-0.0536344		129.6	3.55403	0.358293	2.13938	-0.0604402		129.6	3.5613	0.310716	1.9403	-0.0570373	0
129.8	3.57521	0.259671	1.73955	-0.05023		129.8	3.55268	0.356313	2.1374	-0.060027		129.8	3.56395	0.307992	1.93848	-0.0551285	0
130	3.57099	0.25457	1.74176	-0.0540644		130	3.55978	0.360352	2.13844	-0.0551504		130	3.56539	0.307461	1.9401	-0.0546074	0
130.2	3.57438	0.257062	1.74714	-0.054397		130.2	3.56057	0.358222	2.13944	-0.0575367		130.2	3.56747	0.307642	1.94329	-0.0559669	0
130.4	3.57696	0.257803	1.74553	-0.0506713		130.4	3.56659	0.360912	2.14206	-0.0582486		130.4	3.57177	0.309357	1.94379	-0.05446	0
130.6	3.57647	0.261239	1.74617	-0.0469145		130.6	3.5654	0.35841	2.13907	-0.0538067		130.6	3.57094	0.309824	1.94262	-0.0503606	0
130.8	3.57838	0.259081	1.75081	-0.0501746		130.8	3.5672	0.362822	2.13621	-0.0564507		130.8	3.57279	0.310952	1.94351	-0.0533127	0
131	3.58549	0.260193	1.74784	-0.051241		131	3.57277	0.360873	2.13944	-0.0533794		131	3.57913	0.310533	1.94364	-0.0523102	0
131.2	3.58414	0.258656	1.74938	-0.0504672		131.2	3.56648	0.359823	2.14668	-0.0587891		131.2	3.57531	0.309239	1.94803	-0.0546282	0
131.4	3.5875	0.259765	1.74602	-0.0531079		131.4	3.572	0.363762	2.13576	-0.0567914		131.4	3.57975	0.311764	1.94089	-0.0549496	0
131.6	3.584	0.260069	1.74588	-0.0549519		131.6	3.57367	0.359621	2.14108	-0.0566622		131.6	3.57883	0.309845	1.94348	-0.0558071	0
131.8	3.5884	0.260904	1.74796	-0.0543261		131.8	3.5796	0.361752	2.145	-0.0556191		131.8	3.584	0.311328	1.94648	-0.0549726	0
132	3.58995	0.263138	1.75307	-0.0504295		132	3.58092	0.360333	2.14346	-0.0573708		132	3.58543	0.311735	1.94827	-0.0539001	0
132.2	3.59119	0.260057	1.74928	-0.0546802		132.2	3.57864	0.362755	2.14229	-0.0593535		132.2	3.58491	0.311406	1.94579	-0.0570169	0
132.4	3.59705	0.262823	1.75568	-0.051338		132.4	3.58539	0.361251	2.14626	-0.0586435		132.4	3.59122	0.312037	1.95097	-0.0549907	0
132.6	3.6002	0.264676	1.75407	-0.0505173		132.6	3.58443	0.360304	2.14793	-0.0568928		132.6	3.59231	0.31249	1.951	-0.053705	0
132.8	3.59931	0.26129	1.75222	-0.0521028		132.8	3.58611	0.361536	2.14512	-0.0571503		132.8	3.59271	0.311413	1.94867	-0.0546265	0
133	3.59877	0.262989	1.75469	-0.0502649		133	3.58959	0.363044	2.14664	-0.0561224		133	3.59418	0.313017	1.95066	-0.0531937	0
133.2	3.60296	0.260871	1.75402	-0.0525633		133.2	3.59549	0.36022	2.14827	-0.0584279		133.2	3.59922	0.310546	1.95115	-0.0554956	0
133.4	3.60245	0.263128	1.75453	-0.0523273		133.4	3.59718	0.366366	2.14484	-0.0565423		133.4	3.59982	0.314747	1.94968	-0.0544348	0
133.6	3.60663	0.260395	1.75498	-0.0496486		133.6	3.59924	0.362873	2.15538	-0.0598677		133.6	3.60293	0.311634	1.95518	-0.0547582	0
133.8	3.60701	0.262222	1.75495	-0.0532693		133.8	3.5991	0.36704	2.14878	-0.0569438		133.8	3.60306	0.314631	1.95187	-0.0551065	0
134	3.60894	0.261407	1.75474	-0.0530231		134	3.60086	0.370803	2.15041	-0.0563322		134	3.6049	0.316105	1.95257	-0.0546777	0
134.2	3.61509	0.264266	1.75874	-0.0531107		134.2	3.60291	0.369941	2.15144	-0.0591444		134.2	3.609	0.317103	1.95509	-0.0561276	0
134.4	3.61628	0.264591	1.75841	-0.0511551		134.4	3.60633	0.363725	2.14764	-0.0594274		134.4	3.61131	0.314158	1.95303	-0.0552912	0
134.6	3.61334	0.263924	1.75605	-0.0504917		134.6	3.60594	0.366074	2.14913	-0.0573162		134.6	3.60964	0.314999	1.95259	-0.0539039	0
134.8	3.61847	0.267953	1.75989	-0.0540357		134.8	3.6083	0.367118	2.15153	-0.0587636		134.8	3.61339	0.317535	1.95571	-0.0563996	0
135	3.62104	0.266263	1.76181	-0.0533242		135	3.61375	0.369108	2.15218	-0.0578357		135	3.61739	0.317685	1.95699	-0.05558	0
135.2	3.6234	0.268866	1.75925	-0.051559		135.2	3.6147	0.368672	2.14824	-0.0609936		135.2	3.61905	0.318769	1.95374	-0.0562763	0
135.4	3.62593	0.265604	1.76189	-0.0524816		135.4	3.6177	0.36985	2.15494	-0.0615462		135.4	3.62182	0.317727	1.95841	-0.0570139	0
135.6	3.62843	0.266543	1.76018	-0.0536156		135.6	3.62169	0.365233	2.15356	-0.0607718		135.6	3.62506	0.315888	1.95687	-0.0571937	0
135.8	3.62787	0.265043	1.76283	-0.0543369		135.8	3.61773	0.367603	2.15217	-0.0593709		135.8	3.6228	0.316323	1.9575	-0.0568539	0
136	3.63286	0.266637	1.76556	-0.0545597		136	3.62454	0.373918	2.14956	-0.0578874		136	3.6287	0.320278	1.95756	-0.0562236	0
136.2	3.63181	0.267211	1.76563	-0.0518609		136.2	3.62247	0.369793	2.159	-0.0560821		136.2	3.62714	0.318502	1.96231	-0.0539715	0
136.4	3.63323	0.267365	1.7602	-0.0545951		136.4	3.62417	0.370466	2.15729	-0.0593113		136.4	3.6287	0.318915	1.95874	-0.0569532	0
136.6	3.63731	0.266857	1.76431	-0.0509204		136.6	3.62761	0.370914	2.15562	-0.0594498		136.6	3.63246	0.318885	1.95996	-0.0551851	0
136.8	3.63859	0.268442	1.76429	-0.0561571		136.8	3.63047	0.36752	2.15455	-0.0590235		136.8	3.63453	0.317981	1.95942	-0.0575903	0
137	3.64301	0.265844	1.76757	-0.0533971		137	3.63544	0.370398	2.15946	-0.0607811		137	3.63923	0.318121	1.96351	-0.0570891	0
137.2	3.64615	0.266985	1.76831	-0.0545092		137.2	3.63639	0.36998	2.15969	-0.0599135		137.2	3.64127	0.318482	1.964	-0.0572113	0
137.4	3.64098	0.268634	1.76999	-0.0530434		137.4	3.6347	0.365805	2.15465	-0.062708		137.4	3.63784	0.31722	1.96232	-0.0578757	0
137.6	3.64633	0.267246	1.76505	-0.0512317		137.6	3.63917	0.373282	2.16005	-0.0545412		137.6	3.64275	0.320264	1.96255	-0.0528865	0
137.8	3.64687	0.269215	1.77254	-0.0532083		137.8	3.63918	0.372352	2.15877	-0.059848		137.8	3.64303	0.320784	1.96565	-0.0565282	0
138	3.64697	0.268095	1.77189	-0.055468		138	3.64165	0.369786	2.15838	-0.0591186		138	3.64431	0.31894	1.96514	-0.0572933	0
138.2	3.65003	0.267462	1.76468	-0.057973		138.2	3.64672	0.370585	2.16084	-0.065698		138.2	3.64838	0.319023	1.96276	-0.0618355	0
138.4	3.65324	0.270334	1.77008	-0.0558959		138.4	3.64291	0.36847	2.15804	-0.0600053		138.4	3.64807	0.319402	1.96406	-0.0579506	0
138.6	3.65383	0.268463	1.76991	-0.0537015		138.6	3.64853	0.37133	2.16097	-0.058921		138.6	3.65118	0.319896	1.96544	-0.0563113	0
138.8	3.6582	0.269093	1.76762	-0.0523167		138.8	3.64708	0.375086	2.15949	-0.0588962		138.8	3.65264	0.322089	1.96356	-0.0556064	0
139	3.65907	0.270012	1.77344	-0.0530459		139	3.65262	0.37277	2.15887	-0.0582029		139	3.65585	0.321391	1.96615	-0.0556244	0
139.2	3.66077	0.266554	1.7712	-0.0546608		139.2	3.64965	0.369928	2.1679	-0.0622441		139.2	3.65521	0.318241	1.96955	-0.0584524	0
139.4	3.66044	0.267455	1.77336	-0.0535572		139.4	3.65507	0.374449	2.16452	-0.0621318		139.4	3.65775	0.320952	1.96894	-0.0578445	0
139.6	3.66623	0.271964	1.77252	-0.0536389		139.6	3.66032	0.375859	2.16607	-0.0598975		139.6	3.66328	0.323911	1.9693	-0.0567682	0
139.8	3.66665	0.267664	1.77293	-0.0569694		139.8	3.66179	0.375615	2.16299	-0.062446		139.8	3.66422	0.32164	1.96796	-0.0597077	0
140	3.66661	0.270143	1.77272	-0.0515401		140	3.66155	0.373175	2.16765	-0.0616714		140	3.66408	0.321659	1.97019	-0.0566058	0
140.2	3.67061	0.270548	1.77572	-0.0552685		140.2	3.66313	0.3749	2.16277	-0.0591191		140.2	3.66687	0.322724	1.96924	-0.0571938	0
140.4	3.66705	0.273874	1.77385	-0.0562371		140.4	3.66244	0.374852	2.16301	-0.0591379		140.4	3.66474	0.324363	1.96843	-0.0576875	0
140.6	3.67501	0.273698	1.77183	-0.057624		140.6	3.66765	0.374378	2.16392	-0.0551404		140.6	3.67133	0.324038	1.96788	-0.0563822	0
140.8	3.67595	0.270727	1.77726	-0.0554953		140.8	3.6681	0.377085	2.1641	-0.062776		140.8	3.67203	0.323906	1.97068	-0.0591356	0
141	3.67476	0.272236	1.77891	-0.053086		141	3.67398	0.372736	2.16735	-0.0576216		141	3.67437	0.322486	1.97313	-0.0553538	0
141.2	3.68041	0.268135	1.77415	-0.0566153		141.2	3.67373	0.37744	2.16881	-0.0606841		141.2	3.67707	0.322788	1.97148	-0.0586497	0
141.4	3.68223	0.275815	1.7805	-0.0536934		141.4	3.67346	0.376705	2.16213	-0.0649418		141.4	3.67785	0.32626	1.97132	-0.0593176	0
141.6	3.6832	0.277937	1.77767	-0.052214		141.6	3.68067	0.37795	2.16827	-0.0614394		141.6	3.68194	0.327943	1.97297	-0.0568267	0
141.8	3.68125	0.274727	1.77735	-0.05508		141.8	3.67602	0.379111	2.16641	-0.0574645		141.8	3.67863	0.326919	1.97188	-0.0562723	0
142	3.68362	0.26918	1.778	-0.0531808		142	3.67908	0.375649	2.16893	-0.0622331		142	3.68135	0.322415	1.97346	-0.057707	0
142.2	3.68652	0.273842	1.77723	-0.0540425		142.2	3.68321	0.376528	2.16599	-0.0565659		142.2	3.68487	0.325185	1.97161	-0.0553042	0
142.4	3.6917	0.273328	1.78336	-0.0529681		142.4	3.68545	0.382183	2.16798	-0.0583035		142.4	3.68858	0.327755	1.97567	-0.0556358	0
142.6	3.69363	0.274177	1.78208	-0.0521382		142.6	3.68808	0.3765	2.16774	-0.0624243		142.6	3.69085	0.325339	1.97491	-0.0572813	0
142.8	3.69414	0.277154	1.78083	-0.0523186		142.8	3.69031	0.381459	2.17102	-0.0564987		142.8	3.69223	0.329306	1.97593	-0.0544086	0
143	3.69211	0.275586	1.77916	-0.051427		143	3.68942	0.37923	2.17018	-0.0604917		143	3.69077	0.327408	1.97467	-0.0559593	0
143.2	3.69729	0.268129	1.78494	-0.0519253		143.2	3.69481	0.375679	2.17016	-0.0578519		143.2	3.69605	0.321904	1.97755	-0.0548886	0
143.4	3.69928	0.275881	1.78419	-0.0503988		143.4	3.69618	0.380795	2.17013	-0.0629331		143.4	3.69773	0.328338	1.97716	-0.056666	0
143.6	3.69496	0.272848	1.78523	-0.0541128		143.6	3.69798	0.379397	2.17037	-0.0588452		143.6	3.69647	0.326123	1.9778	-0.056479	0
143.8	3.70363	0.278753	1.78521	-0.0558674		143.8	3.69769	0.37901	2.17459	-0.0598139		143.8	3.70066	0.328881	1.9799	-0.0578406	0
144	3.70615	0.274485	1.786	-0.0495913		144	3.70093	0.380389	2.17243	-0.0597619		144	3.70354	0.327437	1.97922	-0.0546766	0
144.2	3.70649	0.276465	1.78027	-0.0546855		144.2	3.69755	0.378836	2.1703	-0.0583907		144.2	3.70202	0.327651	1.97528	-0.0565381	0
144.4	3.70772	0.273991	1.78377	-0.0542071		144.4	3.70218	0.382652	2.17448	-0.0566393		144.4	3.70495	0.328322	1.97913	-0.0554232	0
144.6	3.71382	0.27581	1.78173	-0.0552591		144.6	3.7063	0.382385	2.17099	-0.0581187		144.6	3.71006	0.329097	1.97636	-0.0566889	0
144.8	3.71005	0.279173	1.78706	-0.0534631		144.8	3.70857	0.380381	2.17447	-0.0582036		144.8	3.70931	0.329777	1.98076	-0.0558333	0
145	3.7117	0.279676	1.79133	-0.0509391		145	3.71241	0.378582	2.17564	-0.0579461		145	3.71205	0.329129	1.98348	-0.0544426	0
145.2	3.71768	0.281117	1.7796	-0.0524189		145.2	3.71063	0.383203	2.17802	-0.0582224		145.2	3.71416	0.33216	1.97881	-0.0553207	0
145.4	3.7152	0.278479	1.78767	-0.05288		145.4	3.71731	0.383966	2.1723	-0.0603803		145.4	3.71626	0.331223	1.97999	-0.0566302	0
145.6	3.71761	0.279077	1.78968	-0.0536359		145.6	3.71307	0.381812	2.17129	-0.0643138		145.6	3.71534	0.330445	1.98049	-0.0589749	0
145.8	3.72109	0.276196	1.78819	-0.0553124		145.8	3.71654	0.378299	2.175	-0.0636231		145.8	3.71881	0.327248	1.98159	-0.0594677	0
146	3.71812	0.277732	1.78836	-0.053099		146	3.71907	0.383234	2.1761	-0.0619711		146	3.71859	0.330483	1.98223	-0.0575351	0
146.2	3.7222	0.279887	1.78753	-0.0517684		146.2	3.71827	0.383543	2.17606	-0.058067		146.2	3.72023	0.331715	1.9818	-0.0549177	0
146.4	3.73183	0.278938	1.78902	-0.0538551		146.4	3.72268	0.382849	2.17399	-0.0575591		146.4	3.72725	0.330894	1.98151	-0.0557071	0
146.6	3.72471	0.278886	1.78874	-0.0536607		146.6	3.72511	0.382946	2.17917	-0.060409		146.6	3.72491	0.330916	1.98395	-0.0570349	0
146.8	3.72536	0.279702	1.79181	-0.0506202		146.8	3.7273	0.385894	2.17712	-0.0592309		146.8	3.72633	0.332798	1.98447	-0.0549256	0
147	3.73251	0.277658	1.79234	-0.0503834		147	3.7288	0.385857	2.17631	-0.0583619		147	3.73065	0.331758	1.98432	-0.0543727	0
147.2	3.72964	0.279067	1.79175	-0.0522019		147.2	3.7254	0.383839	2.18529	-0.0589529		147.2	3.72752	0.331453	1.98852	-0.0555774	0
147.4	3.73518	0.276564	1.79015	-0.0508575		147.4	3.7308	0.382705	2.17707	-0.062945		147.4	3.73299	0.329634	1.98361	-0.0569013	0
147.6	3.73517	0.278478	1.79246	-0.0554637		147.6	3.7335	0.380653	2.17637	-0.063135		147.6	3.73434	0.329566	1.98442	-0.0592994	0
147.8	3.73179	0.282974	1.79569	-0.0571275		147.8	3.72616	0.386614	2.18381	-0.0597664		147.8	3.72898	0.334794	1.98975	-0.0584469	0
148	3.73499	0.279945	1.7936	-0.0551383		148	3.7345	0.387701	2.18198	-0.066995		148	3.73475	0.333823	1.98779	-0.0610667	0
148.2	3.73988	0.280193	1.79621	-0.0529157		148.2	3.73967	0.385935	2.18127	-0.0635268		148.2	3.73977	0.333064	1.98874	-0.0582212	0
148.4	3.74265	0.282078	1.79585	-0.0547687		148.4	3.74301	0.386068	2.1844	-0.0600065		148.4	3.74283	0.334073	1.99012	-0.0573876	0
148.6	3.7432	0.283941	1.79004	-0.0515619		148.6	3.7407	0.387213	2.17712	-0.0631241		148.6	3.74195	0.335577	1.98358	-0.057343	0
148.8	3.74556	0.280732	1.79798	-0.0541841		148.8	3.74692	0.392094	2.1772	-0.0601233		148.8	3.74624	0.336413	1.98759	-0.0571537	0
149	3.74518	0.283428	1.79965	-0.0546933		149	3.74423	0.386927	2.17607	-0.0605372		149	3.7447	0.335178	1.98786	-0.0576153	0
149.2	3.74875	0.282813	1.79426	-0.0519583		149.2	3.74479	0.385591	2.1836	-0.0608672		149.2	3.74677	0.334202	1.98893	-0.0564128	0
149.4	3.7482	0.283959	1.79808	-0.0517715		149.4	3.74564	0.389033	2.17905	-0.0638152		149.4	3.74692	0.336496	1.98857	-0.0577934	0
149.6	3.75133	0.282966	1.7985	-0.0543957		149.6	3.75289	0.386716	2.18277	-0.0609948		149.6	3.75211	0.334841	1.99064	-0.0576952	0
149.8	3.75191	0.286374	1.79898	-0.059502		149.8	3.75424	0.38717	2.18323	-0.0603231		149.8	3.75307	0.336772	1.99111	-0.0599126	0
150	3.75406	0.282676	1.79795	-0.0556781		150	3.75007	0.391352	2.18137	-0.0593149		150	3.75207	0.337014	1.98966	-0.0574965	0
150.2	3.75861	0.283848	1.80355	-0.0529286		150.2	3.75672	0.386215	2.18435	-0.0560304		150.2	3.75767	0.335031	1.99395	-0.0544795	0
150.4	3.75662	0.284882	1.80059	-0.0547817		150.4	3.75885	0.39135	2.1831	-0.0644091		150.4	3.75774	0.338116	1.99184	-0.0595954	0
150.6	3.75898	0.285478	1.79664	-0.0532328		150.6	3.76006	0.392332	2.17992	-0.0621125		150.6	3.75952	0.338905	1.98828	-0.0576726	0
150.8	3.75975	0.284213	1.79828	-0.0517955		150.8	3.75976	0.395236	2.18335	-0.0633069		150.8	3.75975	0.339725	1.99081	-0.0575512	0
151	3.75762	0.284128	1.79538	-0.0528711		151	3.76463	0.391785	2.18499	-0.0627526		151	3.76113	0.337957	1.99019	-0.0578119	0
151.2	3.76277	0.28605	1.80214	-0.0519628		151.2	3.77017	0.392649	2.184	-0.0610687		151.2	3.76647	0.339349	1.99307	-0.0565158	0
151.4	3.7635	0.284532	1.79907	-0.0551929		151.4	3.767	0.395657	2.18457	-0.0587729		151.4	3.76525	0.340095	1.99182	-0.0569829	0
151.6	3.77351	0.286827	1.79912	-0.0551249		151.6	3.76664	0.391085	2.181	-0.0590695		151.6	3.77008	0.338956	1.99006	-0.0570972	0
151.8	3.77058	0.285244	1.80082	-0.0554355		151.8	3.76929	0.388677	2.18791	-0.0636283		151.8	3.76994	0.33696	1.99436	-0.0595319	0
152	3.77059	0.287034	1.80404	-0.0545888		152	3.77578	0.390179	2.18191	-0.0614921		152	3.77318	0.338607	1.99298	-0.0580404	0
152.2	3.77559	0.288937	1.80546	-0.0570041		152.2	3.7763	0.38841	2.19027	-0.0640358		152.2	3.77594	0.338674	1.99787	-0.0605199	0
152.4	3.76854	0.287036	1.80467	-0.0545816		152.4	3.77752	0.391712	2.18459	-0.0592979		152.4	3.77303	0.339374	1.99463	-0.0569398	0
152.6	3.77524	0.286159	1.80845	-0.0564374		152.6	3.77856	0.393124	2.18407	-0.0666548		152.6	3.7769	0.339642	1.99626	-0.0615461	0
152.8	3.77716	0.288679	1.8018	-0.0536376		152.8	3.77595	0.396367	2.18606	-0.0588681		152.8	3.77656	0.342523	1.99393	-0.0562528	0
153	3.78138	0.28433	1.80252	-0.0545008		153	3.77632	0.391124	2.18415	-0.0636588		153	3.77885	0.337727	1.99334	-0.0590798	0
153.2	3.78313	0.288114	1.80405	-0.0504489		153.2	3.77845	0.392091	2.18771	-0.0622817		153.2	3.78079	0.340103	1.99588	-0.0563653	0
153.4	3.78398	0.287868	1.80763	-0.051813		153.4	3.786	0.394374	2.18936	-0.0632502		153.4	3.78499	0.341121	1.9985	-0.0575316	0
153.6	3.78382	0.28767	1.80257	-0.0554442		153.6	3.78452	0.391202	2.18685	-0.061828		153.6	3.78417	0.339436	1.99471	-0.0586361	0
153.8	3.78491	0.282628	1.80571	-0.0507202		153.8	3.78666	0.391872	2.18191	-0.0612704		153.8	3.78578	0.33725	1.99381	-0.0559953	0
154	3.78021	0.285764	1.80306	-0.055094		154	3.78797	0.397263	2.1866	-0.0625206		154	3.78409	0.341513	1.99483	-0.0588073	0
154.2	3.78872	0.288415	1.80227	-0.0563095		154.2	3.79094	0.394016	2.18752	-0.0596331		154.2	3.78983	0.341215	1.9949	-0.0579713	0
154.4	3.78756	0.289422	1.80831	-0.0533239		154.4	3.78866	0.395583	2.19411	-0.058427		154.4	3.78811	0.342503	2.00121	-0.0558754	0
154.6	3.79259	0.289855	1.80674	-0.0573348		154.6	3.79494	0.393902	2.18996	-0.0624722		154.6	3.79376	0.341879	1.99835	-0.0599035	0
154.8	3.7908	0.284332	1.80558	-0.0522706		154.8	3.79631	0.394353	2.18715	-0.0648769		154.8	3.79355	0.339342	1.99637	-0.0585738	0
155	3.79373	0.29073	1.80684	-0.052794		155	3.80026	0.39632	2.19512	-0.0591801		155	3.79699	0.343525	2.00098	-0.0559871	0
155.2	3.79195	0.29012	1.80716	-0.0565729		155.2	3.79761	0.39664	2.18497	-0.0610043		155.2	3.79478	0.34338	1.99606	-0.0587886	0
155.4	3.79603	0.290561	1.81364	-0.0530611		155.4	3.80313	0.396257	2.18966	-0.0592455		155.4	3.79958	0.343409	2.00165	-0.0561533	0
155.6	3.79911	0.291538	1.8074	-0.0578881		155.6	3.80234	0.397272	2.19431	-0.063126		155.6	3.80073	0.344405	2.00086	-0.0605071	0
155.8	3.80428	0.28887	1.80888	-0.0573375		155.8	3.80504	0.396124	2.19045	-0.0604969		155.8	3.80466	0.342497	1.99966	-0.0589172	0
156	3.8064	0.293124	1.81206	-0.0551586		156	3.80726	0.399751	2.18752	-0.0624164		156	3.80683	0.346438	1.99979	-0.0587875	0
156.2	3.80061	0.289665	1.81182	-0.0561594		156.2	3.80474	0.399446	2.19576	-0.0642392		156.2	3.80267	0.344555	2.00379	-0.0601993	0
156.4	3.80541	0.294865	1.81108	-0.0531347		156.4	3.80721	0.402576	2.19684	-0.0606698		156.4	3.80631	0.34872	2.00396	-0.0569022	0
156.6	3.80669	0.293336	1.81209	-0.0534658		156.6	3.81251	0.398864	2.18989	-0.0661949		156.6	3.8096	0.3461	2.00099	-0.0598304	0
156.8	3.81067	0.293897	1.81267	-0.0528094		156.8	3.80825	0.401207	2.19597	-0.0618492		156.8	3.80946	0.347552	2.00432	-0.0573293	0
157	3.80804	0.293815	1.8105	-0.0556711		157	3.81494	0.395241	2.18935	-0.0619868		157	3.81149	0.344528	1.99993	-0.058829	0
157.2	3.81204	0.29402	1.81203	-0.0588416		157.2	3.81562	0.39727	2.19728	-0.0613448		157.2	3.81383	0.345645	2.00466	-0.0600932	0
157.4	3.81238	0.294558	1.81179	-0.0502882		157.4	3.81536	0.395671	2.19668	-0.0655085		157.4	3.81387	0.345115	2.00424	-0.0578983	0
157.6	3.81666	0.290364	1.81451	-0.0538485		157.6	3.82092	0.401735	2.1926	-0.0605196		157.6	3.81879	0.34605	2.00355	-0.057184	0
157.8	3.8155	0.293531	1.815	-0.0562659		157.8	3.82082	0.402165	2.19017	-0.0598365		157.8	3.81816	0.347848	2.00258	-0.0580512	0
158	3.81517	0.295086	1.81505	-0.051954		158	3.82065	0.402811	2.19376	-0.0640405		158	3.81791	0.348949	2.00441	-0.0579973	0
158.2	3.81814	0.293293	1.81018	-0.0528315		158.2	3.82263	0.400816	2.19419	-0.0634054		158.2	3.82038	0.347055	2.00219	-0.0581185	0
158.4	3.82248	0.295642	1.81314	-0.056375		158.4	3.82821	0.401465	2.19439	-0.0635916		158.4	3.82535	0.348553	2.00376	-0.0599833	0
158.6	3.82198	0.293717	1.81464	-0.0562234		158.6	3.82909	0.402122	2.19324	-0.0653976		158.6	3.82553	0.347919	2.00394	-0.0608105	0
158.8	3.8222	0.294865	1.81921	-0.0551215		158.8	3.83102	0.403742	2.19461	-0.0610715		158.8	3.82661	0.349303	2.00691	-0.0580965	0
159	3.82431	0.294378	1.81362	-0.0534222		159	3.83271	0.402065	2.1933	-0.0645377		159	3.82851	0.348222	2.00346	-0.0589799	0
159.2	3.82644	0.292055	1.81616	-0.0558557		159.2	3.83332	0.407408	2.19645	-0.0652806		159.2	3.82988	0.349731	2.00631	-0.0605682	0
159.4	3.83093	0.295257	1.81713	-0.0564862		159.4	3.83254	0.401669	2.20043	-0.0608226		159.4	3.83173	0.348463	2.00878	-0.0586544	0
159.6	3.8311	0.292876	1.81738	-0.0548121		159.6	3.83534	0.402775	2.19732	-0.0663768		159.6	3.83322	0.347826	2.00735	-0.0605944	0
159.8	3.83196	0.295827	1.81371	-0.0565948		159.8	3.83767	0.406542	2.19449	-0.0649799		159.8	3.83482	0.351185	2.0041	-0.0607874	0
160	3.83393	0.296423	1.81684	-0.0539561		160	3.83714	0.400589	2.1974	-0.06361		160	3.83554	0.348506	2.00712	-0.0587831	0
160.2	3.83342	0.297808	1.81744	-0.0520781		160.2	3.84159	0.405259	2.2008	-0.0550515		160.2	3.83751	0.351533	2.00912	-0.0535648	0
160.4	3.83614	0.292787	1.81765	-0.0561931		160.4	3.84415	0.402667	2.19895	-0.0619525		160.4	3.84015	0.347727	2.0083	-0.0590728	0
160.6	3.8358	0.29427	1.81746	-0.0534773		160.6	3.84063	0.409764	2.19792	-0.0630602		160.6	3.83821	0.352017	2.00769	-0.0582687	0
160.8	3.83571	0.294284	1.81914	-0.0540135		160.8	3.84622	0.404619	2.19833	-0.0608107		160.8	3.84096	0.349452	2.00873	-0.0574121	0
161	3.84106	0.297864	1.82222	-0.0545355		161	3.84599	0.400526	2.19979	-0.0655781		161	3.84352	0.349195	2.01101	-0.0600568	0
161.2	3.84032	0.293288	1.82003	-0.0581006		161.2	3.85046	0.411703	2.19861	-0.0653254		161.2	3.84539	0.352496	2.00932	-0.061713	0
161.4	3.84677	0.296915	1.82278	-0.0555924		161.4	3.85156	0.404675	2.19747	-0.0601581		161.4	3.84916	0.350795	2.01013	-0.0578753	0
161.6	3.84015	0.293859	1.81862	-0.0562638		161.6	3.8495	0.404271	2.19689	-0.0648035		161.6	3.84482	0.349065	2.00775	-0.0605336	0
161.8	3.84594	0.295367	1.82068	-0.0580999		161.8	3.85612	0.403264	2.20167	-0.063604		161.8	3.85103	0.349315	2.01117	-0.0608519	0
162	3.84359	0.297463	1.82051	-0.0573342		162	3.85394	0.405322	2.19456	-0.0644251		162	3.84877	0.351392	2.00754	-0.0608796	0
162.2	3.85152	0.301842	1.82136	-0.0563207		162.2	3.85784	0.406873	2.2003	-0.0648025		162.2	3.85468	0.354357	2.01083	-0.0605616	0
162.4	3.85124	0.295721	1.81861	-0.0552459		162.4	3.85793	0.407004	2.19778	-0.0601262		162.4	3.85459	0.351362	2.0082	-0.057686	0
162.6	3.85173	0.300887	1.82063	-0.0533364		162.6	3.86016	0.406349	2.20505	-0.0655922		162.6	3.85595	0.353618	2.01284	-0.0594643	0
162.8	3.85269	0.295104	1.82641	-0.0536264		162.8	3.85928	0.408951	2.20068	-0.0630227		162.8	3.85599	0.352028	2.01354	-0.0583246	0
163	3.84866	0.299214	1.821	-0.0547993		163	3.86004	0.407327	2.19934	-0.0650352		163	3.85435	0.35327	2.01017	-0.0599173	0
163.2	3.85611	0.297766	1.81925	-0.0581362		163.2	3.8662	0.408288	2.19834	-0.0620338		163.2	3.86116	0.353027	2.00879	-0.060085	0
163.4	3.85596	0.299458	1.82321	-0.0576645		163.4	3.86671	0.408609	2.20379	-0.0640038		163.4	3.86134	0.354034	2.0135	-0.0608342	0
163.6	3.85904	0.297339	1.81953	-0.0585139		163.6	3.86641	0.40628	2.19844	-0.0669998		163.6	3.86273	0.351809	2.00898	-0.0627568	0
163.8	3.86113	0.300379	1.82623	-0.0554926		163.8	3.87192	0.408847	2.20426	-0.0649496		163.8	3.86652	0.354613	2.01525	-0.0602211	0
164	3.85958	0.299786	1.82287	-0.0523884		164	3.87504	0.403829	2.19932	-0.0629956		164	3.86731	0.351808	2.01109	-0.057692	0
164.2	3.86116	0.297445	1.82349	-0.0568087		164.2	3.87121	0.407201	2.20199	-0.0645257		164.2	3.86618	0.352323	2.01274	-0.0606672	0
164.4	3.86535	0.299919	1.82583	-0.0595995		164.4	3.8731	0.410232	2.20624	-0.0603463		164.4	3.86922	0.355076	2.01603	-0.0599729	0
164.6	3.86373	0.299047	1.82417	-0.0566183		164.6	3.87325	0.411319	2.19634	-0.0591084		164.6	3.86849	0.355183	2.01025	-0.0578634	0
164.8	3.87064	0.302116	1.82501	-0.0593059		164.8	3.87212	0.410744	2.19876	-0.0620929		164.8	3.87138	0.35643	2.01188	-0.0606994	0
165	3.87091	0.29924	1.82652	-0.0568705		165	3.87586	0.412022	2.19986	-0.0647527		165	3.87339	0.355631	2.01319	-0.0608116	0
165.2	3.87288	0.302125	1.83106	-0.0553743		165.2	3.88024	0.40952	2.20358	-0.0639311		165.2	3.87656	0.355823	2.01732	-0.0596527	0
165.4	3.87383	0.297127	1.826	-0.0564588		165.4	3.88097	0.410321	2.20571	-0.0578793		165.4	3.8774	0.353724	2.01585	-0.0571691	0
165.6	3.87147	0.301118	1.8211	-0.0523739		165.6	3.88061	0.409987	2.20292	-0.0625054		165.6	3.87604	0.355553	2.01201	-0.0574396	0
165.8	3.87621	0.300057	1.82907	-0.054242		165.8	3.88675	0.412278	2.20292	-0.0628179		165.8	3.88148	0.356167	2.01599	-0.05853	0
166	3.87682	0.302222	1.8281	-0.0567435		166	3.88668	0.412735	2.20112	-0.0658139		166	3.88175	0.357479	2.01461	-0.0612787	0
166.2	3.87965	0.300781	1.82564	-0.0600942		166.2	3.88839	0.411295	2.20369	-0.064927		166.2	3.88402	0.356038	2.01467	-0.0625106	0
166.4	3.87972	0.303931	1.83158	-0.0554237		166.4	3.88894	0.414043	2.20551	-0.0589775		166.4	3.88433	0.358987	2.01854	-0.0572006	0
166.6	3.88085	0.299925	1.82568	-0.0608662		166.6	3.88821	0.409099	2.20281	-0.0656766		166.6	3.88453	0.354512	2.01425	-0.0632714	0
166.8	3.87782	0.3065	1.83147	-0.0568327		166.8	3.88995	0.411351	2.20839	-0.0625933		166.8	3.88389	0.358925	2.01993	-0.059713	0
167	3.88028	0.303557	1.83227	-0.059479		167	3.89207	0.412468	2.20363	-0.0677804		167	3.88618	0.358012	2.01795	-0.0636297	0
167.2	3.88291	0.303249	1.82558	-0.0563115		167.2	3.89435	0.416858	2.20746	-0.0658077		167.2	3.88863	0.360054	2.01652	-0.0610596	0
167.4	3.88467	0.306198	1.82435	-0.0576346		167.4	3.89186	0.410495	2.20563	-0.0668989		167.4	3.88827	0.358346	2.01499	-0.0622668	0
167.6	3.88824	0.301559	1.8261	-0.0573937		167.6	3.89774	0.413662	2.204	-0.064716		167.6	3.89299	0.357611	2.01505	-0.0610548	0
167.8	3.88791	0.30439	1.82891	-0.0571682		167.8	3.90168	0.415094	2.206	-0.0641118		167.8	3.8948	0.359742	2.01745	-0.06064	0
168	3.89076	0.300828	1.83585	-0.0562175		168	3.89639	0.417594	2.20697	-0.065415		168	3.89357	0.359211	2.02141	-0.0608163	0
168.2	3.89618	0.301983	1.82477	-0.0530884		168.2	3.90222	0.413592	2.20339	-0.05958		168.2	3.8992	0.357788	2.01408	-0.0563342	0
168.4	3.89327	0.305025	1.82448	-0.0590011		168.4	3.89906	0.414094	2.20406	-0.0670964		168.4	3.89617	0.359559	2.01427	-0.0630487	0
168.6	3.89245	0.303826	1.83142	-0.0583758		168.6	3.90663	0.41708	2.20314	-0.0668935		168.6	3.89954	0.360453	2.01728	-0.0626346	0
168.8	3.89391	0.307159	1.83137	-0.0541493		168.8	3.91012	0.419366	2.20517	-0.0644709		168.8	3.90202	0.363263	2.01827	-0.0593101	0
169	3.89853	0.296936	1.83251	-0.0568879		169	3.90818	0.41544	2.20833	-0.0624963		169	3.90335	0.356188	2.02042	-0.0596921	0
169.2	3.89819	0.305991	1.82861	-0.0553855		169.2	3.9112	0.417531	2.20138	-0.0626639		169.2	3.90469	0.361761	2.015	-0.0590247	0
169.4	3.89786	0.308647	1.83174	-0.0560114		169.4	3.91183	0.421108	2.20894	-0.0656339		169.4	3.90484	0.364877	2.02034	-0.0608227	0
169.6	3.89783	0.305859	1.83245	-0.0522995		169.6	3.91666	0.415684	2.20103	-0.0657452		169.6	3.90724	0.360771	2.01674	-0.0590224	0
169.8	3.91011	0.304531	1.8341	-0.0575387		169.8	3.91388	0.41815	2.20376	-0.0665647		169.8	3.912	0.36134	2.01893	-0.0620517	0
170	3.90717	0.306419	1.83476	-0.0550551		170	3.91316	0.414815	2.21002	-0.0612124		170	3.91016	0.360617	2.02239	-0.0581338	0
170.2	3.9037	0.307723	1.82955	-0.0573964		170.2	3.91805	0.41928	2.21342	-0.0635561		170.2	3.91088	0.363501	2.02149	-0.0604762	0
170.4	3.90891	0.305566	1.8286	-0.0571831		170.4	3.91907	0.416207	2.20463	-0.0625514		170.4	3.91399	0.360886	2.01661	-0.0598673	0
170.6	3.90278	0.303691	1.8318	-0.0570692		170.6	3.92084	0.420636	2.20518	-0.0635539		170.6	3.91181	0.362163	2.01849	-0.0603116	0
170.8	3.909	0.311873	1.8373	-0.0585785		170.8	3.92468	0.417126	2.21126	-0.0620829		170.8	3.91684	0.3645	2.02428	-0.0603307	0
171	3.90564	0.311111	1.8348	-0.0582052		171	3.92451	0.420731	2.20667	-0.0652036		171	3.91507	0.365921	2.02073	-0.0617044	0
171.2	3.91052	0.308647	1.8341	-0.0594611		171.2	3.9287	0.418104	2.20767	-0.0586511		171.2	3.91961	0.363376	2.02088	-0.0590561	0
171.4	3.91436	0.310567	1.83725	-0.059919		171.4	3.92674	0.420051	2.21176	-0.0653235		171.4	3.92055	0.365309	2.0245	-0.0626212	0
171.6	3.91473	0.307299	1.83568	-0.056574		171.6	3.92553	0.415556	2.20888	-0.0622012		171.6	3.92013	0.361428	2.02228	-0.0593876	0
171.8	3.91619	0.307296	1.83506	-0.0619543		171.8	3.92514	0.421279	2.20705	-0.0605699		171.8	3.92067	0.364288	2.02105	-0.0612621	0
172	3.91518	0.314073	1.83458	-0.0582145		172	3.92699	0.422859	2.20561	-0.0640012		172	3.92108	0.368466	2.02009	-0.0611079	0
172.2	3.92448	0.303013	1.83388	-0.0564337		172.2	3.93212	0.421301	2.21092	-0.0651144		172.2	3.9283	0.362157	2.0224	-0.060774	0
172.4	3.91894	0.310978	1.83402	-0.0595396		172.4	3.92917	0.419449	2.20936	-0.0586239		172.4	3.92406	0.365213	2.02169	-0.0590817	0
172.6	3.91923	0.311048	1.83654	-0.0573749		172.6	3.93364	0.419108	2.2092	-0.0677039		172.6	3.92644	0.365078	2.02287	-0.0625394	0
172.8	3.91974	0.311063	1.83496	-0.0578164		172.8	3.93153	0.420334	2.20945	-0.0681702		172.8	3.92563	0.365698	2.0222	-0.0629933	0
173	3.9278	0.310348	1.84073	-0.0584899		173	3.937	0.422848	2.20889	-0.0646368		173	3.9324	0.366598	2.02481	-0.0615634	0
173.2	3.92595	0.307537	1.8324	-0.0568967		173.2	3.94324	0.421829	2.21284	-0.0650779		173.2	3.9346	0.364683	2.02262	-0.0609873	0
173.4	3.92855	0.311819	1.83716	-0.0586244		173.4	3.93794	0.422225	2.21561	-0.0631129		173.4	3.93325	0.367022	2.02639	-0.0608686	0
173.6	3.92735	0.313673	1.83721	-0.0579607		173.6	3.93859	0.420391	2.21081	-0.0659663		173.6	3.93297	0.367032	2.02401	-0.0619635	0
173.8	3.93213	0.310346	1.83525	-0.0561658		173.8	3.94514	0.424597	2.20749	-0.0616981		173.8	3.93863	0.367472	2.02137	-0.0589319	0
174	3.92589	0.310829	1.83699	-0.0571139		174	3.94291	0.427495	2.2094	-0.0649539		174	3.9344	0.369162	2.02319	-0.0610339	0
174.2	3.93186	0.310564	1.84231	-0.0573934		174.2	3.9449	0.426709	2.21657	-0.0660364		174.2	3.93838	0.368636	2.02944	-0.0617149	0
174.4	3.93612	0.310078	1.83554	-0.0595272		174.4	3.94547	0.424239	2.21456	-0.0650934		174.4	3.9408	0.367158	2.02505	-0.0623103	0
174.6	3.93401	0.310886	1.83595	-0.0580646		174.6	3.94758	0.423814	2.20609	-0.0684356		174.6	3.9408	0.36735	2.02102	-0.0632501	0
174.8	3.93296	0.31505	1.83808	-0.0573909		174.8	3.94608	0.426542	2.21242	-0.064108		174.8	3.93952	0.370796	2.02525	-0.0607495	0
175	3.93692	0.311909	1.84177	-0.0571272		175	3.95316	0.424427	2.20973	-0.067705		175	3.94504	0.368168	2.02575	-0.0624161	0
175.2	3.93754	0.312804	1.83539	-0.0558342		175.2	3.95263	0.422159	2.20738	-0.0649861		175.2	3.94509	0.367481	2.02139	-0.0604101	0
175.4	3.93781	0.309729	1.84223	-0.0610135		175.4	3.95501	0.420604	2.2136	-0.0627273		175.4	3.94641	0.365167	2.02792	-0.0618704	0
175.6	3.93995	0.312431	1.83989	-0.0588835		175.6	3.95485	0.42426	2.21277	-0.0616158		175.6	3.9474	0.368345	2.02633	-0.0602497	0
175.8	3.94457	0.313462	1.8391	-0.0577136		175.8	3.955	0.425692	2.21134	-0.0634352		175.8	3.94978	0.369577	2.02522	-0.0605744	0
176	3.94434	0.315784	1.84007	-0.0590426		176	3.96035	0.424324	2.21092	-0.0662936		176	3.95235	0.370054	2.0255	-0.0626681	0
176.2	3.94382	0.308427	1.83943	-0.0577668		176.2	3.95681	0.42488	2.21117	-0.0623688		176.2	3.95031	0.366653	2.0253	-0.0600678	0
176.4	3.94471	0.312467	1.84434	-0.0568999		176.4	3.96186	0.426202	2.21632	-0.0641762		176.4	3.95329	0.369334	2.03033	-0.0605381	0
176.6	3.94718	0.315286	1.8419	-0.0572203		176.6	3.96638	0.429584	2.21657	-0.0646368		176.6	3.95678	0.372435	2.02924	-0.0609286	0
176.8	3.95256	0.311764	1.83987	-0.0592724		176.8	3.96111	0.426929	2.21373	-0.0661117		176.8	3.95684	0.369346	2.0268	-0.0626921	0
177	3.95025	0.312621	1.84135	-0.0563667		177	3.96413	0.424122	2.2157	-0.0652675		177	3.95719	0.368371	2.02852	-0.0608171	0
177.2	3.94762	0.312575	1.83958	-0.0554779		177.2	3.96491	0.427979	2.21309	-0.0665895		177.2	3.95627	0.370277	2.02634	-0.0610337	0
177.4	3.95163	0.309879	1.84089	-0.0593815		177.4	3.9675	0.424613	2.20993	-0.0661193		177.4	3.95957	0.367246	2.02541	-0.0627504	0
177.6	3.95215	0.319812	1.84304	-0.0568504		177.6	3.97021	0.425504	2.21671	-0.0637275		177.6	3.96118	0.372658	2.02987	-0.060289	0
177.8	3.95713	0.312524	1.84116	-0.0523598		177.8	3.96928	0.429597	2.21541	-0.0686771		177.8	3.96321	0.371061	2.02829	-0.0605184	0
178	3.961	0.317863	1.84302	-0.0582882		178	3.97211	0.427283	2.21213	-0.0688523		178	3.96655	0.372573	2.02758	-0.0635703	0
178.2	3.95813	0.312818	1.84527	-0.0578139		178.2	3.96853	0.427369	2.20591	-0.0661975		178.2	3.96333	0.370094	2.02559	-0.0620057	0
178.4	3.96221	0.315787	1.8398	-0.0577956		178.4	3.97506	0.424948	2.21949	-0.0642289		178.4	3.96864	0.370368	2.02964	-0.0610123	0
178.6	3.96138	0.310777	1.84147	-0.0545138		178.6	3.97602	0.432409	2.21176	-0.0641302		178.6	3.9687	0.371593	2.02662	-0.059322	0
178.8	3.96156	0.315387	1.8452	-0.0595971		178.8	3.97831	0.430625	2.21614	-0.0651301		178.8	3.96994	0.373006	2.03067	-0.0623636	0
179	3.95992	0.31566	1.84116	-0.0572607		179	3.97897	0.4306	2.21539	-0.0658368		179	3.96945	0.37313	2.02828	-0.0615488	0
179.2	3.96312	0.315529	1.8388	-0.0576823		179.2	3.98136	0.42677	2.21401	-0.0619181		179.2	3.97224	0.371149	2.0264	-0.0598002	0
179.4	3.96477	0.317417	1.84597	-0.0558025		179.4	3.98506	0.431054	2.21193	-0.0693861		179.4	3.97492	0.374235	2.02895	-0.0625943	0
179.6	3.96726	0.316192	1.8432	-0.0569254		179.6	3.98618	0.433269	2.21526	-0.0661532		179.6	3.97672	0.374731	2.02923	-0.0615393	0
179.8	3.97072	0.320727	1.84175	-0.056229		179.8	3.9866	0.433367	2.21143	-0.067747		179.8	3.97866	0.377047	2.02659	-0.061988	0
180	3.96959	0.318489	1.84581	-0.0549587		180	3.98228	0.433032	2.21517	-0.0701357		180	3.97594	0.375761	2.03049	-0.0625472	0
180.2	3.9698	0.317833	1.84539	-0.0579989		180.2	3.98724	0.428619	2.21383	-0.0695285		180.2	3.97852	0.373226	2.02961	-0.0637637	0
180.4	3.97055	0.318624	1.85114	-0.0579427		180.4	3.98773	0.430313	2.21506	-0.0663496		180.4	3.97914	0.374468	2.0331	-0.0621462	0
180.6	3.97564	0.315038	1.84265	-0.0594983		180.6	3.98756	0.430885	2.21252	-0.0672554		180.6	3.9816	0.372961	2.02758	-0.0633768	0
180.8	3.97395	0.317575	1.84799	-0.0611089		180.8	3.99	0.432778	2.21701	-0.0660933		180.8	3.98198	0.375177	2.0325	-0.0636011	0
181	3.97588	0.319834	1.84368	-0.058581		181	3.99453	0.430397	2.21159	-0.0664755		181	3.98521	0.375115	2.02764	-0.0625283	0
181.2	3.97745	0.320192	1.84868	-0.055951		181.2	3.99185	0.431474	2.21844	-0.0697337		181.2	3.98465	0.375833	2.03356	-0.0628424	0
181.4	3.98236	0.320109	1.84722	-0.0594397		181.4	3.99562	0.432101	2.21588	-0.0681158		181.4	3.98899	0.376105	2.03155	-0.0637777	0
181.6	3.97685	0.32102	1.84518	-0.0579855		181.6	3.99312	0.430923	2.21325	-0.0665704		181.6	3.98499	0.375972	2.02921	-0.062278	0
181.8	3.981	0.315914	1.84661	-0.0598468		181.8	4.00002	0.432398	2.22109	-0.0678753		181.8	3.99051	0.374156	2.03385	-0.063861	0
182	3.97831	0.315969	1.84608	-0.0586797		182	3.99924	0.433813	2.21377	-0.0637013		182	3.98878	0.374891	2.02993	-0.0611905	0
182.2	3.98309	0.324042	1.84942	-0.0568156		182.2	4.00228	0.433132	2.2167	-0.0704061		182.2	3.99269	0.378587	2.03306	-0.0636109	0
182.4	3.98172	0.319538	1.84615	-0.061767		182.4	4.00088	0.437617	2.21796	-0.0671769		182.4	3.9913	0.378577	2.03205	-0.064472	0
182.6	3.98788	0.320612	1.84677	-0.0604341		182.6	3.99989	0.434092	2.21869	-0.0662638		182.6	3.99388	0.377352	2.03273	-0.063349	0
182.8	3.98804	0.32207	1.84516	-0.0547261		182.8	4.00234	0.433117	2.22332	-0.0650956		182.8	3.99519	0.377594	2.03424	-0.0599108	0
183	3.99033	0.319344	1.84927	-0.0610399		183	4.01132	0.433915	2.2158	-0.066022		183	4.00082	0.376629	2.03253	-0.063531	0
183.2	3.98899	0.316051	1.84577	-0.0584632		183.2	4.005	0.429927	2.21869	-0.0657188		183.2	3.997	0.372989	2.03223	-0.062091	0
183.4	3.99302	0.319125	1.8459	-0.055493		183.4	4.0092	0.435367	2.21495	-0.0706314		183.4	4.00111	0.377246	2.03042	-0.0630622	0
183.6	3.98966	0.319755	1.84926	-0.0636841		183.6	4.01402	0.439615	2.21953	-0.0691205		183.6	4.00184	0.379685	2.03439	-0.0664023	0
183.8	3.98939	0.321428	1.84808	-0.0561286		183.8	4.01182	0.43976	2.21443	-0.0693563		183.8	4.0006	0.380594	2.03125	-0.0627425	0
184	3.99756	0.321105	1.84848	-0.054634		184	4.01326	0.439756	2.21542	-0.0638784		184	4.00541	0.38043	2.03195	-0.0592562	0
184.2	3.99892	0.325316	1.84976	-0.0580211		184.2	4.01224	0.434077	2.2138	-0.0634865		184.2	4.00558	0.379697	2.03178	-0.0607538	0
184.4	4.00007	0.323136	1.85194	-0.0567672		184.4	4.01244	0.43408	2.21634	-0.0647189		184.4	4.00625	0.378608	2.03414	-0.060743	0
184.6	3.99563	0.322233	1.85159	-0.060184		184.6	4.01957	0.433497	2.21987	-0.0672885		184.6	4.0076	0.377865	2.03573	-0.0637363	0
184.8	3.99579	0.319113	1.84654	-0.0649742		184.8	4.01703	0.435429	2.21843	-0.0668594		184.8	4.00641	0.377271	2.03249	-0.0659168	0
185	3.99826	0.321886	1.84879	-0.0555243		185	4.02021	0.439534	2.21703	-0.0699178		185	4.00923	0.38071	2.03291	-0.0627211	0
185.2	4.00342	0.322535	1.84934	-0.0537676		185.2	4.01884	0.43842	2.21901	-0.065472		185.2	4.01113	0.380477	2.03417	-0.0596198	0
185.4	4.00318	0.320105	1.85074	-0.058467		185.4	4.01808	0.435949	2.21716	-0.064942		185.4	4.01063	0.378027	2.03395	-0.0617045	0
185.6	4.00473	0.324614	1.85158	-0.0578302		185.6	4.02158	0.437013	2.21704	-0.0623623		185.6	4.01316	0.380814	2.03431	-0.0600963	0
185.8	4.00496	0.324731	1.85044	-0.0564527		185.8	4.02238	0.438795	2.21753	-0.0650526		185.8	4.01367	0.381763	2.03399	-0.0607527	0
186	4.00597	0.320651	1.85065	-0.0607747		186	4.02248	0.435898	2.21813	-0.0699428		186	4.01422	0.378274	2.03439	-0.0653588	0
186.2	4.00695	0.322322	1.84917	-0.0556568		186.2	4.02472	0.438782	2.2136	-0.0663306		186.2	4.01584	0.380552	2.03138	-0.0609937	0
186.4	4.012	0.324923	1.84763	-0.0588602		186.4	4.02643	0.441147	2.21596	-0.0687882		186.4	4.01922	0.383035	2.03179	-0.0638242	0
186.6	4.00834	0.325764	1.84965	-0.0615722		186.6	4.02699	0.439559	2.21806	-0.0684666		186.6	4.01766	0.382661	2.03385	-0.0650194	0
186.8	4.00585	0.32359	1.85167	-0.058047		186.8	4.02934	0.441385	2.21954	-0.0721053		186.8	4.01759	0.382488	2.03561	-0.0650762	0
187	4.01312	0.322055	1.84695	-0.0573685		187	4.02962	0.437587	2.21826	-0.0664858		187	4.02137	0.379821	2.03261	-0.0619271	0
187.2	4.00937	0.324953	1.8498	-0.0589007		187.2	4.02993	0.440689	2.21809	-0.0652009		187.2	4.01965	0.382821	2.03395	-0.0620508	0
187.4	4.01352	0.325966	1.85146	-0.061504		187.4	4.0333	0.434408	2.22548	-0.0728468		187.4	4.02341	0.380187	2.03847	-0.0671754	0
187.6	4.01588	0.326699	1.85195	-0.0578743		187.6	4.03956	0.440359	2.21648	-0.0683323		187.6	4.02772	0.383529	2.03422	-0.0631033	0
187.8	4.02173	0.32327	1.85651	-0.0573707		187.8	4.04059	0.442589	2.21917	-0.0691727		187.8	4.03116	0.382929	2.03784	-0.0632717	0
188	4.01954	0.326555	1.85062	-0.0602856		188	4.03679	0.440869	2.21788	-0.0692803		188	4.02817	0.383712	2.03425	-0.0647829	0
188.2	4.0221	0.326689	1.85643	-0.0584265		188.2	4.04154	0.440144	2.2225	-0.070583		188.2	4.03182	0.383416	2.03947	-0.0645047	0
188.4	4.01983	0.329454	1.85483	-0.0582606		188.4	4.03574	0.441723	2.21827	-0.0683805		188.4	4.02778	0.385588	2.03655	-0.0633205	0
188.6	4.02101	0.326911	1.85048	-0.0590839		188.6	4.04196	0.443306	2.21796	-0.0700778		188.6	4.03149	0.385108	2.03422	-0.0645809	0
188.8	4.02662	0.3273	1.8569	-0.0608703		188.8	4.04374	0.444659	2.22136	-0.0687429		188.8	4.03518	0.385979	2.03913	-0.0648066	0
189	4.02339	0.324905	1.85005	-0.056955		189	4.04651	0.445616	2.21743	-0.069141		189	4.03495	0.385261	2.03374	-0.063048	0
189.2	4.02571	0.327349	1.85344	-0.0591854		189.2	4.04301	0.440593	2.21547	-0.065534		189.2	4.03436	0.383971	2.03446	-0.0623597	0
189.4	4.02948	0.328632	1.85156	-0.0550009		189.4	4.04622	0.442672	2.22384	-0.0687701		189.4	4.03785	0.385652	2.0377	-0.0618855	0
189.6	4.0279	0.325316	1.85376	-0.0597097		189.6	4.04836	0.445792	2.21939	-0.0679437		189.6	4.03813	0.385554	2.03657	-0.0638267	0
189.8	4.03237	0.328536	1.85194	-0.0577588		189.8	4.04682	0.445187	2.21665	-0.066621		189.8	4.03959	0.386862	2.03429	-0.0621899	0
190	4.03125	0.327854	1.85532	-0.0583855		190	4.05059	0.442634	2.21742	-0.072713		190	4.04092	0.385244	2.03637	-0.0655493	0
190.2	4.0292	0.330103	1.85304	-0.0622609		190.2	4.04712	0.442327	2.21735	-0.0706569		190.2	4.03816	0.386215	2.0352	-0.0664589	0
190.4	4.0343	0.328683	1.85812	-0.0601782		190.4	4.05349	0.447623	2.22285	-0.0663461		190.4	4.0439	0.388153	2.04049	-0.0632621	0
190.6	4.03133	0.332754	1.85808	-0.0586841		190.6	4.05634	0.442287	2.21643	-0.0751628		190.6	4.04383	0.387521	2.03725	-0.0669234	0
190.8	4.0311	0.327211	1.8497	-0.058975		190.8	4.05122	0.447197	2.21846	-0.06927		190.8	4.04116	0.387204	2.03408	-0.0641225	0
191	4.03552	0.32974	1.8554	-0.0579256		191	4.05354	0.444428	2.21519	-0.0673071		191	4.04453	0.387084	2.0353	-0.0626164	0
191.2	4.03274	0.326256	1.85385	-0.060899		191.2	4.05728	0.44586	2.22018	-0.0680925		191.2	4.04501	0.386058	2.03702	-0.0644957	0
191.4	4.03518	0.330834	1.85672	-0.0576916		191.4	4.05729	0.444851	2.2195	-0.0692478		191.4	4.04623	0.387842	2.03811	-0.0634697	0
191.6	4.04007	0.328333	1.8559	-0.0573381		191.6	4.0588	0.445493	2.22216	-0.0654434		191.6	4.04943	0.386913	2.03903	-0.0613908	0
191.8	4.04351	0.33156	1.85622	-0.0593582		191.8	4.06426	0.449116	2.22049	-0.0697659		191.8	4.05388	0.390338	2.03836	-0.0645621	0
192	4.0351	0.330075	1.85471	-0.0585411		192	4.06462	0.447918	2.21761	-0.0695876		192	4.04986	0.388996	2.03616	-0.0640643	0
192.2	4.04513	0.335102	1.85582	-0.0592531		192.2	4.06045	0.451378	2.22511	-0.0701805		192.2	4.05279	0.39324	2.04046	-0.0647168	0
192.4	4.0407	0.328164	1.8543	-0.0594252		192.4	4.06679	0.449595	2.21979	-0.0709227		192.4	4.05374	0.38888	2.03705	-0.065174	0
192.6	4.04262	0.334151	1.85658	-0.0574214		192.6	4.06704	0.447291	2.22103	-0.0676016		192.6	4.05483	0.390721	2.0388	-0.0625115	0
192.8	4.04738	0.330425	1.85137	-0.0568701		192.8	4.0678	0.446849	2.22279	-0.0703799		192.8	4.05759	0.388637	2.03708	-0.063625	0
193	4.04655	0.331233	1.85353	-0.0611927		193	4.07268	0.448739	2.22562	-0.0699376		193	4.05962	0.389986	2.03957	-0.0655652	0
193.2	4.04943	0.337109	1.85042	-0.0604887		193.2	4.07108	0.449856	2.22699	-0.0708312		193.2	4.06026	0.393482	2.0387	-0.0656599	0
193.4	4.05435	0.328058	1.8591	-0.0612723		193.4	4.07039	0.450811	2.21993	-0.0688034		193.4	4.06237	0.389435	2.03952	-0.0650378	0
193.6	4.05018	0.33154	1.85482	-0.0572157		193.6	4.0732	0.449292	2.21719	-0.072457		193.6	4.06169	0.390416	2.036	-0.0648363	0
193.8	4.05344	0.332467	1.85837	-0.0613799		193.8	4.07457	0.450274	2.21899	-0.0625581		193.8	4.06401	0.391371	2.03868	-0.061969	0
194	4.05269	0.330197	1.85635	-0.0602461		194	4.07398	0.448051	2.22275	-0.0701109		194	4.06333	0.389124	2.03955	-0.0651785	0
194.2	4.05459	0.333349	1.86094	-0.0606705		194.2	4.07881	0.449952	2.22328	-0.0703123		194.2	4.0667	0.39165	2.04211	-0.0654914	0
194.4	4.05479	0.334361	1.85865	-0.0636941		194.4	4.07569	0.448643	2.2216	-0.0715193		194.4	4.06524	0.391502	2.04012	-0.0676067	0
194.6	4.05344	0.332405	1.85699	-0.0604209		194.6	4.07601	0.45187	2.22497	-0.0708519		194.6	4.06472	0.392137	2.04098	-0.0656364	0
194.8	4.05679	0.332468	1.85905	-0.0593961		194.8	4.07991	0.452872	2.22201	-0.0692555		194.8	4.06835	0.39267	2.04053	-0.0643258	0
195	4.05908	0.331012	1.85864	-0.0588266		195	4.07834	0.449277	2.22542	-0.0696896		195	4.06871	0.390145	2.04203	-0.0642581	0
195.2	4.06122	0.33583	1.85871	-0.0608122		195.2	4.0817	0.455405	2.2176	-0.066573		195.2	4.07146	0.395617	2.03816	-0.0636926	0
195.4	4.06413	0.336159	1.85465	-0.0591887		195.4	4.08525	0.449651	2.22137	-0.0685641		195.4	4.07469	0.392905	2.03801	-0.0638764	0
195.6	4.06295	0.331123	1.86148	-0.0561354		195.6	4.08392	0.452479	2.22221	-0.0712594		195.6	4.07343	0.391801	2.04184	-0.0636974	0
195.8	4.0619	0.336083	1.85943	-0.0586656		195.8	4.08546	0.453664	2.21763	-0.0714742		195.8	4.07368	0.394873	2.03853	-0.0650699	0
196	4.06369	0.336563	1.85915	-0.0600679		196	4.08736	0.453785	2.22201	-0.069749		196	4.07553	0.395174	2.04058	-0.0649084	0
196.2	4.06181	0.333438	1.86259	-0.0616304		196.2	4.08858	0.456401	2.22344	-0.0686556		196.2	4.07519	0.39492	2.04301	-0.065143	0
196.4	4.06685	0.331211	1.86089	-0.0585233		196.4	4.09167	0.451839	2.22296	-0.0668272		196.4	4.07926	0.391525	2.04193	-0.0626752	0
196.6	4.0699	0.33909	1.85596	-0.0603149		196.6	4.09272	0.451152	2.22028	-0.0677317		196.6	4.08131	0.395121	2.03812	-0.0640233	0
196.8	4.06796	0.33503	1.85503	-0.0602029		196.8	4.09135	0.452656	2.21835	-0.0703381		196.8	4.07965	0.393843	2.03669	-0.0652705	0
197	4.06896	0.332513	1.86413	-0.0585859		197	4.08661	0.450266	2.22254	-0.0715145		197	4.07779	0.391389	2.04334	-0.0650502	0
197.2	4.07285	0.333468	1.85866	-0.0654871		197.2	4.09293	0.45434	2.21786	-0.0719911		197.2	4.08289	0.393904	2.03826	-0.0687391	0
197.4	4.07349	0.335622	1.86002	-0.0606259		197.4	4.09305	0.454847	2.22625	-0.0682088		197.4	4.08327	0.395235	2.04314	-0.0644174	0
197.6	4.07464	0.334062	1.862	-0.0594866		197.6	4.09752	0.452469	2.22155	-0.0720333		197.6	4.08608	0.393266	2.04177	-0.06576	0
197.8	4.07594	0.339091	1.85542	-0.0563463		197.8	4.09477	0.453104	2.21934	-0.0703245		197.8	4.08536	0.396098	2.03738	-0.0633354	0
198	4.07501	0.334584	1.86088	-0.0609872		198	4.09544	0.455402	2.21802	-0.0692805		198	4.08522	0.394993	2.03945	-0.0651339	0
198.2	4.07707	0.33645	1.86383	-0.064764		198.2	4.10068	0.451687	2.22071	-0.0685438		198.2	4.08887	0.394068	2.04227	-0.0666539	0
198.4	4.07445	0.336125	1.86428	-0.0632697		198.4	4.09981	0.452476	2.22258	-0.0728999		198.4	4.08713	0.3943	2.04343	-0.0680848	0
198.6	4.08176	0.338772	1.86509	-0.0585396		198.6	4.10425	0.456202	2.22012	-0.0674194		198.6	4.093	0.397487	2.04261	-0.0629795	0
198.8	4.0812	0.339926	1.86148	-0.060961		198.8	4.10111	0.4547	2.21766	-0.0738398		198.8	4.09115	0.397313	2.03957	-0.0674004	0
199	4.08137	0.336211	1.86131	-0.0614995		199	4.10038	0.459504	2.21918	-0.0760592		199	4.09088	0.397857	2.04024	-0.0687793	0
199.2	4.08142	0.336601	1.85913	-0.0643042		199.2	4.11002	0.455232	2.22297	-0.0765961		199.2	4.09572	0.395917	2.04105	-0.0704502	0
199.4	4.08398	0.339618	1.86307	-0.0631949		199.4	4.1025	0.457748	2.22222	-0.0704554		199.4	4.09324	0.398683	2.04264	-0.0668252	0
199.6	4.08697	0.33568	1.863	-0.0611013		199.6	4.10836	0.454896	2.21888	-0.0689856		199.6	4.09766	0.395288	2.04094	-0.0650435	0
199.8	4.08982	0.33909	1.85739	-0.060774		199.8	4.10537	0.457846	2.22249	-0.0695494		199.8	4.0976	0.398468	2.03994	-0.0651617	0
200	4.08798	0.338599	1.8607	-0.0610325		200	4.10984	0.456386	2.22174	-0.0727328		200	4.09891	0.397492	2.04122	-0.0668827	0
200.2	4.08271	0.338005	1.86423	-0.0628152		200.2	4.10559	0.459743	2.2233	-0.0668353		200.2	4.09415	0.398874	2.04377	-0.0648252	0
200.4	4.08652	0.339577	1.86101	-0.0602947		200.4	4.11023	0.459319	2.22063	-0.0701493		200.4	4.09837	0.399448	2.04082	-0.065222	0
200.6	4.08996	0.341662	1.86	-0.0642024		200.6	4.11056	0.457867	2.22342	-0.0686287		200.6	4.10026	0.399765	2.04171	-0.0664156	0
200.8	4.09089	0.340608	1.86413	-0.0602415		200.8	4.11355	0.458654	2.22291	-0.0679013		200.8	4.10222	0.399631	2.04352	-0.0640714	0
201	4.09723	0.339929	1.86142	-0.0607668		201	4.11115	0.462058	2.22096	-0.0730397		201	4.10419	0.400994	2.04119	-0.0669032	0
201.2	4.09073	0.337288	1.86214	-0.0607265		201.2	4.11811	0.45728	2.22467	-0.0706793		201.2	4.10442	0.397284	2.0434	-0.0657029	0
201.4	4.09609	0.337632	1.86288	-0.0580687		201.4	4.12044	0.458808	2.2299	-0.0712422		201.4	4.10827	0.39822	2.04639	-0.0646555	0
201.6	4.09722	0.344651	1.86209	-0.0564184		201.6	4.11899	0.459692	2.2224	-0.0673562		201.6	4.1081	0.402171	2.04224	-0.0618873	0
201.8	4.0961	0.340588	1.86338	-0.0598707		201.8	4.12185	0.458413	2.22426	-0.072621		201.8	4.10898	0.3995	2.04382	-0.0662459	0
202	4.09546	0.342245	1.86937	-0.0618417		202	4.12124	0.459703	2.21937	-0.0688421		202	4.10835	0.400974	2.04437	-0.0653419	0
202.2	4.09496	0.341676	1.86425	-0.0572077		202.2	4.1256	0.464434	2.21969	-0.0752977		202.2	4.11028	0.403055	2.04197	-0.0662527	0
202.4	4.09613	0.343274	1.86089	-0.061577		202.4	4.12432	0.460213	2.22116	-0.0665478		202.4	4.11023	0.401743	2.04103	-0.0640624	0
202.6	4.10123	0.340944	1.86775	-0.0588148		202.6	4.12333	0.460134	2.22292	-0.0754882		202.6	4.11228	0.400539	2.04534	-0.0671515	0
202.8	4.10272	0.339183	1.86537	-0.0611814		202.8	4.12431	0.462177	2.22345	-0.0733665		202.8	4.11351	0.40068	2.04441	-0.067274	0
203	4.10229	0.342621	1.86295	-0.0615998		203	4.12612	0.458432	2.22243	-0.0723995		203	4.11421	0.400526	2.04269	-0.0669997	0
203.2	4.10601	0.345042	1.86542	-0.0577246		203.2	4.12921	0.463721	2.21876	-0.0718159		203.2	4.11761	0.404382	2.04209	-0.0647702	0
203.4	4.10462	0.343409	1.8619	-0.061156		203.4	4.1306	0.461187	2.22299	-0.0725066		203.4	4.11761	0.402298	2.04244	-0.0668313	0
203.6	4.10479	0.342332	1.86384	-0.0624434		203.6	4.12842	0.4623	2.22669	-0.0726475		203.6	4.11661	0.402316	2.04526	-0.0675454	0
203.8	4.10424	0.338652	1.8607	-0.0607923		203.8	4.13088	0.462956	2.22391	-0.0686253		203.8	4.11756	0.400804	2.0423	-0.0647088	0
204	4.11173	0.343582	1.85927	-0.0624765		204	4.13344	0.463821	2.22124	-0.0715572		204	4.12259	0.403702	2.04025	-0.0670168	0
204.2	4.10998	0.346732	1.86278	-0.0635434		204.2	4.1346	0.468069	2.22371	-0.0732206		204.2	4.12229	0.4074	2.04325	-0.068382	0
204.4	4.11179	0.342799	1.86489	-0.0623622		204.4	4.13443	0.464299	2.22368	-0.0727357		204.4	4.12311	0.403549	2.04429	-0.0675489	0
204.6	4.1096	0.340524	1.86732	-0.0604538		204.6	4.13227	0.46265	2.2221	-0.0703465		204.6	4.12093	0.401587	2.04471	-0.0654001	0
204.8	4.10933	0.341027	1.86796	-0.0627		204.8	4.13686	0.462554	2.22161	-0.0714034		204.8	4.1231	0.401791	2.04478	-0.0670517	0
205	4.11435	0.342832	1.86118	-0.0592061		205	4.13728	0.466997	2.21727	-0.0708445		205	4.12581	0.404915	2.03923	-0.0650253	0
205.2	4.11541	0.3406	1.8618	-0.0581472		205.2	4.14012	0.462906	2.22682	-0.0717288		205.2	4.12777	0.401753	2.04431	-0.064938	0
205.4	4.1125	0.344506	1.86696	-0.0602208		205.4	4.13989	0.464542	2.22815	-0.0721232		205.4	4.1262	0.404524	2.04756	-0.066172	0
205.6	4.11944	0.342642	1.8615	-0.0643541		205.6	4.13966	0.469818	2.22414	-0.0706173		205.6	4.12955	0.40623	2.04282	-0.0674857	0
205.8	4.11891	0.344438	1.86587	-0.0619129		205.8	4.14264	0.463985	2.22008	-0.0700578		205.8	4.13078	0.404212	2.04298	-0.0659853	0
206	4.11792	0.342791	1.86334	-0.0627609		206	4.14408	0.464567	2.22457	-0.0723552		206	4.131	0.403679	2.04396	-0.0675581	0
206.2	4.11926	0.344128	1.86598	-0.0623035		206.2	4.14011	0.468177	2.2237	-0.0739738		206.2	4.12969	0.406153	2.04484	-0.0681387	0
206.4	4.11741	0.348464	1.86818	-0.0629423		206.4	4.14177	0.465285	2.22645	-0.0717386		206.4	4.12959	0.406874	2.04732	-0.0673404	0
206.6	4.12054	0.343074	1.86387	-0.0608182		206.6	4.1456	0.463659	2.22518	-0.0746189		206.6	4.13307	0.403367	2.04452	-0.0677186	0
206.8	4.123	0.342574	1.86224	-0.0638922		206.8	4.14217	0.464662	2.22306	-0.073934		206.8	4.13258	0.403618	2.04265	-0.0689131	0
207	4.12366	0.340187	1.86591	-0.0646578		207	4.14946	0.469199	2.22669	-0.0699245		207	4.13656	0.404693	2.0463	-0.0672911	0
207.2	4.12667	0.342756	1.8633	-0.0637653		207.2	4.15008	0.463558	2.22014	-0.0706281		207.2	4.13837	0.403157	2.04172	-0.0671967	0
207.4	4.12569	0.343757	1.86826	-0.0629909		207.4	4.14819	0.464375	2.21939	-0.070341		207.4	4.13694	0.404066	2.04383	-0.0666659	0
207.6	4.12941	0.341392	1.86409	-0.0629123		207.6	4.15085	0.466709	2.22711	-0.0731658		207.6	4.14013	0.404051	2.0456	-0.0680391	0
207.8	4.12981	0.344151	1.86561	-0.0605633		207.8	4.15306	0.463288	2.22167	-0.0755285		207.8	4.14143	0.40372	2.04364	-0.0680459	0
208	4.12906	0.348234	1.86501	-0.0660306		208	4.1577	0.467186	2.22831	-0.0721489		208	4.14338	0.40771	2.04666	-0.0690898	0
208.2	4.13156	0.344859	1.86828	-0.0602027		208.2	4.15828	0.463945	2.22383	-0.0688497		208.2	4.14492	0.404402	2.04606	-0.0645262	0
208.4	4.13083	0.349176	1.86219	-0.0637227		208.4	4.15657	0.469843	2.22243	-0.0696663		208.4	4.1437	0.40951	2.04231	-0.0666945	0
208.6	4.13163	0.344867	1.86567	-0.0610493		208.6	4.15889	0.467072	2.2256	-0.0722872		208.6	4.14526	0.40597	2.04564	-0.0666683	0
208.8	4.13252	0.348444	1.869	-0.0644149		208.8	4.15629	0.466641	2.22195	-0.0739755		208.8	4.1444	0.407543	2.04548	-0.0691952	0
209	4.1325	0.347411	1.86867	-0.0627106		209	4.15926	0.4704	2.2213	-0.0762264		209	4.14588	0.408906	2.04499	-0.0694685	0
209.2	4.13154	0.346125	1.8666	-0.0658684		209.2	4.15667	0.473427	2.22333	-0.0737516		209.2	4.14411	0.409776	2.04497	-0.06981	0
209.4	4.13653	0.348246	1.86667	-0.059829		209.4	4.16215	0.466952	2.223	-0.0714439		209.4	4.14934	0.407599	2.04483	-0.0656365	0
209.6	4.13718	0.35115	1.86909	-0.063095		209.6	4.16149	0.468214	2.22829	-0.0774297		209.6	4.14934	0.409682	2.04869	-0.0702623	0
209.8	4.13692	0.347212	1.87053	-0.0590671		209.8	4.16443	0.467927	2.22408	-0.0660671		209.8	4.15068	0.40757	2.0473	-0.0625671	0
210	4.13716	0.347977	1.86326	-0.0629712		210	4.16788	0.470242	2.22461	-0.0714582		210	4.15252	0.40911	2.04393	-0.0672147	0
210.2	4.14317	0.348945	1.87343	-0.0623879		210.2	4.16453	0.472974	2.22507	-0.0703996		210.2	4.15385	0.410959	2.04925	-0.0663938	0
210.4	4.13807	0.343021	1.86762	-0.065105		210.4	4.16701	0.464259	2.22312	-0.0721008		210.4	4.15254	0.40364	2.04537	-0.0686029	0
210.6	4.14079	0.349363	1.87133	-0.0609345		210.6	4.16423	0.467898	2.22523	-0.0742029		210.6	4.15251	0.408631	2.04828	-0.0675687	0
210.8	4.14463	0.348178	1.8694	-0.0595934		210.8	4.1663	0.470325	2.22116	-0.0716213		210.8	4.15547	0.409251	2.04528	-0.0656074	0
211	4.14364	0.346842	1.87082	-0.0624496		211	4.17156	0.467963	2.22424	-0.0760175		211	4.1576	0.407403	2.04753	-0.0692335	0
211.2	4.1475	0.348144	1.86752	-0.059097		211.2	4.17283	0.472386	2.22628	-0.0733095		211.2	4.16017	0.410265	2.0469	-0.0662033	0
211.4	4.14635	0.348621	1.87331	-0.0642831		211.4	4.17514	0.468924	2.22678	-0.0748631		211.4	4.16074	0.408772	2.05004	-0.0695731	0
211.6	4.1422	0.353754	1.86645	-0.06012		211.6	4.17235	0.471337	2.22592	-0.0714735		211.6	4.15728	0.412546	2.04619	-0.0657967	0
211.8	4.14458	0.352307	1.86744	-0.0656165		211.8	4.17384	0.471561	2.22236	-0.0722689		211.8	4.15921	0.411934	2.0449	-0.0689427	0
212	4.14802	0.354855	1.86575	-0.0651712		212	4.17673	0.469266	2.2227	-0.0724052		212	4.16238	0.412061	2.04423	-0.0687882	0
212.2	4.15099	0.348906	1.86656	-0.062825		212.2	4.17719	0.470437	2.22687	-0.0734757		212.2	4.16409	0.409672	2.04671	-0.0681503	0
212.4	4.14961	0.349125	1.86873	-0.0627417		212.4	4.17838	0.474391	2.22581	-0.0777911		212.4	4.16399	0.411758	2.04727	-0.0702664	0
212.6	4.15625	0.354535	1.86429	-0.0631026		212.6	4.17825	0.474374	2.22494	-0.0728289		212.6	4.16725	0.414455	2.04462	-0.0679657	0
212.8	4.15636	0.35216	1.86517	-0.0624822		212.8	4.1796	0.473052	2.22432	-0.0711922		212.8	4.16798	0.412606	2.04474	-0.0668372	0
213	4.15369	0.351348	1.86765	-0.0593522		213	4.18209	0.47356	2.22509	-0.0770241		213	4.16789	0.412454	2.04637	-0.0681881	0
213.2	4.15207	0.351946	1.86921	-0.0665158		213.2	4.17617	0.468009	2.22133	-0.0757545		213.2	4.16412	0.409978	2.04527	-0.0711352	0
213.4	4.15235	0.349412	1.86657	-0.062902		213.4	4.18007	0.47064	2.22408	-0.0739323		213.4	4.16621	0.410026	2.04532	-0.0684171	0
213.6	4.15895	0.345782	1.86828	-0.0631353		213.6	4.18384	0.474569	2.22016	-0.0772454		213.6	4.17139	0.410176	2.04422	-0.0701903	0
213.8	4.15702	0.353156	1.87129	-0.0633038		213.8	4.18566	0.472738	2.22464	-0.0764471		213.8	4.17134	0.412947	2.04797	-0.0698755	0
214	4.16163	0.356471	1.87133	-0.0605109		214	4.18544	0.476266	2.22264	-0.0746015		214	4.17353	0.416368	2.04698	-0.0675562	0
214.2	4.16101	0.355121	1.86732	-0.0602932		214.2	4.18958	0.472557	2.22354	-0.0710849		214.2	4.17529	0.413839	2.04543	-0.065689	0
214.4	4.16525	0.356258	1.86612	-0.0652468		214.4	4.1883	0.478114	2.22675	-0.0757688		214.4	4.17678	0.417186	2.04643	-0.0705078	0
214.6	4.1646	0.352965	1.8629	-0.0617596		214.6	4.18977	0.479821	2.22273	-0.0736076		214.6	4.17718	0.416393	2.04281	-0.0676836	0
214.8	4.16058	0.353218	1.86443	-0.059459		214.8	4.18837	0.47525	2.21922	-0.0728759		214.8	4.17448	0.414234	2.04183	-0.0661674	0
215	4.16314	0.349141	1.86735	-0.0624204		215	4.18906	0.47807	2.22045	-0.0738157		215	4.1761	0.413606	2.0439	-0.068118	0
215.2	4.16759	0.352197	1.87349	-0.0614381		215.2	4.19441	0.478396	2.22176	-0.0771684		215.2	4.181	0.415296	2.04762	-0.0693032	0
215.4	4.16368	0.354424	1.86671	-0.0658297		215.4	4.19061	0.47388	2.22629	-0.0788721		215.4	4.17714	0.414152	2.0465	-0.0723509	0
215.6	4.16412	0.359499	1.86726	-0.0637169		215.6	4.1957	0.474722	2.22746	-0.0739287		215.6	4.17991	0.417111	2.04736	-0.0688228	0
215.8	4.1673	0.356191	1.87245	-0.0669997		215.8	4.19644	0.477063	2.22165	-0.0747188		215.8	4.18187	0.416627	2.04705	-0.0708593	0
216	4.16894	0.355298	1.86942	-0.0635514		216	4.19507	0.476718	2.22555	-0.0733258		216	4.182	0.416008	2.04749	-0.0684386	0
216.2	4.17079	0.356557	1.86933	-0.0627081		216.2	4.19924	0.474235	2.22389	-0.07168		216.2	4.18501	0.415396	2.04661	-0.067194	0
216.4	4.16706	0.353083	1.86716	-0.0639318		216.4	4.19937	0.476404	2.22655	-0.0749744		216.4	4.18321	0.414744	2.04686	-0.0694531	0
216.6	4.1712	0.355169	1.86921	-0.063064		216.6	4.19901	0.478236	2.22425	-0.0750104		216.6	4.1851	0.416703	2.04673	-0.0690372	0
216.8	4.17102	0.354825	1.86984	-0.0601201		216.8	4.19992	0.477594	2.22371	-0.077047		216.8	4.18547	0.416209	2.04678	-0.0685835	0
217	4.17563	0.358875	1.87123	-0.0614071		217	4.19974	0.479384	2.2223	-0.0731179		217	4.18769	0.41913	2.04677	-0.0672625	0
217.2	4.17706	0.35759	1.86938	-0.0647534		217.2	4.20243	0.477058	2.22454	-0.0703045		217.2	4.18974	0.417324	2.04696	-0.067529	0
217.4	4.17614	0.355116	1.87055	-0.0665055		217.4	4.20296	0.480197	2.22535	-0.0747715		217.4	4.18955	0.417656	2.04795	-0.0706385	0
217.6	4.17589	0.35858	1.86915	-0.0649514		217.6	4.20468	0.47827	2.21947	-0.0766569		217.6	4.19029	0.418425	2.04431	-0.0708042	0
217.8	4.17927	0.354873	1.86983	-0.06353		217.8	4.20384	0.47857	2.22574	-0.0741412		217.8	4.19156	0.416721	2.04778	-0.0688356	0
218	4.1748	0.360793	1.87275	-0.0613048		218	4.20525	0.480968	2.21805	-0.0722941		218	4.19003	0.42088	2.0454	-0.0667995	0
218.2	4.1771	0.356334	1.87219	-0.0619496		218.2	4.20482	0.481031	2.22514	-0.0731057		218.2	4.19096	0.418682	2.04866	-0.0675277	0
218.4	4.17861	0.359578	1.8746	-0.0663031		218.4	4.20987	0.477697	2.2252	-0.0732015		218.4	4.19424	0.418638	2.0499	-0.0697523	0
218.6	4.18069	0.359325	1.8713	-0.0643065		218.6	4.21064	0.479164	2.22048	-0.0715627		218.6	4.19566	0.419244	2.04589	-0.0679346	0
218.8	4.18031	0.358629	1.8725	-0.0606255		218.8	4.20881	0.478479	2.22445	-0.0736834		218.8	4.19456	0.418554	2.04847	-0.0671545	0
219	4.18466	0.355543	1.87018	-0.0619407		219	4.21369	0.482405	2.22163	-0.0727447		219	4.19918	0.418974	2.0459	-0.0673427	0
219.2	4.18047	0.357108	1.86845	-0.0635747		219.2	4.21193	0.482193	2.22285	-0.0742358		219.2	4.1962	0.419651	2.04565	-0.0689052	0
219.4	4.18553	0.357942	1.8706	-0.0632242		219.4	4.21547	0.481415	2.2215	-0.0763408		219.4	4.2005	0.419678	2.04605	-0.0697825	0
219.6	4.1866	0.359015	1.86952	-0.0637969		219.6	4.21627	0.478332	2.22371	-0.0721079		219.6	4.20143	0.418673	2.04662	-0.0679524	0
219.8	4.18829	0.358171	1.86866	-0.0648668		219.8	4.21537	0.478012	2.22296	-0.0731958		219.8	4.20183	0.418092	2.04581	-0.0690313	0
220	4.18114	0.359383	1.86783	-0.0635023		220	4.21706	0.47749	2.2219	-0.0728279		220	4.1991	0.418437	2.04487	-0.0681651	0
220.2	4.18932	0.360454	1.8706	-0.0627969		220.2	4.21934	0.4824	2.22582	-0.0718871		220.2	4.20433	0.421427	2.04821	-0.067342	0
220.4	4.18957	0.359846	1.87233	-0.0634988		220.4	4.21735	0.481161	2.22021	-0.0766653		220.4	4.20346	0.420504	2.04627	-0.0700821	0
220.6	4.19103	0.358919	1.87483	-0.0660832		220.6	4.21985	0.47995	2.2208	-0.0738155		220.6	4.20544	0.419434	2.04781	-0.0699493	0
220.8	4.19079	0.361058	1.87115	-0.0653123		220.8	4.21728	0.484355	2.22024	-0.0745534		220.8	4.20404	0.422706	2.04569	-0.0699328	0
221	4.19768	0.359764	1.871	-0.0622529		221	4.22331	0.480975	2.22154	-0.0788149		221	4.2105	0.42037	2.04627	-0.0705339	0
221.2	4.19346	0.360311	1.86559	-0.0644221		221.2	4.2196	0.479926	2.22337	-0.0745527		221.2	4.20653	0.420118	2.04448	-0.0694874	0
221.4	4.19105	0.360611	1.87088	-0.0627446		221.4	4.22125	0.482529	2.22354	-0.071788		221.4	4.20615	0.42157	2.04721	-0.0672663	0
221.6	4.19681	0.364364	1.87247	-0.0691608		221.6	4.22336	0.481521	2.22447	-0.0724291		221.6	4.21008	0.422943	2.04847	-0.0707949	0
221.8	4.1932	0.361397	1.86749	-0.0666639		221.8	4.22683	0.484302	2.22362	-0.0723757		221.8	4.21002	0.42285	2.04555	-0.0695198	0
222	4.19781	0.360814	1.87167	-0.0629704		222	4.22633	0.482101	2.22298	-0.071566		222	4.21207	0.421458	2.04733	-0.0672682	0
222.2	4.19512	0.358887	1.86856	-0.0663658		222.2	4.22973	0.487858	2.22517	-0.0762478		222.2	4.21243	0.423372	2.04686	-0.0713068	0
222.4	4.20158	0.357487	1.87448	-0.0628774		222.4	4.22576	0.485226	2.21784	-0.0734979		222.4	4.21367	0.421357	2.04616	-0.0681877	0
222.6	4.19906	0.360502	1.87075	-0.0637205		222.6	4.23526	0.483609	2.22197	-0.0717226		222.6	4.21716	0.422055	2.04636	-0.0677215	0
222.8	4.19926	0.3627	1.86676	-0.0609177		222.8	4.22815	0.487562	2.21996	-0.0744749		222.8	4.21371	0.425131	2.04336	-0.0676963	0
223	4.20244	0.358977	1.87072	-0.0660963		223	4.23059	0.482063	2.22497	-0.072061		223	4.21651	0.42052	2.04785	-0.0690786	0
223.2	4.20176	0.366758	1.8686	-0.0679611		223.2	4.23258	0.482945	2.21874	-0.0753533		223.2	4.21717	0.424851	2.04367	-0.0716572	0
223.4	4.20146	0.362473	1.87208	-0.0614824		223.4	4.23789	0.487644	2.22395	-0.071452		223.4	4.21968	0.425058	2.04801	-0.0664672	0
223.6	4.20325	0.359408	1.87164	-0.065345		223.6	4.23415	0.489303	2.2196	-0.072354		223.6	4.2187	0.424355	2.04562	-0.0688495	0
223.8	4.20469	0.361232	1.86879	-0.0657011		223.8	4.23194	0.485669	2.22238	-0.0747732		223.8	4.21832	0.42345	2.04559	-0.0702372	0
224	4.2094	0.358533	1.86739	-0.0645022		224	4.23707	0.483733	2.22139	-0.0732423		224	4.22323	0.421133	2.04439	-0.0688723	0
224.2	4.20774	0.363185	1.87102	-0.0652277		224.2	4.23795	0.486534	2.2255	-0.0740737		224.2	4.22284	0.424859	2.04826	-0.0696507	0
224.4	4.20765	0.36202	1.87027	-0.0634109		224.4	4.23793	0.48966	2.2235	-0.0751377		224.4	4.22279	0.42584	2.04689	-0.0692743	0
224.6	4.20898	0.364554	1.86856	-0.0653949		224.6	4.23544	0.490484	2.22648	-0.0772487		224.6	4.22221	0.427519	2.04752	-0.0713218	0
224.8	4.21374	0.362579	1.8776	-0.0661474		224.8	4.24225	0.485455	2.22256	-0.0733017		224.8	4.22799	0.424017	2.05008	-0.0697246	0
225	4.21283	0.366167	1.87299	-0.0621195		225	4.23848	0.486583	2.22061	-0.0768372		225	4.22566	0.426375	2.0468	-0.0694783	0
225.2	4.217	0.36053	1.86984	-0.0676112		225.2	4.24068	0.487349	2.22193	-0.0692026		225.2	4.22884	0.423939	2.04589	-0.0684069	0
225.4	4.21219	0.363549	1.87215	-0.0639911		225.4	4.24084	0.488958	2.22238	-0.0734454		225.4	4.22651	0.426253	2.04726	-0.0687183	0
225.6	4.21493	0.366332	1.8739	-0.0630988		225.6	4.24122	0.485039	2.22106	-0.0744752		225.6	4.22807	0.425685	2.04748	-0.068787	0
225.8	4.21621	0.361893	1.87485	-0.0644525		225.8	4.24762	0.487617	2.2243	-0.0765191		225.8	4.23191	0.424755	2.04957	-0.0704858	0
226	4.21787	0.367819	1.86994	-0.0600216		226	4.24576	0.488585	2.22274	-0.073912		226	4.23181	0.428202	2.04634	-0.0669668	0
226.2	4.21499	0.367388	1.8704	-0.061769		226.2	4.25048	0.486505	2.22137	-0.0726961		226.2	4.23274	0.426946	2.04588	-0.0672326	0
226.4	4.21765	0.366312	1.87182	-0.0635207		226.4	4.24916	0.486752	2.2252	-0.070114		226.4	4.2334	0.426532	2.04851	-0.0668173	0
226.6	4.2195	0.369528	1.87319	-0.0629097		226.6	4.24587	0.489898	2.22328	-0.0775379		226.6	4.23268	0.429713	2.04824	-0.0702238	0
226.8	4.21904	0.365296	1.87327	-0.0629134		226.8	4.2497	0.495156	2.22058	-0.0792421		226.8	4.23437	0.430226	2.04692	-0.0710778	0
227	4.22065	0.363949	1.87003	-0.0651249		227	4.2485	0.488541	2.2244	-0.0779816		227	4.23457	0.426245	2.04722	-0.0715532	0
227.2	4.22323	0.364633	1.86969	-0.0665572		227.2	4.25132	0.492081	2.22727	-0.0771519		227.2	4.23728	0.428357	2.04848	-0.0718545	0
227.4	4.21895	0.365034	1.87176	-0.0637181		227.4	4.24677	0.487289	2.21883	-0.0760628		227.4	4.23286	0.426161	2.04529	-0.0698904	0
227.6	4.22077	0.365546	1.87323	-0.0649286		227.6	4.25695	0.488644	2.22285	-0.0750033		227.6	4.23886	0.427095	2.04804	-0.069966	0
227.8	4.2251	0.365017	1.87668	-0.0663409		227.8	4.25555	0.48712	2.22468	-0.0742906		227.8	4.24032	0.426068	2.05068	-0.0703158	0
228	4.22317	0.365327	1.87662	-0.0666766		228	4.25304	0.491366	2.22026	-0.0749382		228	4.2381	0.428346	2.04844	-0.0708074	0
228.2	4.22341	0.366539	1.87163	-0.0681356		228.2	4.25708	0.482621	2.21563	-0.0793067		228.2	4.24024	0.42458	2.04363	-0.0737212	0
228.4	4.2212	0.368638	1.86843	-0.0647899		228.4	4.25329	0.492244	2.2227	-0.0780999		228.4	4.23724	0.430441	2.04557	-0.0714449	0
228.6	4.22741	0.366603	1.87121	-0.0651058		228.6	4.26034	0.489018	2.21823	-0.0790352		228.6	4.24387	0.42781	2.04472	-0.0720705	0
228.8	4.22893	0.367573	1.87124	-0.0655022		228.8	4.25769	0.492387	2.22236	-0.0758652		228.8	4.24331	0.42998	2.0468	-0.0706837	0
229	4.23227	0.369845	1.87294	-0.0653863		229	4.25917	0.492426	2.22198	-0.0790829		229	4.24572	0.431136	2.04746	-0.0722346	0
229.2	4.23446	0.371399	1.86858	-0.0680336		229.2	4.26042	0.490129	2.22107	-0.0754181		229.2	4.24744	0.430764	2.04483	-0.0717258	0
229.4	4.2352	0.369582	1.86951	-0.0620885		229.4	4.25914	0.488248	2.21897	-0.0740041		229.4	4.24717	0.428915	2.04424	-0.0680463	0
229.6	4.23404	0.370483	1.87082	-0.0689884		229.6	4.26061	0.490531	2.21998	-0.078391		229.6	4.24732	0.430507	2.0454	-0.0736897	0
229.8	4.23002	0.3663	1.87562	-0.0684366		229.8	4.26356	0.492735	2.21628	-0.0779525		229.8	4.24679	0.429517	2.04595	-0.0731946	0
230	4.22737	0.367839	1.87247	-0.0638652		230	4.26476	0.489167	2.22103	-0.0743586		230	4.24607	0.428503	2.04675	-0.0691119	0
230.2	4.23347	0.369305	1.87567	-0.0669661		230.2	4.26929	0.497766	2.22214	-0.074732		230.2	4.25138	0.433536	2.04891	-0.070849	0
230.4	4.23716	0.368754	1.86729	-0.0623025		230.4	4.26762	0.49403	2.2188	-0.0748514		230.4	4.25239	0.431392	2.04305	-0.0685769	0
230.6	4.23299	0.369862	1.87071	-0.0635248		230.6	4.26562	0.491402	2.22387	-0.0716611		230.6	4.2493	0.430632	2.04729	-0.067593	0
230.8	4.23578	0.369202	1.8736	-0.0663072		230.8	4.27169	0.49605	2.2216	-0.0781216		230.8	4.25374	0.432626	2.0476	-0.0722144	0
231	4.2374	0.371028	1.87559	-0.0676178		231	4.2659	0.48897	2.22401	-0.0749439		231	4.25165	0.429999	2.0498	-0.0712808	0
231.2	4.24108	0.372595	1.87496	-0.0653125		231.2	4.26958	0.489372	2.21947	-0.0751382		231.2	4.25533	0.430984	2.04721	-0.0702254	0
231.4	4.2434	0.370481	1.8656	-0.0671805		231.4	4.26997	0.492677	2.2234	-0.0787996		231.4	4.25669	0.431579	2.0445	-0.0729901	0
231.6	4.24359	0.374013	1.87452	-0.0663267		231.6	4.27153	0.497312	2.22	-0.0769023		231.6	4.25756	0.435662	2.04726	-0.0716145	0
231.8	4.23847	0.367971	1.87199	-0.065382		231.8	4.27351	0.491454	2.21926	-0.075627		231.8	4.25599	0.429713	2.04562	-0.0705045	0
232	4.23932	0.368563	1.87384	-0.063035		232	4.27556	0.495523	2.21896	-0.0794889		232	4.25744	0.432043	2.0464	-0.0712619	0
232.2	4.24367	0.373638	1.87731	-0.0667837		232.2	4.27522	0.494127	2.2267	-0.0726038		232.2	4.25945	0.433882	2.05201	-0.0696937	0
232.4	4.23818	0.371142	1.87337	-0.0653965		232.4	4.27884	0.494169	2.22019	-0.0753607		232.4	4.25851	0.432656	2.04678	-0.0703786	0
232.6	4.24634	0.373361	1.87396	-0.0648025		232.6	4.27661	0.4953	2.22054	-0.0747973		232.6	4.26147	0.434331	2.04725	-0.0697999	0
232.8	4.2477	0.364992	1.8739	-0.0665754		232.8	4.27937	0.495843	2.21748	-0.0752951		232.8	4.26353	0.430417	2.04569	-0.0709353	0
233	4.24686	0.371886	1.87098	-0.0656494		233	4.27545	0.49706	2.21972	-0.074613		233	4.26115	0.434473	2.04535	-0.0701312	0
233.2	4.24956	0.369413	1.87351	-0.068096		233.2	4.28008	0.494131	2.22229	-0.0780717		233.2	4.26482	0.431772	2.0479	-0.0730839	0
233.4	4.25017	0.373991	1.87473	-0.0638827		233.4	4.27931	0.497824	2.22206	-0.0755831		233.4	4.26474	0.435907	2.04839	-0.0697329	0
233.6	4.24877	0.368509	1.87577	-0.067517		233.6	4.28232	0.495168	2.22152	-0.0771469		233.6	4.26554	0.431839	2.04865	-0.072332	0
233.8	4.2526	0.370658	1.86766	-0.0646118		233.8	4.28327	0.498548	2.22319	-0.0774251		233.8	4.26794	0.434603	2.04543	-0.0710185	0
234	4.25202	0.376671	1.87323	-0.0659839		234	4.28071	0.495821	2.22196	-0.0759164		234	4.26637	0.436246	2.04759	-0.0709502	0
234.2	4.25231	0.372478	1.87079	-0.0656006		234.2	4.28131	0.497868	2.2205	-0.0777427		234.2	4.26681	0.435173	2.04564	-0.0716717	0
234.4	4.25402	0.370638	1.8735	-0.0621895		234.4	4.28513	0.500078	2.22379	-0.0768901		234.4	4.26958	0.435358	2.04865	-0.0695398	0
234.6	4.25381	0.374947	1.87242	-0.0662907		234.6	4.28704	0.499084	2.2212	-0.076018		234.6	4.27043	0.437016	2.04681	-0.0711544	0
234.8	4.25772	0.371032	1.87529	-0.0666776		234.8	4.28474	0.497971	2.21999	-0.078231		234.8	4.27123	0.434501	2.04764	-0.0724543	0
235	4.25276	0.37481	1.87403	-0.065933		235	4.28784	0.494104	2.21999	-0.0801543		235	4.2703	0.434457	2.04701	-0.0730436	0
235.2	4.25586	0.369166	1.87105	-0.0641173		235.2	4.28444	0.496235	2.22261	-0.0736021		235.2	4.27015	0.432701	2.04683	-0.0688597	0
235.4	4.25716	0.374153	1.87164	-0.0660764		235.4	4.28981	0.496857	2.21891	-0.0820803		235.4	4.27349	0.435505	2.04528	-0.0740783	0
235.6	4.26165	0.376617	1.86796	-0.0673484		235.6	4.28965	0.498815	2.21534	-0.0794696		235.6	4.27565	0.437716	2.04165	-0.073409	0
235.8	4.25889	0.376397	1.87724	-0.0643853		235.8	4.29641	0.495614	2.21806	-0.0766324		235.8	4.27765	0.436005	2.04765	-0.0705088	0
236	4.25872	0.373067	1.87524	-0.065713		236	4.29032	0.496985	2.21888	-0.0782126		236	4.27452	0.435026	2.04706	-0.0719628	0
236.2	4.26038	0.372897	1.87975	-0.0662481		236.2	4.29136	0.495391	2.21773	-0.0797335		236.2	4.27587	0.434144	2.04874	-0.0729908	0
236.4	4.26579	0.371741	1.87072	-0.0667158		236.4	4.29904	0.496068	2.22415	-0.0784873		236.4	4.28241	0.433904	2.04744	-0.0726016	0
236.6	4.26442	0.375079	1.87367	-0.065577		236.6	4.29386	0.500668	2.22163	-0.0751275		236.6	4.27914	0.437873	2.04765	-0.0703523	0
236.8	4.26406	0.37765	1.87147	-0.0638727		236.8	4.29325	0.501421	2.22292	-0.0791489		236.8	4.27866	0.439535	2.0472	-0.0715108	0
237	4.26528	0.373623	1.87811	-0.06438		237	4.29403	0.500954	2.2207	-0.0776619		237	4.27966	0.437288	2.04941	-0.071021	0
237.2	4.26213	0.373477	1.87699	-0.0640216		237.2	4.29663	0.497516	2.21639	-0.0759333		237.2	4.27938	0.435497	2.04669	-0.0699775	0
237.4	4.26261	0.373259	1.87516	-0.0649444		237.4	4.29946	0.502652	2.21961	-0.0775393		237.4	4.28104	0.437956	2.04738	-0.0712419	0
237.6	4.26773	0.381239	1.87553	-0.0639006		237.6	4.29743	0.498093	2.21945	-0.076739		237.6	4.28258	0.439666	2.04749	-0.0703198	0
237.8	4.27073	0.371486	1.87216	-0.0684358		237.8	4.29906	0.498656	2.22102	-0.0771414		237.8	4.28489	0.435071	2.04659	-0.0727886	0
238	4.26722	0.37867	1.87199	-0.0640666		238	4.29748	0.503557	2.21725	-0.0797366		238	4.28235	0.441114	2.04462	-0.0719016	0
238.2	4.26967	0.376135	1.87289	-0.0681328		238.2	4.30298	0.496437	2.21879	-0.0794627		238.2	4.28633	0.436286	2.04584	-0.0737977	0
238.4	4.27402	0.374609	1.87362	-0.0669104		238.4	4.30162	0.498987	2.21882	-0.076193		238.4	4.28782	0.436798	2.04622	-0.0715517	0
238.6	4.27322	0.374216	1.87304	-0.0695326		238.6	4.30466	0.500844	2.22223	-0.0765787		238.6	4.28894	0.43753	2.04763	-0.0730557	0
238.8	4.27258	0.378572	1.86802	-0.0676265		238.8	4.30383	0.502152	2.21687	-0.0745348		238.8	4.2882	0.440362	2.04244	-0.0710806	0
239	4.2746	0.376802	1.86908	-0.0689875		239	4.30149	0.50519	2.22113	-0.0819885		239	4.28804	0.440996	2.04511	-0.075488	0
239.2	4.27547	0.37369	1.87389	-0.068123		239.2	4.30627	0.499652	2.21628	-0.0829896		239.2	4.29087	0.436671	2.04508	-0.0755563	0
239.4	4.27042	0.379363	1.87665	-0.0693635		239.4	4.3071	0.501659	2.21841	-0.0807189		239.4	4.28876	0.440511	2.04753	-0.0750412	0
239.6	4.28014	0.375478	1.87504	-0.0643929		239.6	4.30553	0.501718	2.21723	-0.0780877		239.6	4.29284	0.438598	2.04614	-0.0712403	0
239.8	4.27279	0.37814	1.8686	-0.0678714		239.8	4.30941	0.499401	2.2161	-0.0740441		239.8	4.2911	0.438771	2.04235	-0.0709578	0
240	4.28024	0.380573	1.87398	-0.0618802		240	4.30792	0.500241	2.21617	-0.0769013		240	4.29408	0.440407	2.04507	-0.0693908	0
240.2	4.2776	0.37284	1.87463	-0.069715		240.2	4.30793	0.502224	2.21731	-0.0771569		240.2	4.29277	0.437532	2.04597	-0.073436	0
240.4	4.27882	0.379224	1.87078	-0.0642421		240.4	4.30892	0.503393	2.21103	-0.0814632		240.4	4.29387	0.441308	2.0409	-0.0728527	0
240.6	4.27924	0.383397	1.87321	-0.0627887		240.6	4.31308	0.502686	2.21685	-0.0766481		240.6	4.29616	0.443042	2.04503	-0.0697184	0
240.8	4.28115	0.374134	1.86918	-0.0674204		240.8	4.31106	0.501265	2.21872	-0.0739015		240.8	4.2961	0.437699	2.04395	-0.070661	0
241	4.28109	0.376192	1.87502	-0.0644202		241	4.31343	0.50239	2.21805	-0.0822431		241	4.29726	0.439291	2.04654	-0.0733317	0
241.2	4.27723	0.38043	1.86832	-0.0635699		241.2	4.3133	0.502661	2.21819	-0.0776156		241.2	4.29526	0.441546	2.04326	-0.0705928	0
241.4	4.28381	0.385488	1.8723	-0.0651275		241.4	4.31207	0.501592	2.21438	-0.0795771		241.4	4.29794	0.44354	2.04334	-0.0723523	0
241.6	4.28353	0.381266	1.8752	-0.0626887		241.6	4.31673	0.503231	2.22014	-0.0797256		241.6	4.30013	0.442248	2.04767	-0.0712072	0
241.8	4.28485	0.380528	1.87067	-0.0647367		241.8	4.31726	0.504176	2.21882	-0.0788673		241.8	4.30105	0.442352	2.04475	-0.071802	0
242	4.28708	0.378584	1.87024	-0.0674431		242	4.31706	0.504888	2.21615	-0.0778421		242	4.30207	0.441736	2.04319	-0.0726426	0
242.2	4.28442	0.379374	1.8724	-0.0680048		242.2	4.31581	0.508627	2.2182	-0.0758854		242.2	4.30012	0.444001	2.0453	-0.0719451	0
242.4	4.28685	0.380593	1.87369	-0.0657729		242.4	4.32111	0.504282	2.21961	-0.0780078		242.4	4.30398	0.442437	2.04665	-0.0718904	0
242.6	4.28654	0.380174	1.87477	-0.0662056		242.6	4.31922	0.503541	2.21426	-0.0801746		242.6	4.30288	0.441857	2.04451	-0.0731901	0
242.8	4.28604	0.38234	1.8692	-0.0653833		242.8	4.32245	0.507395	2.21886	-0.0797826		242.8	4.30425	0.444867	2.04403	-0.072583	0
243	4.28625	0.380701	1.87032	-0.0674361		243	4.32055	0.505606	2.21921	-0.077387		243	4.3034	0.443154	2.04476	-0.0724115	0
243.2	4.29297	0.378602	1.87376	-0.0662982		243.2	4.31997	0.505078	2.21871	-0.0789191		243.2	4.30647	0.44184	2.04624	-0.0726087	0
243.4	4.28706	0.382332	1.87199	-0.0641079		243.4	4.32373	0.509918	2.21907	-0.0759257		243.4	4.3054	0.446125	2.04553	-0.0700168	0
243.6	4.29032	0.382966	1.86926	-0.0666		243.6	4.32389	0.508632	2.21906	-0.0823423		243.6	4.3071	0.445799	2.04416	-0.0744711	0
243.8	4.29337	0.376539	1.87449	-0.0657512		243.8	4.32392	0.505415	2.21954	-0.0795466		243.8	4.30865	0.440977	2.04702	-0.0726489	0
244	4.29118	0.377061	1.87188	-0.0648073		244	4.3264	0.506458	2.21865	-0.0794131		244	4.30879	0.44176	2.04526	-0.0721102	0
244.2	4.29286	0.383508	1.87037	-0.0654949		244.2	4.32387	0.502349	2.21809	-0.0804104		244.2	4.30836	0.442929	2.04423	-0.0729526	0
244.4	4.29223	0.381449	1.87294	-0.0675881		244.4	4.33137	0.509512	2.21771	-0.0813569		244.4	4.3118	0.44548	2.04533	-0.0744725	0
244.6	4.29166	0.381152	1.87075	-0.0685152		244.6	4.33216	0.509159	2.2172	-0.0763589		244.6	4.31191	0.445156	2.04398	-0.0724371	0
244.8	4.29514	0.383257	1.87548	-0.0658629		244.8	4.33396	0.505965	2.21517	-0.0831534		244.8	4.31455	0.444611	2.04532	-0.0745081	0
245	4.29682	0.383876	1.87143	-0.0681039		245	4.33207	0.509696	2.21628	-0.0784906		245	4.31445	0.446786	2.04386	-0.0732973	0
245.2	4.29963	0.380865	1.87042	-0.0658135		245.2	4.33368	0.508268	2.21488	-0.08239		245.2	4.31665	0.444567	2.04265	-0.0741017	0
245.4	4.29983	0.384155	1.87466	-0.0644071		245.4	4.32934	0.510524	2.21848	-0.0762588		245.4	4.31458	0.447339	2.04657	-0.0703329	0
245.6	4.29514	0.380508	1.86945	-0.0695995		245.6	4.33774	0.508304	2.21997	-0.0806993		245.6	4.31644	0.444406	2.04471	-0.0751494	0
245.8	4.30051	0.3828	1.87483	-0.0685381		245.8	4.33145	0.509207	2.21734	-0.0773157		245.8	4.31598	0.446004	2.04609	-0.0729269	0
246	4.29665	0.384085	1.86991	-0.0713547		246	4.33138	0.507835	2.21514	-0.0790376		246	4.31402	0.44596	2.04253	-0.0751962	0
246.2	4.30686	0.382177	1.87189	-0.0637432		246.2	4.33851	0.511859	2.2179	-0.0785786		246.2	4.32268	0.447018	2.0449	-0.0711609	0
246.4	4.30395	0.382007	1.87625	-0.0670667		246.4	4.3362	0.509483	2.21039	-0.0803663		246.4	4.32008	0.445745	2.04332	-0.0737165	0
246.6	4.30403	0.384116	1.87479	-0.067897		246.6	4.33445	0.509146	2.21994	-0.0790438		246.6	4.31924	0.446631	2.04737	-0.0734704	0
246.8	4.30703	0.385639	1.87515	-0.0669931		246.8	4.3375	0.505284	2.2155	-0.076667		246.8	4.32227	0.445462	2.04533	-0.07183	0
247	4.30681	0.382951	1.87508	-0.0695609		247	4.33696	0.508313	2.21362	-0.0797995		247	4.32189	0.445632	2.04435	-0.0746802	0
247.2	4.30423	0.385585	1.87411	-0.0686077		247.2	4.33989	0.511601	2.21272	-0.0823406		247.2	4.32206	0.448593	2.04341	-0.0754741	0
247.4	4.30283	0.384523	1.87298	-0.0669335		247.4	4.33769	0.515926	2.21135	-0.0780236		247.4	4.32026	0.450224	2.04217	-0.0724785	0
247.6	4.30732	0.381699	1.87093	-0.067858		247.6	4.33771	0.511516	2.21996	-0.0743738		247.6	4.32251	0.446608	2.04545	-0.0711159	0
247.8	4.31123	0.385131	1.86714	-0.0639757		247.8	4.34315	0.508941	2.21524	-0.0780195		247.8	4.32719	0.447036	2.04119	-0.0709976	0
248	4.30932	0.385515	1.87464	-0.0633646		248	4.34361	0.515436	2.21898	-0.077398		248	4.32646	0.450476	2.04681	-0.0703813	0
248.2	4.30803	0.385588	1.87177	-0.0652773		248.2	4.34773	0.512148	2.21657	-0.0793372		248.2	4.32788	0.448868	2.04417	-0.0723073	0
248.4	4.31125	0.38718	1.87132	-0.0666065		248.4	4.34684	0.515953	2.21374	-0.0800463		248.4	4.32904	0.451567	2.04253	-0.0733264	0
248.6	4.31182	0.385214	1.8722	-0.0682888		248.6	4.34244	0.508913	2.21249	-0.080129		248.6	4.32713	0.447063	2.04235	-0.0742089	0
248.8	4.31057	0.384656	1.87056	-0.0675214		248.8	4.34657	0.512464	2.21713	-0.0768312		248.8	4.32857	0.44856	2.04384	-0.0721763	0
249	4.31333	0.389665	1.87534	-0.0664439		249	4.34735	0.513511	2.22066	-0.0788652		249	4.33034	0.451588	2.048	-0.0726545	0
249.2	4.31387	0.384387	1.8742	-0.0675123		249.2	4.3512	0.514593	2.21072	-0.0801929		249.2	4.33254	0.44949	2.04246	-0.0738526	0
249.4	4.31638	0.386894	1.86969	-0.0666481		249.4	4.34551	0.514724	2.21275	-0.0802795		249.4	4.33095	0.450809	2.04122	-0.0734638	0
249.6	4.31747	0.386778	1.86892	-0.0639211		249.6	4.34982	0.513055	2.21371	-0.0814401		249.6	4.33364	0.449916	2.04132	-0.0726806	0
249.8	4.31197	0.389249	1.87414	-0.0673662		249.8	4.34909	0.509294	2.21787	-0.0790778		249.8	4.33053	0.449272	2.04601	-0.073222	0
250	4.31563	0.385493	1.87541	-0.0655584		250	4.34914	0.517294	2.2147	-0.0796567		250	4.33238	0.451393	2.04506	-0.0726076	0
250.2	4.32005	0.384134	1.86891	-0.069422		250.2	4.3524	0.519082	2.21005	-0.0858961		250.2	4.33622	0.451608	2.03948	-0.0776591	0
250.4	4.31835	0.389182	1.86677	-0.0641905		250.4	4.3571	0.511058	2.21187	-0.0816101		250.4	4.33773	0.45012	2.03932	-0.0729003	0
250.6	4.31777	0.384944	1.87106	-0.0695646		250.6	4.35149	0.517402	2.21361	-0.0784539		250.6	4.33463	0.451173	2.04233	-0.0740092	0
250.8	4.31775	0.386486	1.87754	-0.066076		250.8	4.35435	0.513931	2.21411	-0.0750219		250.8	4.33605	0.450209	2.04582	-0.070549	0
251	4.32034	0.388321	1.87235	-0.0653299		251	4.35347	0.517431	2.21215	-0.0801996		251	4.33691	0.452876	2.04225	-0.0727648	0
251.2	4.3226	0.385714	1.87222	-0.0694271		251.2	4.35491	0.515699	2.21509	-0.0857853		251.2	4.33876	0.450706	2.04366	-0.0776062	0
251.4	4.31772	0.387417	1.87541	-0.0627608		251.4	4.35561	0.512948	2.21477	-0.0808259		251.4	4.33667	0.450182	2.04509	-0.0717934	0
251.6	4.32396	0.386054	1.87178	-0.069191		251.6	4.35734	0.517923	2.21664	-0.0812281		251.6	4.34065	0.451989	2.04421	-0.0752096	0
251.8	4.32277	0.387628	1.87004	-0.0664014		251.8	4.35494	0.512017	2.21076	-0.0814895		251.8	4.33885	0.449822	2.0404	-0.0739454	0
252	4.3276	0.392524	1.87008	-0.065379		252	4.35778	0.514575	2.21271	-0.0803827		252	4.34269	0.453549	2.04139	-0.0728809	0
252.2	4.32393	0.387644	1.87111	-0.071234		252.2	4.35917	0.515043	2.21335	-0.0821954		252.2	4.34155	0.451343	2.04223	-0.0767147	0
252.4	4.32487	0.386103	1.87084	-0.067021		252.4	4.36389	0.515274	2.21374	-0.0791015		252.4	4.34438	0.450689	2.04229	-0.0730612	0
252.6	4.32625	0.38816	1.8714	-0.0706487		252.6	4.36836	0.515936	2.21354	-0.0809871		252.6	4.3473	0.452048	2.04247	-0.0758179	0
252.8	4.32653	0.386705	1.86778	-0.0667399		252.8	4.36149	0.512622	2.2129	-0.0812329		252.8	4.34401	0.449663	2.04034	-0.0739864	0
253	4.32835	0.388345	1.86896	-0.0639974		253	4.36595	0.514947	2.20845	-0.0854467		253	4.34715	0.451646	2.0387	-0.0747221	0
253.2	4.33066	0.390562	1.87296	-0.0633975		253.2	4.36558	0.51359	2.21224	-0.0810541		253.2	4.34812	0.452076	2.0426	-0.0722258	0
253.4	4.33415	0.387921	1.86528	-0.0692017		253.4	4.36516	0.511839	2.21373	-0.0844814		253.4	4.34966	0.44988	2.03951	-0.0768415	0
253.6	4.32859	0.388887	1.86932	-0.0694612		253.6	4.36594	0.517921	2.20923	-0.0790287		253.6	4.34727	0.453404	2.03927	-0.074245	0
253.8	4.32827	0.387575	1.86883	-0.0699971		253.8	4.36495	0.519774	2.21391	-0.0799607		253.8	4.34661	0.453674	2.04137	-0.0749789	0
254	4.33124	0.388596	1.87562	-0.0705057		254	4.37007	0.518638	2.21223	-0.0777949		254	4.35066	0.453617	2.04393	-0.0741503	0
254.2	4.33341	0.38789	1.87101	-0.0658595		254.2	4.36788	0.515812	2.21449	-0.0797395		254.2	4.35064	0.451851	2.04275	-0.0727995	0
254.4	4.33153	0.390583	1.87614	-0.064869		254.4	4.36816	0.516822	2.21052	-0.0841633		254.4	4.34984	0.453702	2.04333	-0.0745162	0
254.6	4.33334	0.392265	1.87042	-0.0687343		254.6	4.37096	0.517158	2.21418	-0.0777818		254.6	4.35215	0.454712	2.0423	-0.073258	0
254.8	4.33418	0.391971	1.87233	-0.069492		254.8	4.37088	0.516757	2.20863	-0.0824488		254.8	4.35253	0.454364	2.04048	-0.0759704	0
255	4.34058	0.391678	1.87125	-0.0690348		255	4.3728	0.522575	2.20649	-0.0796844		255	4.35669	0.457127	2.03887	-0.0743596	0
255.2	4.33585	0.397129	1.87297	-0.0676325		255.2	4.37002	0.520481	2.20887	-0.0817343		255.2	4.35294	0.458805	2.04092	-0.0746834	0
255.4	4.34002	0.390948	1.86949	-0.0689382		255.4	4.37115	0.521893	2.20928	-0.0767549		255.4	4.35558	0.456421	2.03938	-0.0728466	0
255.6	4.33601	0.393348	1.87446	-0.0631667		255.6	4.37686	0.516563	2.21102	-0.0822977		255.6	4.35644	0.454956	2.04274	-0.0727322	0
255.8	4.33686	0.390037	1.87409	-0.0675442		255.8	4.37429	0.520217	2.20855	-0.0806438		255.8	4.35558	0.455127	2.04132	-0.074094	0
256	4.33674	0.394213	1.87082	-0.0693109		256	4.37638	0.522425	2.20967	-0.0787128		256	4.35656	0.458319	2.04024	-0.0740119	0
256.2	4.34058	0.393005	1.87396	-0.0649576		256.2	4.37839	0.519248	2.21059	-0.0786806		256.2	4.35949	0.456126	2.04228	-0.0718191	0
256.4	4.34263	0.392301	1.87274	-0.0660095		256.4	4.37501	0.523101	2.21364	-0.0767566		256.4	4.35882	0.457701	2.04319	-0.0713831	0
256.6	4.34138	0.389927	1.86949	-0.067024		256.6	4.37557	0.517464	2.21181	-0.079991		256.6	4.35848	0.453695	2.04065	-0.0735075	0
256.8	4.33867	0.39176	1.86836	-0.0691943		256.8	4.37638	0.519383	2.21014	-0.0778631		256.8	4.35752	0.455572	2.03925	-0.0735287	0
257	4.34635	0.392685	1.86828	-0.0684948		257	4.37996	0.518815	2.21124	-0.0795447		257	4.36316	0.45575	2.03976	-0.0740197	0
257.2	4.34261	0.389444	1.86993	-0.0699933		257.2	4.37955	0.524772	2.2102	-0.0845009		257.2	4.36108	0.457108	2.04007	-0.0772471	0
257.4	4.34532	0.39082	1.87071	-0.0710404		257.4	4.37642	0.520388	2.20952	-0.0808665		257.4	4.36087	0.455604	2.04011	-0.0759534	0
257.6	4.34567	0.390882	1.87313	-0.0725663		257.6	4.38284	0.520296	2.20771	-0.083742		257.6	4.36426	0.455589	2.04042	-0.0781542	0
257.8	4.34509	0.394332	1.86965	-0.065174		257.8	4.38606	0.520033	2.21157	-0.0835382		257.8	4.36558	0.457182	2.04061	-0.0743561	0
258	4.34543	0.393592	1.86702	-0.0703301		258	4.38396	0.523003	2.21114	-0.0845715		258	4.3647	0.458297	2.03908	-0.0774508	0
258.2	4.34881	0.394826	1.87426	-0.066769		258.2	4.38324	0.518204	2.20829	-0.0787355		258.2	4.36602	0.456515	2.04128	-0.0727522	0
258.4	4.35022	0.386451	1.86964	-0.0683832		258.4	4.38021	0.519035	2.20463	-0.0804797		258.4	4.36521	0.452743	2.03714	-0.0744315	0
258.6	4.34827	0.393166	1.87054	-0.0715359		258.6	4.38641	0.521366	2.20502	-0.082414		258.6	4.36734	0.457266	2.03778	-0.076975	0
258.8	4.34562	0.393043	1.86944	-0.0684297		258.8	4.38628	0.523578	2.21104	-0.0840467		258.8	4.36595	0.45831	2.04024	-0.0762382	0
259	4.34836	0.394554	1.87094	-0.0664872		259	4.38679	0.52211	2.20959	-0.07645		259	4.36757	0.458332	2.04026	-0.0714686	0
259.2	4.35064	0.394794	1.86911	-0.0711708		259.2	4.38493	0.525007	2.20894	-0.0822457		259.2	4.36779	0.459901	2.03903	-0.0767083	0
259.4	4.35085	0.395604	1.86897	-0.0667179		259.4	4.39123	0.522029	2.21277	-0.0809516		259.4	4.37104	0.458816	2.04087	-0.0738347	0
259.6	4.35562	0.396031	1.87122	-0.0682534		259.6	4.38461	0.521348	2.20839	-0.0834438		259.6	4.37011	0.458689	2.0398	-0.0758486	0
259.8	4.3552	0.398272	1.86764	-0.068699		259.8	4.39256	0.522803	2.21056	-0.0804828		259.8	4.37388	0.460538	2.0391	-0.0745909	0
260	4.35569	0.394046	1.86788	-0.0673395		260	4.38898	0.518814	2.21331	-0.0779306		260	4.37234	0.45643	2.0406	-0.0726351	0
260.2	4.35735	0.394457	1.87052	-0.0729774		260.2	4.39414	0.52325	2.21126	-0.0784611		260.2	4.37574	0.458853	2.04089	-0.0757192	0
260.4	4.35716	0.398377	1.86849	-0.0666161		260.4	4.39292	0.522921	2.20772	-0.0794593		260.4	4.37504	0.460649	2.0381	-0.0730377	0
260.6	4.35858	0.395139	1.87005	-0.0650327		260.6	4.39004	0.524458	2.20924	-0.0769335		260.6	4.37431	0.459799	2.03964	-0.0709831	0
260.8	4.35581	0.396137	1.86775	-0.0688426		260.8	4.39662	0.524238	2.20433	-0.0817736		260.8	4.37621	0.460188	2.03604	-0.0753081	0
261	4.35681	0.395086	1.86708	-0.0685142		261	4.39033	0.522578	2.20991	-0.0776323		261	4.37357	0.458832	2.03849	-0.0730733	0
261.2	4.35957	0.397194	1.87283	-0.0699885		261.2	4.39723	0.527127	2.20565	-0.0798806		261.2	4.3784	0.46216	2.03924	-0.0749345	0
261.4	4.35996	0.396948	1.8659	-0.0664732		261.4	4.39866	0.527962	2.20618	-0.0773116		261.4	4.37931	0.462455	2.03604	-0.0718924	0
261.6	4.35935	0.397115	1.86943	-0.0660278		261.6	4.39964	0.524952	2.21312	-0.0810157		261.6	4.37949	0.461034	2.04128	-0.0735217	0
261.8	4.35643	0.401113	1.87027	-0.0632961		261.8	4.39891	0.527457	2.20794	-0.0819486		261.8	4.37767	0.464285	2.03911	-0.0726224	0
262	4.36155	0.397221	1.87035	-0.0681307		262	4.39696	0.527265	2.204	-0.0809337		262	4.37926	0.462243	2.03718	-0.0745322	0
262.2	4.36117	0.401007	1.87003	-0.0690652		262.2	4.39737	0.524325	2.20614	-0.0758046		262.2	4.37927	0.462666	2.03808	-0.0724349	0
262.4	4.36481	0.398173	1.86881	-0.0689109		262.4	4.39849	0.52574	2.2085	-0.0861558		262.4	4.38165	0.461957	2.03865	-0.0775334	0
262.6	4.36439	0.392765	1.87322	-0.069657		262.6	4.40376	0.526202	2.20556	-0.0809993		262.6	4.38408	0.459483	2.03939	-0.0753281	0
262.8	4.36866	0.396848	1.86743	-0.0679922		262.8	4.3988	0.527835	2.21128	-0.0824753		262.8	4.38373	0.462341	2.03936	-0.0752338	0
263	4.36302	0.397822	1.86802	-0.0690361		263	4.39945	0.524262	2.2057	-0.0775896		263	4.38124	0.461042	2.03686	-0.0733129	0
263.2	4.36542	0.399238	1.86964	-0.0678805		263.2	4.40235	0.526127	2.20825	-0.0838362		263.2	4.38388	0.462683	2.03894	-0.0758584	0
263.4	4.37007	0.39571	1.86955	-0.064942		263.4	4.40779	0.523067	2.20803	-0.0848509		263.4	4.38893	0.459388	2.03879	-0.0748965	0
263.6	4.36886	0.397212	1.86885	-0.0654507		263.6	4.4036	0.523737	2.20519	-0.0829808		263.6	4.38623	0.460475	2.03702	-0.0742157	0
263.8	4.36979	0.400015	1.86553	-0.0669175		263.8	4.40633	0.52732	2.20959	-0.0846351		263.8	4.38806	0.463667	2.03756	-0.0757763	0
264	4.36875	0.399326	1.8746	-0.0669953		264	4.40689	0.526122	2.205	-0.0817963		264	4.38782	0.462724	2.0398	-0.0743958	0
264.2	4.37248	0.400261	1.87051	-0.0688853		264.2	4.40757	0.528109	2.20496	-0.0827266		264.2	4.39003	0.464185	2.03774	-0.075806	0
264.4	4.37052	0.400723	1.86909	-0.0699716		264.4	4.40448	0.529779	2.20733	-0.0856983		264.4	4.3875	0.465251	2.03821	-0.0778349	0
264.6	4.36682	0.396573	1.86824	-0.0664647		264.6	4.40669	0.527916	2.20839	-0.0843188		264.6	4.38676	0.462245	2.03831	-0.0753917	0
264.8	4.37	0.398557	1.86787	-0.0695307		264.8	4.40436	0.53244	2.20737	-0.0798801		264.8	4.38718	0.465498	2.03762	-0.0747054	0
265	4.36997	0.395855	1.87046	-0.0689363		265	4.41115	0.530027	2.20612	-0.0784606		265	4.39056	0.462941	2.03829	-0.0736985	0
265.2	4.3778	0.4022	1.8665	-0.070108		265.2	4.41193	0.528976	2.20681	-0.0809027		265.2	4.39486	0.465588	2.03666	-0.0755054	0
265.4	4.37649	0.403314	1.86947	-0.0676925		265.4	4.40896	0.532851	2.20937	-0.0799054		265.4	4.39273	0.468083	2.03942	-0.073799	0
265.6	4.37445	0.398737	1.87319	-0.0659721		265.6	4.4101	0.529768	2.20647	-0.0831093		265.6	4.39228	0.464253	2.03983	-0.0745407	0
265.8	4.37751	0.401492	1.86757	-0.0679423		265.8	4.41529	0.530066	2.20808	-0.0815305		265.8	4.3964	0.465779	2.03783	-0.0747364	0
266	4.377	0.403038	1.86968	-0.0695		266	4.41411	0.52957	2.20225	-0.08313		266	4.39556	0.466304	2.03596	-0.076315	0
266.2	4.37301	0.401593	1.86715	-0.0656085		266.2	4.4152	0.526545	2.20462	-0.0828804		266.2	4.39411	0.464069	2.03588	-0.0742444	0
266.4	4.37627	0.400228	1.86919	-0.0653267		266.4	4.41412	0.533209	2.2066	-0.0816861		266.4	4.3952	0.466718	2.03789	-0.0735064	0
266.6	4.38058	0.405657	1.8686	-0.069115		266.6	4.41786	0.531987	2.20049	-0.0806829		266.6	4.39922	0.468822	2.03454	-0.074899	0
266.8	4.37994	0.400804	1.86803	-0.0657161		266.8	4.41653	0.534654	2.20347	-0.0777961		266.8	4.39823	0.467729	2.03575	-0.0717561	0
267	4.37822	0.400621	1.86846	-0.0707302		267	4.41561	0.532754	2.20574	-0.0820156		267	4.39692	0.466687	2.0371	-0.0763729	0
267.2	4.38047	0.402437	1.87027	-0.0630205		267.2	4.42145	0.531689	2.20069	-0.0816258		267.2	4.40096	0.467063	2.03548	-0.0723231	0
267.4	4.38069	0.400422	1.8695	-0.0679941		267.4	4.41341	0.530093	2.20896	-0.0882903		267.4	4.39705	0.465257	2.03923	-0.0781422	0
267.6	4.38279	0.398407	1.86462	-0.0661219		267.6	4.42192	0.529059	2.2035	-0.0818817		267.6	4.40236	0.463733	2.03406	-0.0740018	0
267.8	4.37615	0.401726	1.86916	-0.0695025		267.8	4.42282	0.528629	2.20627	-0.0823652		267.8	4.39948	0.465178	2.03772	-0.0759338	0
268	4.38196	0.403715	1.86816	-0.0639403		268	4.4174	0.53214	2.2056	-0.0836901		268	4.39968	0.467928	2.03688	-0.0738152	0
268.2	4.38217	0.401459	1.86684	-0.0691941		268.2	4.42411	0.532951	2.20561	-0.0828863		268.2	4.40314	0.467205	2.03623	-0.0760402	0
268.4	4.38249	0.403412	1.87187	-0.0689093		268.4	4.42092	0.52986	2.20117	-0.0794305		268.4	4.4017	0.466636	2.03652	-0.0741699	0
268.6	4.38088	0.40229	1.86466	-0.0673064		268.6	4.41902	0.53294	2.20922	-0.081941		268.6	4.39995	0.467615	2.03694	-0.0746237	0
268.8	4.38678	0.402729	1.86778	-0.0694858		268.8	4.4253	0.524732	2.20359	-0.0828494		268.8	4.40604	0.463731	2.03568	-0.0761676	0
269	4.38664	0.405413	1.87073	-0.0675522		269	4.42478	0.532057	2.20134	-0.0823978		269	4.40571	0.468735	2.03604	-0.074975	0
269.2	4.38489	0.400841	1.86719	-0.0691273		269.2	4.42554	0.535195	2.19745	-0.0859772		269.2	4.40522	0.468018	2.03232	-0.0775523	0
269.4	4.38862	0.402998	1.87078	-0.0673495		269.4	4.42629	0.529033	2.20528	-0.0791034		269.4	4.40746	0.466016	2.03803	-0.0732265	0
269.6	4.38554	0.403052	1.8704	-0.0713987		269.6	4.42588	0.535802	2.20279	-0.0844618		269.6	4.40571	0.469427	2.0366	-0.0779303	0
269.8	4.38591	0.405127	1.86661	-0.068944		269.8	4.42739	0.533115	2.19817	-0.0854997		269.8	4.40665	0.469121	2.03239	-0.0772218	0
270	4.39292	0.40284	1.86731	-0.0692842		270	4.43143	0.532345	2.20032	-0.0842973		270	4.41217	0.467593	2.03381	-0.0767908	0
270.2	4.39517	0.405687	1.86611	-0.0677458		270.2	4.42806	0.534186	2.20343	-0.0814139		270.2	4.41161	0.469937	2.03477	-0.0745798	0
270.4	4.39296	0.406332	1.86751	-0.0723816		270.4	4.43176	0.5348	2.1986	-0.0845755		270.4	4.41236	0.470566	2.03306	-0.0784786	0
270.6	4.39097	0.406846	1.86577	-0.0685531		270.6	4.42907	0.533569	2.20234	-0.0807058		270.6	4.41002	0.470208	2.03406	-0.0746294	0
270.8	4.39507	0.402029	1.874	-0.0675491		270.8	4.42961	0.539593	2.203	-0.0789017		270.8	4.41234	0.470811	2.0385	-0.0732254	0
271	4.3882	0.404395	1.86706	-0.068614		271	4.42872	0.535831	2.20226	-0.0786332		271	4.40846	0.470113	2.03466	-0.0736236	0
271.2	4.39258	0.40364	1.85972	-0.0680336		271.2	4.43186	0.537167	2.1951	-0.0849243		271.2	4.41222	0.470404	2.02741	-0.076479	0
271.4	4.39567	0.405529	1.86939	-0.0676722		271.4	4.43377	0.534272	2.20314	-0.0781223		271.4	4.41472	0.469901	2.03626	-0.0728973	0
271.6	4.40009	0.4051	1.8648	-0.0717012		271.6	4.43418	0.531183	2.20107	-0.0834123		271.6	4.41713	0.468141	2.03293	-0.0775567	0
271.8	4.3926	0.404824	1.87023	-0.070749		271.8	4.42939	0.537477	2.19749	-0.0835527		271.8	4.411	0.47115	2.03386	-0.0771509	0
272	4.3931	0.406784	1.86347	-0.0676194		272	4.43667	0.536299	2.19939	-0.0801958		272	4.41488	0.471541	2.03143	-0.0739076	0
272.2	4.39587	0.405428	1.86747	-0.0681122		272.2	4.43904	0.537293	2.20057	-0.0828849		272.2	4.41745	0.47136	2.03402	-0.0754986	0
272.4	4.39647	0.406143	1.86618	-0.0705377		272.4	4.43319	0.540896	2.19643	-0.085683		272.4	4.41483	0.473519	2.0313	-0.0781103	0
272.6	4.39849	0.403031	1.86935	-0.0652745		272.6	4.43488	0.533382	2.20166	-0.0793244		272.6	4.41669	0.468207	2.03551	-0.0722994	0
272.8	4.39751	0.405427	1.86702	-0.0668509		272.8	4.43631	0.536593	2.19795	-0.08193		272.8	4.41691	0.47101	2.03249	-0.0743905	0
273	4.40333	0.410511	1.86588	-0.0693862		273	4.43668	0.535135	2.20445	-0.0814399		273	4.42001	0.472823	2.03517	-0.0754131	0
273.2	4.39924	0.405145	1.86631	-0.0680399		273.2	4.44085	0.535469	2.19686	-0.0827843		273.2	4.42005	0.470307	2.03159	-0.0754121	0
273.4	4.40174	0.403057	1.86803	-0.0658853		273.4	4.44415	0.537192	2.19947	-0.0832881		273.4	4.42294	0.470124	2.03375	-0.0745867	0
273.6	4.39733	0.405688	1.86545	-0.0704828		273.6	4.44363	0.538631	2.19826	-0.0891231		273.6	4.42048	0.47216	2.03185	-0.079803	0
273.8	4.40328	0.407069	1.86584	-0.0673056		273.8	4.44221	0.540665	2.19876	-0.0872363		273.8	4.42275	0.473867	2.0323	-0.0772709	0
274	4.40334	0.409371	1.86435	-0.0673011		274	4.44007	0.536179	2.19943	-0.082085		274	4.42171	0.472775	2.03189	-0.0746931	0
274.2	4.40898	0.409961	1.86505	-0.0653827		274.2	4.44309	0.540019	2.20221	-0.0836672		274.2	4.42603	0.47499	2.03363	-0.0745249	0
274.4	4.40362	0.40988	1.87099	-0.0688261		274.4	4.44533	0.539548	2.19636	-0.0825914		274.4	4.42447	0.474714	2.03368	-0.0757088	0
274.6	4.40858	0.408011	1.86587	-0.0707105		274.6	4.44471	0.538152	2.20202	-0.0818764		274.6	4.42665	0.473082	2.03394	-0.0762935	0
274.8	4.40659	0.407368	1.86855	-0.0677886		274.8	4.4464	0.537018	2.20146	-0.0790428		274.8	4.42649	0.472193	2.03501	-0.0734157	0
275	4.40317	0.40707	1.87106	-0.0654874		275	4.44306	0.538079	2.19694	-0.081144		275	4.42311	0.472574	2.034	-0.0733157	0
275.2	4.40316	0.405185	1.86475	-0.0707531		275.2	4.44904	0.53587	2.20273	-0.0788826		275.2	4.4261	0.470528	2.03374	-0.0748178	0
275.4	4.4098	0.407231	1.86121	-0.0681108		275.4	4.4448	0.538827	2.20052	-0.0852593		275.4	4.4273	0.473029	2.03087	-0.0766851	0
275.6	4.40988	0.405362	1.86602	-0.0686867		275.6	4.44816	0.536948	2.20105	-0.0818223		275.6	4.42902	0.471155	2.03353	-0.0752545	0
275.8	4.41069	0.408072	1.86587	-0.0655426		275.8	4.45317	0.536179	2.19941	-0.0798515		275.8	4.43193	0.472126	2.03264	-0.072697	0
276	4.41385	0.411364	1.8686	-0.0706104		276	4.45116	0.538875	2.2065	-0.0840427		276	4.43251	0.47512	2.03755	-0.0773265	0
276.2	4.41697	0.411137	1.86469	-0.0704323		276.2	4.45041	0.536015	2.19621	-0.0848774		276.2	4.43369	0.473576	2.03045	-0.0776548	0
276.4	4.41097	0.410471	1.8697	-0.0653851		276.4	4.44966	0.536767	2.1994	-0.0830199		276.4	4.43032	0.473619	2.03455	-0.0742025	0
276.6	4.40822	0.406052	1.86829	-0.0619465		276.6	4.4534	0.53794	2.19881	-0.0874156		276.6	4.43081	0.471996	2.03355	-0.074681	0
276.8	4.41202	0.407546	1.8693	-0.0672575		276.8	4.45542	0.542151	2.20128	-0.0842465		276.8	4.43372	0.474849	2.03529	-0.075752	0
277	4.4178	0.408455	1.8678	-0.0673264		277	4.45218	0.542029	2.1968	-0.0862898		277	4.43499	0.475242	2.0323	-0.0768081	0
277.2	4.41553	0.412046	1.85889	-0.0677659		277.2	4.4545	0.54269	2.19989	-0.0840112		277.2	4.43501	0.477368	2.02939	-0.0758886	0
277.4	4.41389	0.40856	1.86506	-0.0652991		277.4	4.45258	0.544346	2.19242	-0.0807768		277.4	4.43324	0.476453	2.02874	-0.073038	0
277.6	4.4155	0.408089	1.87025	-0.0724466		277.6	4.45105	0.542862	2.19831	-0.0824407		277.6	4.43328	0.475475	2.03428	-0.0774437	0
277.8	4.41679	0.409552	1.86477	-0.0689688		277.8	4.45349	0.542741	2.19949	-0.0828062		277.8	4.43514	0.476146	2.03213	-0.0758875	0
278	4.41451	0.415854	1.8669	-0.0684702		278	4.45608	0.544947	2.2	-0.086142		278	4.4353	0.4804	2.03345	-0.0773061	0
278.2	4.41745	0.409205	1.86557	-0.066828		278.2	4.4562	0.541653	2.19879	-0.0857481		278.2	4.43682	0.475429	2.03218	-0.076288	0
278.4	4.41626	0.413755	1.86382	-0.0685933		278.4	4.45931	0.534307	2.1969	-0.0799548		278.4	4.43778	0.474031	2.03036	-0.074274	0
278.6	4.42021	0.411888	1.86565	-0.0694749		278.6	4.45466	0.539038	2.19681	-0.0851899		278.6	4.43743	0.475463	2.03123	-0.0773324	0
278.8	4.42231	0.410709	1.86542	-0.0681007		278.8	4.45812	0.541908	2.19377	-0.0822831		278.8	4.44021	0.476309	2.0296	-0.0751919	0
279	4.41943	0.417751	1.86711	-0.0712571		279	4.46007	0.546839	2.20197	-0.0830408		279	4.43975	0.482295	2.03454	-0.077149	0
279.2	4.42159	0.412214	1.86795	-0.0645589		279.2	4.45717	0.539916	2.19487	-0.0842222		279.2	4.43938	0.476065	2.03141	-0.0743905	0
279.4	4.42113	0.413448	1.86584	-0.07044		279.4	4.46014	0.541738	2.20362	-0.0794081		279.4	4.44063	0.477593	2.03473	-0.0749241	0
279.6	4.41561	0.412648	1.86247	-0.0711018		279.6	4.45901	0.543011	2.19754	-0.085811		279.6	4.43731	0.477829	2.03	-0.0784564	0
279.8	4.42306	0.41172	1.86033	-0.0689028		279.8	4.46326	0.543232	2.19877	-0.0879637		279.8	4.44316	0.477476	2.02955	-0.0784333	0
280	4.42364	0.415446	1.86323	-0.0663774		280	4.46323	0.540828	2.20082	-0.080716		280	4.44343	0.478137	2.03203	-0.0735467	0
280.2	4.42438	0.414807	1.86573	-0.0667784		280.2	4.46552	0.542923	2.19361	-0.08506		280.2	4.44495	0.478865	2.02967	-0.0759192	0
280.4	4.42674	0.416613	1.86474	-0.0703133		280.4	4.46833	0.544332	2.1895	-0.083521		280.4	4.44754	0.480472	2.02712	-0.0769172	0
280.6	4.42682	0.412257	1.86859	-0.0678525		280.6	4.46471	0.541444	2.19574	-0.0787295		280.6	4.44576	0.47685	2.03216	-0.073291	0
280.8	4.42522	0.416508	1.86581	-0.0695015		280.8	4.46471	0.543158	2.19302	-0.0898849		280.8	4.44496	0.479833	2.02942	-0.0796932	0
281	4.42618	0.418106	1.86527	-0.0717462		281	4.46164	0.544927	2.19872	-0.083474		281	4.44391	0.481517	2.032	-0.0776101	0
281.2	4.43057	0.413268	1.8626	-0.0674621		281.2	4.4664	0.545075	2.19398	-0.0841938		281.2	4.44848	0.479171	2.02829	-0.075828	0
281.4	4.42675	0.408606	1.86179	-0.0672566		281.4	4.4658	0.545269	2.19714	-0.0847234		281.4	4.44628	0.476938	2.02947	-0.07599	0
281.6	4.42796	0.415466	1.86787	-0.069264		281.6	4.46862	0.543978	2.19368	-0.0835377		281.6	4.44829	0.479722	2.03077	-0.0764009	0
281.8	4.43148	0.41711	1.86415	-0.068824		281.8	4.47011	0.546452	2.19633	-0.0858101		281.8	4.45079	0.481781	2.03024	-0.0773171	0
282	4.42814	0.414961	1.86564	-0.0699186		282	4.47128	0.54732	2.19655	-0.0838057		282	4.44971	0.48114	2.0311	-0.0768622	0
282.2	4.43105	0.414552	1.86421	-0.0681543		282.2	4.47321	0.545717	2.19818	-0.0859732		282.2	4.45213	0.480134	2.0312	-0.0770637	0
282.4	4.43264	0.416014	1.8603	-0.0718706		282.4	4.47384	0.540713	2.19612	-0.0851582		282.4	4.45324	0.478364	2.02821	-0.0785144	0
282.6	4.43299	0.41433	1.86105	-0.0671842		282.6	4.46802	0.543912	2.19187	-0.0783316		282.6	4.4505	0.479121	2.02646	-0.0727579	0
282.8	4.43271	0.414303	1.85978	-0.0712812		282.8	4.47138	0.546678	2.19678	-0.0845758		282.8	4.45204	0.48049	2.02828	-0.0779285	0
283	4.43311	0.416952	1.86693	-0.0692984		283	4.47354	0.543693	2.19553	-0.0825282		283	4.45332	0.480322	2.03123	-0.0759133	0
283.2	4.43271	0.416543	1.86266	-0.06497		283.2	4.48055	0.543331	2.19693	-0.0867964		283.2	4.45663	0.479937	2.02979	-0.0758832	0
283.4	4.43121	0.416613	1.86452	-0.0695693		283.4	4.47478	0.548844	2.19572	-0.0902168		283.4	4.45299	0.482728	2.03012	-0.0798931	0
283.6	4.43648	0.420616	1.86194	-0.0687123		283.6	4.47765	0.546563	2.1981	-0.0815162		283.6	4.45706	0.483589	2.03002	-0.0751143	0
283.8	4.43543	0.418328	1.85828	-0.0708463		283.8	4.47605	0.549238	2.19184	-0.0846948		283.8	4.45574	0.483783	2.02506	-0.0777705	0
284	4.43439	0.416566	1.8645	-0.066957		284	4.47571	0.549494	2.19267	-0.0850688		284	4.45505	0.48303	2.02859	-0.0760129	0
284.2	4.43625	0.417054	1.86709	-0.069929		284.2	4.47667	0.546007	2.19298	-0.087252		284.2	4.45646	0.48153	2.03004	-0.0785905	0
284.4	4.43921	0.416368	1.86147	-0.0703343		284.4	4.47566	0.551198	2.19191	-0.0803183		284.4	4.45744	0.483783	2.02669	-0.0753263	0
284.6	4.44239	0.413789	1.86542	-0.068265		284.6	4.47738	0.545065	2.19121	-0.0806648		284.6	4.45988	0.479427	2.02831	-0.0744649	0
284.8	4.43725	0.413615	1.86632	-0.0664778		284.8	4.48196	0.545584	2.18944	-0.0820619		284.8	4.45961	0.479599	2.02788	-0.0742698	0
285	4.44287	0.420046	1.86284	-0.068828		285	4.48048	0.552348	2.19457	-0.0880956		285	4.46167	0.486197	2.02871	-0.0784618	0
285.2	4.43875	0.419469	1.86167	-0.071825		285.2	4.48111	0.54879	2.19091	-0.0860549		285.2	4.45993	0.484129	2.02629	-0.07894	0
285.4	4.44331	0.416916	1.86405	-0.0716675		285.4	4.48165	0.543186	2.19328	-0.0852815		285.4	4.46248	0.480051	2.02867	-0.0784745	0
285.6	4.44436	0.41752	1.86519	-0.0693958		285.6	4.48239	0.5455	2.19121	-0.0851957		285.6	4.46337	0.48151	2.0282	-0.0772957	0
285.8	4.44433	0.419609	1.85854	-0.069188		285.8	4.48223	0.550551	2.19208	-0.089743		285.8	4.46328	0.48508	2.02531	-0.0794655	0
286	4.44015	0.414076	1.85855	-0.068012		286	4.4818	0.548046	2.19524	-0.0822164		286	4.46097	0.481061	2.0269	-0.0751142	0
286.2	4.44282	0.418557	1.86004	-0.0678172		286.2	4.48546	0.547427	2.18724	-0.0854513		286.2	4.46414	0.482992	2.02364	-0.0766342	0
286.4	4.44097	0.414712	1.85814	-0.0675816		286.4	4.48569	0.554503	2.19813	-0.0792884		286.4	4.46333	0.484608	2.02813	-0.073435	0
286.6	4.44626	0.415013	1.86482	-0.0658153		286.6	4.48638	0.551087	2.19201	-0.084442		286.6	4.46632	0.48305	2.02841	-0.0751287	0
286.8	4.44868	0.417952	1.865	-0.0676792		286.8	4.48357	0.547627	2.19106	-0.084675		286.8	4.46612	0.482789	2.02803	-0.0761771	0
287	4.4465	0.424343	1.86072	-0.0693686		287	4.48771	0.550286	2.19464	-0.0883147		287	4.4671	0.487315	2.02768	-0.0788416	0
287.2	4.44849	0.417172	1.8627	-0.0686167		287.2	4.48874	0.546042	2.19817	-0.0872294		287.2	4.46862	0.481607	2.03043	-0.0779231	0
287.4	4.44954	0.419979	1.86094	-0.0675043		287.4	4.49015	0.549573	2.19228	-0.081077		287.4	4.46985	0.484776	2.02661	-0.0742906	0
287.6	4.44649	0.416382	1.8605	-0.0688878		287.6	4.48828	0.549311	2.19265	-0.0878736		287.6	4.46739	0.482846	2.02657	-0.0783807	0
287.8	4.44656	0.420209	1.85832	-0.0686227		287.8	4.49279	0.554527	2.19003	-0.0794603		287.8	4.46967	0.487368	2.02418	-0.0740415	0
288	4.45303	0.417412	1.86293	-0.0684419		288	4.48912	0.55205	2.19038	-0.0855602		288	4.47107	0.484731	2.02666	-0.077001	0
288.2	4.45258	0.418179	1.86042	-0.0640229		288.2	4.49313	0.547464	2.19094	-0.0838024		288.2	4.47286	0.482822	2.02568	-0.0739126	0
288.4	4.44816	0.418075	1.86462	-0.0737095		288.4	4.48849	0.555174	2.19398	-0.0818027		288.4	4.46832	0.486625	2.0293	-0.0777561	0
288.6	4.44908	0.41855	1.86453	-0.0703643		288.6	4.4942	0.552663	2.1915	-0.0819701		288.6	4.47164	0.485607	2.02802	-0.0761672	0
288.8	4.45041	0.418699	1.85887	-0.069212		288.8	4.49017	0.548638	2.18905	-0.086259		288.8	4.47029	0.483668	2.02396	-0.0777355	0
289	4.4515	0.417233	1.86104	-0.067641		289	4.49739	0.552	2.19034	-0.0839068		289	4.47444	0.484617	2.02569	-0.0757739	0
289.2	4.45791	0.422299	1.85681	-0.0713887		289.2	4.49825	0.553025	2.19015	-0.085106		289.2	4.47808	0.487662	2.02348	-0.0782474	0
289.4	4.4522	0.42163	1.85724	-0.0688552		289.4	4.49411	0.551029	2.18857	-0.0848595		289.4	4.47316	0.486329	2.02291	-0.0768573	0
289.6	4.45632	0.418379	1.86226	-0.0710477		289.6	4.49968	0.550479	2.19096	-0.0849696		289.6	4.478	0.484429	2.02661	-0.0780087	0
289.8	4.45584	0.422724	1.8597	-0.0720991		289.8	4.49935	0.55715	2.18893	-0.0836409		289.8	4.4776	0.489937	2.02432	-0.07787	0
290	4.4573	0.4189	1.85806	-0.0709435		290	4.49756	0.550929	2.18881	-0.0864409		290	4.47743	0.484915	2.02344	-0.0786922	0
290.2	4.45929	0.420315	1.8607	-0.0712265		290.2	4.49947	0.552789	2.18988	-0.0866736		290.2	4.47938	0.486552	2.02529	-0.0789501	0
290.4	4.45766	0.424137	1.85911	-0.0691832		290.4	4.49946	0.553162	2.18881	-0.0828263		290.4	4.47856	0.488649	2.02396	-0.0760047	0
290.6	4.46082	0.420736	1.86192	-0.0661975		290.6	4.49809	0.552309	2.18764	-0.0857622		290.6	4.47946	0.486523	2.02478	-0.0759798	0
290.8	4.46247	0.417756	1.86124	-0.0669807		290.8	4.50056	0.54736	2.18682	-0.0842832		290.8	4.48152	0.482558	2.02403	-0.075632	0
291	4.46228	0.421174	1.85808	-0.068505		291	4.49889	0.557353	2.18731	-0.0839251		291	4.48059	0.489264	2.0227	-0.0762151	0
291.2	4.45861	0.425602	1.86133	-0.0685791		291.2	4.49882	0.556423	2.18833	-0.0847713		291.2	4.47872	0.491012	2.02483	-0.0766752	0
291.4	4.46148	0.422092	1.86002	-0.065668		291.4	4.50612	0.554721	2.18807	-0.0818251		291.4	4.4838	0.488407	2.02405	-0.0737466	0
291.6	4.46253	0.418022	1.86374	-0.0713133		291.6	4.50236	0.55182	2.18532	-0.0883955		291.6	4.48245	0.484921	2.02453	-0.0798544	0
291.8	4.45667	0.423005	1.85964	-0.0758189		291.8	4.49982	0.557007	2.18827	-0.0875312		291.8	4.47824	0.490006	2.02395	-0.0816751	0
292	4.46197	0.421979	1.85736	-0.0670652		292	4.504	0.555076	2.19322	-0.0853096		292	4.48298	0.488527	2.02529	-0.0761874	0
292.2	4.46022	0.421031	1.85602	-0.0686548		292.2	4.50286	0.559773	2.1869	-0.0898236		292.2	4.48154	0.490402	2.02146	-0.0792392	0
292.4	4.46099	0.419428	1.85709	-0.0703422		292.4	4.51014	0.550993	2.1872	-0.0813586		292.4	4.48557	0.485211	2.02214	-0.0758504	0
292.6	4.46029	0.422624	1.85698	-0.0712675		292.6	4.50335	0.554199	2.18925	-0.0871757		292.6	4.48182	0.488412	2.02311	-0.0792216	0
292.8	4.46487	0.425475	1.8557	-0.0703248		292.8	4.50943	0.555653	2.19014	-0.08925		292.8	4.48715	0.490564	2.02292	-0.0797874	0
293	4.46655	0.423783	1.85497	-0.0710546		293	4.50663	0.554318	2.1848	-0.0865175		293	4.48659	0.489051	2.01988	-0.078786	0
293.2	4.46554	0.423491	1.86085	-0.0674342		293.2	4.50946	0.555361	2.1858	-0.0847534		293.2	4.4875	0.489426	2.02332	-0.0760938	0
293.4	4.46472	0.423633	1.86074	-0.0694752		293.4	4.50904	0.554138	2.18628	-0.0892707		293.4	4.48688	0.488886	2.02351	-0.0793729	0
293.6	4.46507	0.422469	1.85773	-0.0678763		293.6	4.50722	0.556512	2.19064	-0.0836612		293.6	4.48615	0.48949	2.02419	-0.0757688	0
293.8	4.46881	0.424132	1.85921	-0.068696		293.8	4.50819	0.550249	2.18869	-0.0876449		293.8	4.4885	0.487191	2.02395	-0.0781705	0
294	4.46728	0.419072	1.85615	-0.0679864		294	4.50583	0.5597	2.18917	-0.0843729		294	4.48655	0.489386	2.02266	-0.0761796	0
294.2	4.46978	0.427392	1.8554	-0.0707211		294.2	4.51157	0.555564	2.18708	-0.0867213		294.2	4.49067	0.491478	2.02124	-0.0787212	0
294.4	4.475	0.425972	1.86091	-0.0700924		294.4	4.51161	0.558697	2.18599	-0.0840508		294.4	4.49331	0.492334	2.02345	-0.0770716	0
294.6	4.46977	0.426106	1.86012	-0.0679191		294.6	4.51275	0.556413	2.18839	-0.0839783		294.6	4.49126	0.491259	2.02426	-0.0759487	0
294.8	4.47292	0.423318	1.86032	-0.0696043		294.8	4.51174	0.560032	2.18031	-0.08785		294.8	4.49233	0.491675	2.02032	-0.0787271	0
295	4.47493	0.422311	1.8589	-0.069082		295	4.51485	0.555516	2.18811	-0.0818511		295	4.49489	0.488913	2.0235	-0.0754666	0
295.2	4.47154	0.427886	1.85618	-0.0657201		295.2	4.5187	0.55883	2.18444	-0.0869531		295.2	4.49512	0.493358	2.02031	-0.0763366	0
295.4	4.47433	0.421528	1.86106	-0.0728407		295.4	4.51478	0.553419	2.1859	-0.0837177		295.4	4.49455	0.487474	2.02348	-0.0782792	0
295.6	4.47261	0.42357	1.86191	-0.0718658		295.6	4.51118	0.556018	2.18743	-0.0875329		295.6	4.49189	0.489794	2.02467	-0.0796993	0
295.8	4.47573	0.423869	1.85877	-0.0702431		295.8	4.52034	0.556956	2.18346	-0.0819792		295.8	4.49803	0.490412	2.02112	-0.0761111	0
296	4.47437	0.425813	1.86099	-0.0723537		296	4.51621	0.557768	2.18752	-0.0838493		296	4.49529	0.491791	2.02425	-0.0781015	0
296.2	4.47481	0.424222	1.85286	-0.0709414		296.2	4.51789	0.55731	2.18736	-0.087593		296.2	4.49635	0.490766	2.02011	-0.0792672	0
296.4	4.47764	0.423671	1.85533	-0.0699333		296.4	4.52106	0.556663	2.18312	-0.085821		296.4	4.49935	0.490167	2.01922	-0.0778772	0
296.6	4.47699	0.426361	1.8566	-0.0697054		296.6	4.51999	0.558928	2.18484	-0.0854572		296.6	4.49849	0.492644	2.02072	-0.0775813	0
296.8	4.48024	0.427043	1.85877	-0.0694704		296.8	4.51524	0.560849	2.18367	-0.086697		296.8	4.49774	0.493946	2.02122	-0.0780837	0
297	4.47599	0.424692	1.86147	-0.071782		297	4.51688	0.559006	2.18429	-0.0873324		297	4.49644	0.491849	2.02288	-0.0795572	0
297.2	4.47893	0.427714	1.85995	-0.06951		297.2	4.51535	0.555614	2.18065	-0.0878338		297.2	4.49714	0.491664	2.0203	-0.0786719	0
297.4	4.4764	0.430571	1.85492	-0.0694894		297.4	4.52017	0.557887	2.18377	-0.0905658		297.4	4.49829	0.494229	2.01934	-0.0800276	0
297.6	4.48184	0.424945	1.85782	-0.0723132		297.6	4.51756	0.557702	2.18885	-0.0882734		297.6	4.4997	0.491324	2.02333	-0.0802933	0
297.8	4.48584	0.427837	1.85798	-0.0702997		297.8	4.51974	0.557599	2.18535	-0.0874952		297.8	4.50279	0.492718	2.02166	-0.0788975	0
298	4.48119	0.424787	1.85657	-0.0692372		298	4.51979	0.559471	2.18259	-0.0857874		298	4.50049	0.492129	2.01958	-0.0775123	0
298.2	4.48392	0.427706	1.85281	-0.0713212		298.2	4.51815	0.560324	2.18502	-0.086558		298.2	4.50103	0.494015	2.01891	-0.0789396	0
298.4	4.48047	0.430277	1.85554	-0.0693797		298.4	4.52813	0.563858	2.18599	-0.0900747		298.4	4.5043	0.497067	2.02077	-0.0797272	0
298.6	4.4841	0.427069	1.85504	-0.0676356		298.6	4.52887	0.556363	2.1833	-0.0905024		298.6	4.50649	0.491716	2.01917	-0.079069	0
298.8	4.48581	0.426504	1.85585	-0.0695708		298.8	4.52822	0.558322	2.18104	-0.0880426		298.8	4.50701	0.492413	2.01844	-0.0788067	0
299	4.48338	0.430309	1.85104	-0.0718971		299	4.53059	0.557802	2.18637	-0.0845519		299	4.50699	0.494055	2.01871	-0.0782245	0
299.2	4.48539	0.427452	1.8579	-0.0712576		299.2	4.52475	0.563073	2.18834	-0.0895737		299.2	4.50507	0.495263	2.02312	-0.0804157	0
299.4	4.48603	0.428563	1.85177	-0.0713092		299.4	4.52539	0.559137	2.18303	-0.0866772		299.4	4.50571	0.49385	2.0174	-0.0789932	0
299.6	4.48846	0.428535	1.8532	-0.0731356		299.6	4.52794	0.558574	2.18354	-0.0881072		299.6	4.5082	0.493555	2.01837	-0.0806214	0
299.8	4.48704	0.426903	1.85714	-0.0713617		299.8	4.52939	0.560115	2.1849	-0.0891105		299.8	4.50822	0.493509	2.02102	-0.0802361	0

## Sheet: README
	Association of Roq1 (WT, R22A, V58E, 4A, 5A) with Ubr1 (50 nm) was measured by biolayer interferometry for 300 sec.
	The background signal arising from the binding of biotinylated Roq1 was measured prior to the addition of Ubr1.
	This background signal was subtracted from all subsequent measurements in the presence of Ubr1 so that the starting value at t = 0 became zero.
