# Supplementary material for: Reprograming of the ubiquitin ligase Ubr1 by intrinsically disordered Roq1 through cooperating multifunctional motifs
Source: EMBO J. 2025 Feb 7;44(6):1774–803. doi: 10.1038/s44318-025-00375-7 (PMC11914429; doi:10.1038/s44318-025-00375-7)
Supplement: Supplementary file 7 — Source data Fig. 5 [file 44318_2025_375_MOESM7_ESM.zip]

Archive with 22 entries (21 files):
- Figure 5/
- Figure 5/._.DS_Store
- Figure 5/._Figure 5C.pdf
- Figure 5/Figure 5E.pdf
- __MACOSX/Figure 5/._Figure 5E.pdf
- Figure 5/Figure 5A.xlsx
- __MACOSX/Figure 5/._Figure 5A.xlsx
- Figure 5/._Figure 5A.xlsx
- Figure 5/._Figure 5B.pdf
- Figure 5/._Figure 5D.pdf
- Figure 5/._Figure 5F.pdf
- Figure 5/.DS_Store
- __MACOSX/Figure 5/._.DS_Store
- Figure 5/Figure 5B.pdf
- __MACOSX/Figure 5/._Figure 5B.pdf
- Figure 5/Figure 5C.pdf
- __MACOSX/Figure 5/._Figure 5C.pdf
- Figure 5/Figure 5F.pdf
- __MACOSX/Figure 5/._Figure 5F.pdf
- Figure 5/Figure 5D.pdf
- __MACOSX/Figure 5/._Figure 5D.pdf
- Figure 5/._Figure 5E.pdf
