# Supplementary material for: Reprograming of the ubiquitin ligase Ubr1 by intrinsically disordered Roq1 through cooperating multifunctional motifs
Source: EMBO J. 2025 Feb 7;44(6):1774–803. doi: 10.1038/s44318-025-00375-7 (PMC11914429; doi:10.1038/s44318-025-00375-7)
Supplement: Supplementary file 7 — Source data Fig. 5 [file 44318_2025_375_MOESM7_ESM.zip › Figure 5/Figure 5A.xlsx]

## Sheet: source data Figure 5A
replicate 1	Ubr1 50 nM			replicate 2	Ubr1 50 nM			replicate 3	Ubr1 50 nM			mean
time	WT	V58E		time	WT	V58E		time	WT	V58E		time	WT	V58E
0	0	0		0	0	0		0	0	0		0	0	0
0.2	-0.00587974	5.1634e-05		0.2	-0.00107887	0.00358941		0.2	0.00255851	0.0037958		0.2	-0.0014667	0.00247895
0.4	0.00907101	0.0133678		0.4	0.00748632	0.01596		0.4	0.0155085	0.0146347		0.4	0.0106886	0.0146542
0.6	0.018824	0.0198816		0.6	0.0177359	0.0290325		0.6	0.0377987	0.0256186		0.6	0.0247862	0.0248442
0.8	0.0289144	0.0386888		0.8	0.0271454	0.0396297		0.8	0.0462726	0.0366322		0.8	0.0341108	0.0383169
1	0.0444018	0.0461803		1	0.0377936	0.0503624		1	0.0630289	0.0480774		1	0.0484081	0.0482067
1.2	0.0549406	0.0623598		1.2	0.0483455	0.0622647		1.2	0.0782912	0.0619479		1.2	0.0605258	0.0621908
1.4	0.0700795	0.0734207		1.4	0.0621571	0.0720272		1.4	0.0937589	0.0709923		1.4	0.0753318	0.0721467
1.6	0.0784842	0.088001		1.6	0.0716448	0.0873745		1.6	0.103914	0.0812145		1.6	0.0846808	0.08553
1.8	0.0949229	0.0980678		1.8	0.0794646	0.0979207		1.8	0.117139	0.0927872		1.8	0.0971757	0.0962586
2	0.10804	0.112293		2	0.0917823	0.106372		2	0.135625	0.101959		2	0.111816	0.106874
2.2	0.116467	0.12291		2.2	0.100733	0.121881		2.2	0.145521	0.114316		2.2	0.120907	0.119702
2.4	0.132772	0.13924		2.4	0.112411	0.129666		2.4	0.160542	0.125741		2.4	0.135241	0.131549
2.6	0.144206	0.151536		2.6	0.12218	0.142741		2.6	0.171404	0.131766		2.6	0.14593	0.142014
2.8	0.150566	0.159002		2.8	0.131169	0.158939		2.8	0.184954	0.143569		2.8	0.155563	0.153837
3	0.169817	0.169673		3	0.141547	0.165976		3	0.199374	0.155155		3	0.170246	0.163601
3.2	0.1833	0.181463		3.2	0.154229	0.173092		3.2	0.206081	0.1627		3.2	0.181203	0.172418
3.4	0.19316	0.196009		3.4	0.164207	0.191014		3.4	0.221837	0.172829		3.4	0.193068	0.186618
3.6	0.20694	0.208436		3.6	0.175007	0.197251		3.6	0.235923	0.182279		3.6	0.205957	0.195989
3.8	0.219715	0.215977		3.8	0.188006	0.21236		3.8	0.24353	0.189986		3.8	0.217084	0.206108
4	0.227731	0.232625		4	0.200762	0.22393		4	0.256193	0.200414		4	0.228228	0.21899
4.2	0.246063	0.240715		4.2	0.210998	0.232042		4.2	0.26394	0.203933		4.2	0.240334	0.225563
4.4	0.257105	0.249983		4.4	0.217866	0.240093		4.4	0.278223	0.216441		4.4	0.251065	0.235506
4.6	0.270256	0.264756		4.6	0.228755	0.253162		4.6	0.291189	0.224909		4.6	0.2634	0.247609
4.8	0.28088	0.274633		4.8	0.240543	0.26986		4.8	0.301643	0.23413		4.8	0.274355	0.259541
5	0.29537	0.283487		5	0.253395	0.276587		5	0.31254	0.242452		5	0.287102	0.267509
5.2	0.305253	0.296499		5.2	0.267162	0.289055		5.2	0.32162	0.248358		5.2	0.298012	0.27797
5.4	0.320105	0.308378		5.4	0.278439	0.300923		5.4	0.335452	0.256103		5.4	0.311332	0.288468
5.6	0.333928	0.319049		5.6	0.287509	0.310319		5.6	0.344027	0.262823		5.6	0.321822	0.297397
5.8	0.343625	0.327357		5.8	0.298736	0.321722		5.8	0.354828	0.274432		5.8	0.332396	0.307837
6	0.359221	0.339852		6	0.310669	0.332907		6	0.36655	0.277202		6	0.34548	0.316653
6.2	0.367232	0.35117		6.2	0.32243	0.341801		6.2	0.377899	0.283387		6.2	0.355854	0.325453
6.4	0.381108	0.362796		6.4	0.332256	0.354957		6.4	0.389821	0.295871		6.4	0.367729	0.337875
6.6	0.396849	0.371308		6.6	0.344164	0.369667		6.6	0.39832	0.299583		6.6	0.379778	0.346853
6.8	0.40757	0.382629		6.8	0.356415	0.378665		6.8	0.408214	0.309181		6.8	0.390733	0.356825
7	0.422425	0.394211		7	0.369952	0.385976		7	0.417165	0.311368		7	0.403181	0.363852
7.2	0.435405	0.400344		7.2	0.377225	0.40301		7.2	0.429385	0.318226		7.2	0.414005	0.37386
7.4	0.444621	0.409966		7.4	0.392083	0.405812		7.4	0.438947	0.326454		7.4	0.425217	0.380744
7.6	0.454399	0.424231		7.6	0.400876	0.421596		7.6	0.452184	0.333767		7.6	0.43582	0.393198
7.8	0.472668	0.433791		7.8	0.413714	0.430992		7.8	0.459928	0.33937		7.8	0.44877	0.401384
8	0.483274	0.443383		8	0.428953	0.43966		8	0.471617	0.340075		8	0.461281	0.407706
8.2	0.495054	0.450898		8.2	0.439079	0.446426		8.2	0.485205	0.348988		8.2	0.473113	0.415437
8.4	0.509149	0.461164		8.4	0.451083	0.464793		8.4	0.487396	0.353489		8.4	0.482543	0.426482
8.6	0.522668	0.474649		8.6	0.458431	0.474502		8.6	0.502181	0.359315		8.6	0.494427	0.436155
8.8	0.533184	0.48229		8.8	0.476007	0.47925		8.8	0.506332	0.362716		8.8	0.505175	0.441419
9	0.546375	0.495874		9	0.485333	0.494777		9	0.51363	0.371498		9	0.515113	0.45405
9.2	0.564288	0.500109		9.2	0.499328	0.506569		9.2	0.527232	0.373596		9.2	0.530283	0.460091
9.4	0.575783	0.511602		9.4	0.504932	0.512549		9.4	0.535685	0.378838		9.4	0.5388	0.467663
9.6	0.587258	0.519575		9.6	0.521122	0.520124		9.6	0.546849	0.386668		9.6	0.551743	0.475456
9.8	0.598212	0.531643		9.8	0.532142	0.534244		9.8	0.552421	0.391708		9.8	0.560925	0.485865
10	0.60956	0.539738		10	0.541002	0.543331		10	0.560009	0.39175		10	0.57019	0.491606
10.2	0.623078	0.548201		10.2	0.556157	0.555299		10.2	0.571247	0.401675		10.2	0.583494	0.501725
10.4	0.638122	0.558597		10.4	0.570037	0.563936		10.4	0.577313	0.404952		10.4	0.595157	0.509161
10.6	0.646652	0.56909		10.6	0.57932	0.571699		10.6	0.58927	0.408949		10.6	0.605081	0.51658
10.8	0.655831	0.576145		10.8	0.588512	0.585583		10.8	0.595449	0.414138		10.8	0.613264	0.525289
11	0.671387	0.579482		11	0.59992	0.592408		11	0.607248	0.418352		11	0.626185	0.530081
11.2	0.683801	0.590901		11.2	0.611497	0.605026		11.2	0.617444	0.422754		11.2	0.637581	0.53956
11.4	0.701635	0.601674		11.4	0.619271	0.61457		11.4	0.627406	0.420673		11.4	0.649437	0.545639
11.6	0.708955	0.613537		11.6	0.63322	0.625031		11.6	0.633215	0.428006		11.6	0.658464	0.555525
11.8	0.721413	0.622086		11.8	0.644747	0.632163		11.8	0.639891	0.435131		11.8	0.668684	0.563127
12	0.734629	0.627675		12	0.659582	0.643472		12	0.65174	0.438657		12	0.681984	0.569935
12.2	0.744824	0.637606		12.2	0.666943	0.653504		12.2	0.65985	0.442603		12.2	0.690539	0.577904
12.4	0.758578	0.646179		12.4	0.676158	0.659693		12.4	0.668042	0.444661		12.4	0.700926	0.583511
12.6	0.76774	0.655736		12.6	0.692738	0.675049		12.6	0.670964	0.450759		12.6	0.710481	0.593848
12.8	0.784042	0.664914		12.8	0.700749	0.683347		12.8	0.685148	0.453001		12.8	0.723313	0.60042
13	0.793585	0.673		13	0.717355	0.691232		13	0.68813	0.456087		13	0.733023	0.606773
13.2	0.806048	0.680526		13.2	0.723379	0.70028		13.2	0.696197	0.469065		13.2	0.741875	0.616624
13.4	0.814862	0.687435		13.4	0.732713	0.71716		13.4	0.701832	0.466036		13.4	0.749802	0.623544
13.6	0.825461	0.698576		13.6	0.745634	0.722733		13.6	0.711545	0.469117		13.6	0.76088	0.630142
13.8	0.840305	0.704971		13.8	0.758881	0.728221		13.8	0.72012	0.470723		13.8	0.773102	0.634639
14	0.84788	0.710491		14	0.768034	0.742406		14	0.725361	0.477475		14	0.780425	0.643457
14.2	0.857218	0.719787		14.2	0.777507	0.752222		14.2	0.736828	0.477889		14.2	0.790518	0.649966
14.4	0.876805	0.729051		14.4	0.789222	0.761561		14.4	0.737901	0.483287		14.4	0.801309	0.657966
14.6	0.887091	0.734484		14.6	0.799996	0.770494		14.6	0.752328	0.485437		14.6	0.813138	0.663472
14.8	0.896757	0.742723		14.8	0.812039	0.777056		14.8	0.756591	0.489112		14.8	0.821796	0.66963
15	0.907204	0.749981		15	0.818093	0.787661		15	0.764503	0.496779		15	0.829934	0.67814
15.2	0.913043	0.762685		15.2	0.830232	0.797198		15.2	0.766599	0.49707		15.2	0.836625	0.685651
15.4	0.927504	0.764499		15.4	0.839719	0.810463		15.4	0.780227	0.497015		15.4	0.84915	0.690659
15.6	0.945163	0.775454		15.6	0.854619	0.810807		15.6	0.78506	0.505586		15.6	0.861614	0.697282
15.8	0.953248	0.784512		15.8	0.866369	0.823438		15.8	0.796787	0.509174		15.8	0.872134	0.705708
16	0.961868	0.788442		16	0.876547	0.834255		16	0.800387	0.509326		16	0.879601	0.710674
16.2	0.974648	0.7978		16.2	0.887071	0.843265		16.2	0.806579	0.512764		16.2	0.889433	0.717943
16.4	0.986506	0.806741		16.4	0.893988	0.853649		16.4	0.813073	0.521013		16.4	0.897856	0.727134
16.6	0.993895	0.814291		16.6	0.907646	0.858288		16.6	0.818292	0.521232		16.6	0.906611	0.73127
16.8	1.00661	0.81845		16.8	0.91714	0.871159		16.8	0.827328	0.52293		16.8	0.917027	0.737513
17	1.01768	0.827027		17	0.928422	0.880612		17	0.838216	0.529283		17	0.928106	0.745641
17.2	1.02731	0.834424		17.2	0.935823	0.887785		17.2	0.840836	0.531132		17.2	0.934655	0.751114
17.4	1.03998	0.841411		17.4	0.944776	0.894161		17.4	0.84855	0.537073		17.4	0.944437	0.757548
17.6	1.05062	0.849425		17.6	0.95782	0.908727		17.6	0.85496	0.53389		17.6	0.954468	0.764014
17.8	1.05888	0.855536		17.8	0.972161	0.914632		17.8	0.862853	0.538912		17.8	0.964631	0.769693
18	1.07032	0.862535		18	0.973123	0.92129		18	0.866485	0.540081		18	0.969975	0.774635
18.2	1.07933	0.875852		18.2	0.987131	0.930127		18.2	0.877956	0.541284		18.2	0.981474	0.782421
18.4	1.09262	0.877437		18.4	0.999944	0.939237		18.4	0.883668	0.547729		18.4	0.992076	0.788134
18.6	1.1005	0.888526		18.6	1.00788	0.947488		18.6	0.890724	0.549283		18.6	0.999703	0.795099
18.8	1.11392	0.89148		18.8	1.01831	0.957581		18.8	0.891037	0.551058		18.8	1.00775	0.80004
19	1.1218	0.900914		19	1.02587	0.968918		19	0.903113	0.55601		19	1.01693	0.808614
19.2	1.13251	0.906788		19.2	1.03538	0.974705		19.2	0.905111	0.558922		19.2	1.02433	0.813471
19.4	1.14079	0.91076		19.4	1.04625	0.980593		19.4	0.910765	0.565309		19.4	1.0326	0.818887
19.6	1.15636	0.92143		19.6	1.05357	0.991711		19.6	0.916948	0.561724		19.6	1.04229	0.824955
19.8	1.16198	0.92691		19.8	1.0647	1.00039		19.8	0.924515	0.570962		19.8	1.0504	0.832752
20	1.17287	0.93247		20	1.07708	1.00973		20	0.931743	0.568698		20	1.06056	0.836968
20.2	1.18159	0.94096		20.2	1.08304	1.02077		20.2	0.934469	0.57729		20.2	1.06637	0.846341
20.4	1.19217	0.946197		20.4	1.09102	1.02319		20.4	0.945215	0.575579		20.4	1.07614	0.848322
20.6	1.20149	0.954502		20.6	1.10154	1.03315		20.6	0.951498	0.580577		20.6	1.08484	0.856077
20.8	1.20978	0.959799		20.8	1.11461	1.04011		20.8	0.954361	0.579326		20.8	1.09292	0.859745
21	1.2237	0.969787		21	1.12261	1.04929		21	0.96098	0.582767		21	1.10243	0.86728
21.2	1.23361	0.972149		21.2	1.12862	1.05882		21.2	0.967436	0.584766		21.2	1.10989	0.871911
21.4	1.24025	0.979883		21.4	1.14174	1.06262		21.4	0.976168	0.590638		21.4	1.11938	0.877712
21.6	1.25118	0.986578		21.6	1.1514	1.07888		21.6	0.976191	0.59381		21.6	1.12626	0.886422
21.8	1.26194	0.994979		21.8	1.1579	1.0855		21.8	0.983075	0.59405		21.8	1.1343	0.89151
22	1.26754	0.999375		22	1.16372	1.08935		22	0.990923	0.594317		22	1.14073	0.894348
22.2	1.27559	1.00633		22.2	1.17519	1.10322		22.2	0.994497	0.5997		22.2	1.14843	0.903083
22.4	1.28656	1.00949		22.4	1.18207	1.10661		22.4	1.00115	0.600879		22.4	1.15659	0.905658
22.6	1.29649	1.01932		22.6	1.18951	1.12154		22.6	1.00672	0.604817		22.6	1.16424	0.915227
22.8	1.30565	1.02611		22.8	1.19725	1.12624		22.8	1.01176	0.610103		22.8	1.17156	0.920816
23	1.31694	1.03014		23	1.21188	1.12998		23	1.01448	0.608637		23	1.1811	0.922919
23.2	1.32364	1.03302		23.2	1.22239	1.14212		23.2	1.02541	0.612114		23.2	1.19048	0.929086
23.4	1.33703	1.04345		23.4	1.22858	1.15078		23.4	1.02744	0.614528		23.4	1.19768	0.936254
23.6	1.33739	1.04571		23.6	1.23592	1.15793		23.6	1.03442	0.619466		23.6	1.20258	0.941034
23.8	1.3479	1.05299		23.8	1.24676	1.16416		23.8	1.03874	0.624879		23.8	1.21113	0.947344
24	1.35721	1.05945		24	1.25481	1.16958		24	1.0424	0.62304		24	1.21814	0.950688
24.2	1.36253	1.06876		24.2	1.26194	1.18398		24.2	1.05251	0.624513		24.2	1.22566	0.959082
24.4	1.38002	1.07191		24.4	1.26978	1.1917		24.4	1.05691	0.624561		24.4	1.23557	0.962724
24.6	1.39032	1.07818		24.6	1.27839	1.19734		24.6	1.06296	0.629362		24.6	1.24389	0.968293
24.8	1.39532	1.08362		24.8	1.28788	1.20494		24.8	1.06814	0.630031		24.8	1.25045	0.972862
25	1.40533	1.08853		25	1.29909	1.21678		25	1.07632	0.635608		25	1.26024	0.980308
25.2	1.41302	1.09481		25.2	1.30361	1.22061		25.2	1.07475	0.637782		25.2	1.26379	0.9844
25.4	1.42027	1.10128		25.4	1.31379	1.23034		25.4	1.08337	0.643567		25.4	1.27248	0.991729
25.6	1.43032	1.1098		25.6	1.31916	1.23661		25.6	1.0853	0.642295		25.6	1.27826	0.996236
25.8	1.43925	1.11197		25.8	1.33294	1.24342		25.8	1.09426	0.645105		25.8	1.28882	1.00017
26	1.44485	1.11597		26	1.34278	1.24625		26	1.09736	0.649387		26	1.295	1.00387
26.2	1.45451	1.12209		26.2	1.34702	1.25721		26.2	1.10215	0.648205		26.2	1.30123	1.00917
26.4	1.45895	1.1287		26.4	1.3551	1.2665		26.4	1.10736	0.648813		26.4	1.30714	1.01467
26.6	1.47122	1.13575		26.6	1.36544	1.27688		26.6	1.11469	0.652089		26.6	1.31712	1.02157
26.8	1.47954	1.14162		26.8	1.37033	1.28065		26.8	1.11727	0.657431		26.8	1.32238	1.02657
27	1.49284	1.14995		27	1.37936	1.29043		27	1.12523	0.662167		27	1.33248	1.03418
27.2	1.49598	1.1526		27.2	1.38901	1.29551		27.2	1.12704	0.658358		27.2	1.33734	1.03549
27.4	1.50382	1.15592		27.4	1.39635	1.30417		27.4	1.13458	0.666422		27.4	1.34492	1.04217
27.6	1.51098	1.16191		27.6	1.40034	1.31465		27.6	1.13607	0.663282		27.6	1.34913	1.04661
27.8	1.5266	1.16976		27.8	1.40949	1.31841		27.8	1.1405	0.672345		27.8	1.35886	1.05351
28	1.52805	1.17561		28	1.42131	1.32659		28	1.14486	0.674719		28	1.36474	1.05897
28.2	1.53722	1.18089		28.2	1.4299	1.3305		28.2	1.14955	0.67091		28.2	1.37222	1.06076
28.4	1.54478	1.18709		28.4	1.43486	1.34245		28.4	1.16038	0.677343		28.4	1.38001	1.06896
28.6	1.55089	1.18865		28.6	1.44817	1.34722		28.6	1.16376	0.6742		28.6	1.38761	1.07002
28.8	1.56002	1.19707		28.8	1.45073	1.35458		28.8	1.16914	0.681203		28.8	1.3933	1.07762
29	1.57162	1.20332		29	1.45952	1.36231		29	1.16976	0.680399		29	1.4003	1.08201
29.2	1.58231	1.20815		29.2	1.4685	1.36693		29.2	1.17602	0.683971		29.2	1.40894	1.08635
29.4	1.58231	1.20993		29.4	1.47406	1.3768		29.4	1.18016	0.685928		29.4	1.41217	1.09088
29.6	1.59515	1.21873		29.6	1.48111	1.38524		29.6	1.18976	0.688819		29.6	1.42201	1.0976
29.8	1.60297	1.22233		29.8	1.49162	1.39142		29.8	1.19107	0.690649		29.8	1.42855	1.10147
30	1.60772	1.2303		30	1.49849	1.39763		30	1.19507	0.691624		30	1.43376	1.10652
30.2	1.61647	1.23096		30.2	1.50693	1.40729		30.2	1.20378	0.694366		30.2	1.4424	1.11087
30.4	1.62343	1.23696		30.4	1.51641	1.41339		30.4	1.20309	0.698622		30.4	1.44764	1.11632
30.6	1.63283	1.24424		30.6	1.51746	1.41973		30.6	1.20978	0.700718		30.6	1.45336	1.12157
30.8	1.63855	1.24536		30.8	1.52701	1.43172		30.8	1.21173	0.704843		30.8	1.4591	1.12731
31	1.64602	1.25302		31	1.5341	1.43437		31	1.21847	0.705462		31	1.4662	1.13095
31.2	1.65316	1.25385		31.2	1.53824	1.44312		31.2	1.22192	0.707285		31.2	1.47111	1.13475
31.4	1.65956	1.2648		31.4	1.54756	1.44617		31.4	1.22651	0.710477		31.4	1.47788	1.14048
31.6	1.66623	1.26913		31.6	1.56039	1.45367		31.6	1.22959	0.709385		31.6	1.4854	1.14406
31.8	1.67588	1.27092		31.8	1.56382	1.4624		31.8	1.23432	0.710516		31.8	1.49134	1.14795
32	1.68517	1.28156		32	1.57387	1.46668		32	1.23692	0.715585		32	1.49865	1.15461
32.2	1.69261	1.28328		32.2	1.582	1.47516		32.2	1.24225	0.715717		32.2	1.50562	1.15805
32.4	1.69852	1.29147		32.4	1.58458	1.48335		32.4	1.24962	0.718965		32.4	1.51091	1.1646
32.6	1.70499	1.29458		32.6	1.59147	1.49019		32.6	1.25468	0.718976		32.6	1.51705	1.16792
32.8	1.71345	1.29819		32.8	1.60073	1.49452		32.8	1.25317	0.719442		32.8	1.52245	1.17072
33	1.71696	1.30158		33	1.6066	1.50717		33	1.2605	0.726019		33	1.52802	1.17826
33.2	1.72425	1.30762		33.2	1.61225	1.51275		33.2	1.26111	0.725376		33.2	1.53254	1.18191
33.4	1.73392	1.31223		33.4	1.62439	1.51671		33.4	1.26842	0.72722		33.4	1.54224	1.18539
33.6	1.7402	1.31218		33.6	1.63148	1.52376		33.6	1.27202	0.732059		33.6	1.5479	1.18933
33.8	1.74706	1.32481		33.8	1.63731	1.53048		33.8	1.2789	0.729459		33.8	1.55442	1.19492
34	1.75293	1.32938		34	1.6454	1.5393		34	1.28204	0.735731		34	1.56012	1.20147
34.2	1.76577	1.3341		34.2	1.64947	1.54471		34.2	1.28135	0.740367		34.2	1.56553	1.20639
34.4	1.76674	1.33162		34.4	1.659	1.55147		34.4	1.28617	0.738059		34.4	1.57064	1.20705
34.6	1.77456	1.33816		34.6	1.66485	1.55648		34.6	1.29279	0.740878		34.6	1.5774	1.21184
34.8	1.78462	1.34504		34.8	1.67143	1.5597		34.8	1.29824	0.741868		34.8	1.58477	1.21554
35	1.78636	1.34742		35	1.67958	1.57108		35	1.30211	0.744428		35	1.58935	1.22098
35.2	1.79677	1.35738		35.2	1.68536	1.57977		35.2	1.30563	0.746138		35.2	1.59592	1.22776
35.4	1.80374	1.36005		35.4	1.68991	1.58152		35.4	1.31	0.749787		35.4	1.60121	1.23045
35.6	1.81285	1.36616		35.6	1.696	1.59017		35.6	1.31654	0.750187		35.6	1.60846	1.2355
35.8	1.81691	1.36732		35.8	1.70513	1.60026		35.8	1.31598	0.752156		35.8	1.61267	1.23991
36	1.82602	1.37524		36	1.71424	1.6028		36	1.32102	0.752796		36	1.62043	1.24361
36.2	1.83037	1.37714		36.2	1.71865	1.60784		36.2	1.32383	0.75906		36.2	1.62429	1.24801
36.4	1.84181	1.37886		36.4	1.72607	1.61719		36.4	1.32638	0.760169		36.4	1.63142	1.25207
36.6	1.84775	1.38718		36.6	1.73159	1.62381		36.6	1.33311	0.76031		36.6	1.63748	1.2571
36.8	1.85141	1.39058		36.8	1.74132	1.62729		36.8	1.33756	0.766377		36.8	1.64343	1.26142
37	1.8591	1.39569		37	1.74773	1.63412		37	1.34337	0.766737		37	1.65007	1.26552
37.2	1.86129	1.40282		37.2	1.75414	1.64123		37.2	1.34629	0.763757		37.2	1.6539	1.26927
37.4	1.87141	1.40343		37.4	1.76313	1.65232		37.4	1.34653	0.768936		37.4	1.66036	1.27489
37.6	1.87978	1.40665		37.6	1.77051	1.65527		37.6	1.35099	0.772984		37.6	1.66709	1.2783
37.8	1.88494	1.4184		37.8	1.77467	1.66249		37.8	1.35917	0.770056		37.8	1.67293	1.28365
38	1.89164	1.41654		38	1.78363	1.66772		38	1.36118	0.77411		38	1.67882	1.28612
38.2	1.90251	1.42123		38.2	1.78901	1.67566		38.2	1.3607	0.779141		38.2	1.68408	1.29201
38.4	1.91181	1.42752		38.4	1.7938	1.68272		38.4	1.36666	0.779011		38.4	1.69075	1.29642
38.6	1.91311	1.42997		38.6	1.79982	1.68448		38.6	1.36577	0.778779		38.6	1.6929	1.29774
38.8	1.91927	1.43414		38.8	1.80755	1.69072		38.8	1.37333	0.784452		38.8	1.70005	1.3031
39	1.92497	1.43923		39	1.81056	1.70444		39	1.37861	0.783693		39	1.70471	1.30912
39.2	1.92984	1.44532		39.2	1.82124	1.70635		39.2	1.38047	0.786643		39.2	1.71052	1.31277
39.4	1.93909	1.45302		39.4	1.82596	1.71218		39.4	1.38095	0.790447		39.4	1.71533	1.31855
39.6	1.94354	1.44931		39.6	1.83078	1.72085		39.6	1.38631	0.787971		39.6	1.72021	1.31938
39.8	1.95092	1.45863		39.8	1.83885	1.72602		39.8	1.39311	0.792259		39.8	1.72763	1.32564
40	1.95494	1.46212		40	1.84568	1.72907		40	1.39132	0.79665		40	1.73064	1.32928
40.2	1.9627	1.46611		40.2	1.84946	1.73604		40.2	1.39802	0.793362		40.2	1.73673	1.33184
40.4	1.97183	1.47178		40.4	1.85986	1.74096		40.4	1.4015	0.79568		40.4	1.7444	1.33614
40.6	1.97505	1.47135		40.6	1.86443	1.7511		40.6	1.40445	0.797341		40.6	1.74797	1.33993
40.8	1.98301	1.48023		40.8	1.87209	1.75857		40.8	1.40941	0.801175		40.8	1.75484	1.34666
41	1.98846	1.47895		41	1.88015	1.76437		41	1.40887	0.799911		41	1.75916	1.34774
41.2	1.99692	1.48442		41.2	1.88566	1.76724		41.2	1.41226	0.802183		41.2	1.76495	1.35128
41.4	1.99946	1.48973		41.4	1.88974	1.77739		41.4	1.42023	0.803056		41.4	1.76981	1.35673
41.6	2.00522	1.49045		41.6	1.89735	1.7819		41.6	1.4207	0.808204		41.6	1.77442	1.36019
41.8	2.01405	1.49452		41.8	1.89854	1.7891		41.8	1.42857	0.80926		41.8	1.78039	1.36429
42	2.01365	1.49914		42	1.91055	1.79209		42	1.42931	0.815244		42	1.78451	1.36882
42.2	2.02742	1.50812		42.2	1.91373	1.79458		42.2	1.43058	0.811461		42.2	1.79058	1.37139
42.4	2.03108	1.5087		42.4	1.91817	1.80127		42.4	1.43714	0.816777		42.4	1.79547	1.37558
42.6	2.03323	1.51804		42.6	1.92944	1.81076		42.6	1.43926	0.812795		42.6	1.80065	1.38053
42.8	2.04293	1.51971		42.8	1.93612	1.81292		42.8	1.44243	0.817828		42.8	1.80716	1.38349
43	2.04969	1.52113		43	1.93989	1.82118		43	1.44186	0.825228		43	1.81048	1.38918
43.2	2.05271	1.52354		43.2	1.94305	1.82822		43.2	1.44882	0.821205		43.2	1.81486	1.39099
43.4	2.06075	1.53401		43.4	1.95244	1.83298		43.4	1.4504	0.823741		43.4	1.8212	1.39691
43.6	2.06453	1.53375		43.6	1.95964	1.83838		43.6	1.45746	0.829508		43.6	1.82721	1.40055
43.8	2.07328	1.53784		43.8	1.96499	1.84802		43.8	1.45744	0.825857		43.8	1.8319	1.40391
44	2.07922	1.53901		44	1.97003	1.85058		44	1.46096	0.833757		44	1.83674	1.40778
44.2	2.0847	1.54662		44.2	1.97155	1.85774		44.2	1.46493	0.830624		44.2	1.84039	1.41166
44.4	2.08865	1.55603		44.4	1.98094	1.86271		44.4	1.46805	0.836397		44.4	1.84588	1.41838
44.6	2.09453	1.55313		44.6	1.98756	1.86368		44.6	1.46739	0.835687		44.6	1.84983	1.4175
44.8	2.10141	1.55684		44.8	1.99729	1.87722		44.8	1.46963	0.840757		44.8	1.85611	1.42494
45	2.10691	1.56173		45	1.99813	1.8796		45	1.47359	0.839356		45	1.85954	1.4269
45.2	2.11509	1.56806		45.2	2.00984	1.88232		45.2	1.4815	0.839158		45.2	1.86881	1.42985
45.4	2.12129	1.56902		45.4	2.01554	1.89177		45.4	1.4829	0.842852		45.4	1.87324	1.43455
45.6	2.12111	1.57191		45.6	2.02081	1.89867		45.6	1.48887	0.844141		45.6	1.87693	1.43824
45.8	2.132	1.57757		45.8	2.02429	1.90372		45.8	1.48778	0.843843		45.8	1.88136	1.44171
46	2.13683	1.58195		46	2.02586	1.91056		46	1.49455	0.844667		46	1.88575	1.44573
46.2	2.14054	1.58309		46.2	2.03665	1.91843		46.2	1.49013	0.848542		46.2	1.88911	1.45002
46.4	2.14982	1.58683		46.4	2.04439	1.91924		46.4	1.49676	0.85119		46.4	1.89699	1.45242
46.6	2.14879	1.58874		46.6	2.04705	1.92398		46.6	1.5009	0.851147		46.6	1.89891	1.45462
46.8	2.15667	1.59617		46.8	2.05564	1.92782		46.8	1.50842	0.853839		46.8	1.90691	1.45928
47	2.16246	1.60139		47	2.05849	1.93444		47	1.50647	0.857802		47	1.90914	1.46455
47.2	2.16964	1.60462		47.2	2.06001	1.94391		47.2	1.50549	0.858089		47.2	1.91171	1.46887
47.4	2.17485	1.60699		47.4	2.07145	1.9484		47.4	1.50813	0.86466		47.4	1.91814	1.47335
47.6	2.17848	1.61011		47.6	2.07674	1.95575		47.6	1.51621	0.858167		47.6	1.92381	1.47468
47.8	2.18892	1.61273		47.8	2.08147	1.95888		47.8	1.5163	0.859875		47.8	1.9289	1.47716
48	2.18902	1.61255		48	2.08656	1.96621		48	1.52272	0.862033		48	1.93276	1.48027
48.2	2.19559	1.61689		48.2	2.09895	1.96665		48.2	1.52658	0.866961		48.2	1.94037	1.4835
48.4	2.20184	1.6239		48.4	2.10359	1.97765		48.4	1.52384	0.868946		48.4	1.94309	1.49016
48.6	2.20897	1.62696		48.6	2.10702	1.98593		48.6	1.53075	0.871946		48.6	1.94891	1.49495
48.8	2.21613	1.62818		48.8	2.10836	1.98913		48.8	1.52981	0.870247		48.8	1.95143	1.49585
49	2.21747	1.63333		49	2.11859	1.99369		49	1.53624	0.870827		49	1.95743	1.49928
49.2	2.22129	1.63616		49.2	2.12427	1.99706		49.2	1.53684	0.877833		49.2	1.9608	1.50368
49.4	2.23349	1.63935		49.4	2.13191	2.00361		49.4	1.53858	0.871923		49.4	1.96799	1.50496
49.6	2.23647	1.64307		49.6	2.13542	2.00963		49.6	1.54397	0.878956		49.6	1.97195	1.51055
49.8	2.23925	1.64222		49.8	2.13742	2.01272		49.8	1.54641	0.883009		49.8	1.97436	1.51265
50	2.24958	1.6503		50	2.14846	2.02016		50	1.55133	0.882998		50	1.98312	1.51782
50.2	2.24964	1.65382		50.2	2.14781	2.02131		50.2	1.55018	0.883043		50.2	1.98254	1.51939
50.4	2.25757	1.65609		50.4	2.15557	2.03238		50.4	1.55388	0.885197		50.4	1.989	1.52455
50.6	2.26197	1.65817		50.6	2.16125	2.03427		50.6	1.55745	0.885119		50.6	1.99356	1.52585
50.8	2.26861	1.66525		50.8	2.16964	2.041		50.8	1.56292	0.893555		50.8	2.00039	1.53327
51	2.27221	1.67232		51	2.17237	2.04523		51	1.56568	0.892336		51	2.00342	1.53663
51.2	2.27551	1.67256		51.2	2.17522	2.04983		51.2	1.56663	0.89358		51.2	2.00579	1.53866
51.4	2.28315	1.67352		51.4	2.18231	2.06173		51.4	1.56426	0.888695		51.4	2.00991	1.54132
51.6	2.28871	1.67767		51.6	2.18701	2.06406		51.6	1.56913	0.893076		51.6	2.01495	1.54494
51.8	2.29703	1.68052		51.8	2.19469	2.06739		51.8	1.57242	0.893289		51.8	2.02138	1.54707
52	2.29783	1.68318		52	2.20562	2.07203		52	1.56939	0.894416		52	2.02428	1.54988
52.2	2.30195	1.68768		52.2	2.20377	2.07602		52.2	1.58119	0.90002		52.2	2.02897	1.55457
52.4	2.30938	1.69205		52.4	2.20937	2.08355		52.4	1.57897	0.900591		52.4	2.03257	1.55873
52.6	2.31679	1.69241		52.6	2.21638	2.09227		52.6	1.58259	0.90478		52.6	2.03859	1.56315
52.8	2.31834	1.69531		52.8	2.21999	2.09613		52.8	1.58723	0.904535		52.8	2.04185	1.56532
53	2.32463	1.70077		53	2.22929	2.09875		53	1.58917	0.904226		53	2.0477	1.56792
53.2	2.32907	1.70441		53.2	2.23335	2.10578		53.2	1.59031	0.905552		53.2	2.05091	1.57191
53.4	2.33504	1.71193		53.4	2.23924	2.10914		53.4	1.59373	0.909719		53.4	2.056	1.57693
53.6	2.33745	1.70719		53.6	2.2406	2.11146		53.6	1.59756	0.913437		53.6	2.05854	1.57736
53.8	2.34473	1.7176		53.8	2.25038	2.12113		53.8	1.60139	0.916415		53.8	2.0655	1.58505
54	2.34865	1.71691		54	2.25462	2.12621		54	1.60162	0.914272		54	2.0683	1.5858
54.2	2.35507	1.71724		54.2	2.25721	2.13153		54.2	1.60183	0.916722		54.2	2.07137	1.5885
54.4	2.35905	1.72487		54.4	2.26516	2.13435		54.4	1.60465	0.916964		54.4	2.07629	1.59206
54.6	2.36701	1.72886		54.6	2.26906	2.13831		54.6	1.61135	0.920594		54.6	2.08247	1.59592
54.8	2.3691	1.72913		54.8	2.2749	2.14348		54.8	1.61069	0.922343		54.8	2.0849	1.59832
55	2.37721	1.73249		55	2.28452	2.15254		55	1.61709	0.921452		55	2.09294	1.60216
55.2	2.38186	1.73632		55.2	2.28877	2.15731		55.2	1.61724	0.924058		55.2	2.09595	1.6059
55.4	2.3829	1.73943		55.4	2.29216	2.16005		55.4	1.61787	0.923168		55.4	2.09764	1.60755
55.6	2.39072	1.74411		55.6	2.29282	2.16205		55.6	1.62036	0.92623		55.6	2.1013	1.61079
55.8	2.39066	1.74717		55.8	2.29624	2.17136		55.8	1.61976	0.927365		55.8	2.10222	1.6153
56	2.39955	1.74772		56	2.30369	2.16918		56	1.62593	0.929812		56	2.10972	1.61557
56.2	2.40575	1.75212		56.2	2.3105	2.179		56.2	1.6304	0.93043		56.2	2.11555	1.62052
56.4	2.41017	1.75627		56.4	2.30965	2.1799		56.4	1.63147	0.934685		56.4	2.1171	1.62362
56.6	2.41202	1.75866		56.6	2.32184	2.19029		56.6	1.63579	0.935831		56.6	2.12322	1.62826
56.8	2.41809	1.75662		56.8	2.32685	2.19017		56.8	1.63269	0.93551		56.8	2.12588	1.62743
57	2.42168	1.76297		57	2.33079	2.19908		57	1.63707	0.939242		57	2.12985	1.63377
57.2	2.43018	1.76387		57.2	2.33605	2.20315		57.2	1.63562	0.937778		57.2	2.13395	1.63493
57.4	2.43249	1.76901		57.4	2.33986	2.2091		57.4	1.64341	0.936706		57.4	2.13859	1.63827
57.6	2.43623	1.77197		57.6	2.34748	2.21098		57.6	1.64614	0.939775		57.6	2.14328	1.64091
57.8	2.4444	1.77953		57.8	2.35079	2.21975		57.8	1.64567	0.943334		57.8	2.14695	1.64754
58	2.44725	1.78008		58	2.35065	2.22151		58	1.65097	0.945468		58	2.14962	1.64902
58.2	2.44764	1.77887		58.2	2.35982	2.22737		58.2	1.65353	0.947518		58.2	2.15367	1.65125
58.4	2.4589	1.78711		58.4	2.36742	2.23287		58.4	1.6573	0.946486		58.4	2.16121	1.65549
58.6	2.46025	1.78203		58.6	2.37087	2.2385		58.6	1.65377	0.948109		58.6	2.16163	1.65621
58.8	2.46952	1.79121		58.8	2.37512	2.24365		58.8	1.65972	0.948474		58.8	2.16812	1.66111
59	2.47122	1.79756		59	2.38314	2.25217		59	1.65856	0.95355		59	2.17097	1.66776
59.2	2.47137	1.79529		59.2	2.38932	2.24662		59.2	1.66401	0.952073		59.2	2.1749	1.66466
59.4	2.48099	1.8028		59.4	2.39006	2.2587		59.4	1.6642	0.952945		59.4	2.17842	1.67148
59.6	2.48518	1.80146		59.6	2.39887	2.26625		59.6	1.66582	0.954976		59.6	2.18329	1.67423
59.8	2.49385	1.80617		59.8	2.40373	2.26794		59.8	1.66791	0.957064		59.8	2.18849	1.67706
60	2.49554	1.80882		60	2.40494	2.27172		60	1.67216	0.95922		60	2.19088	1.67992
60.2	2.4991	1.81115		60.2	2.40875	2.27763		60.2	1.67909	0.959177		60.2	2.19565	1.68265
60.4	2.50412	1.81327		60.4	2.41379	2.28209		60.4	1.67438	0.963924		60.4	2.19743	1.68643
60.6	2.51074	1.81918		60.6	2.41564	2.28876		60.6	1.67885	0.966165		60.6	2.20174	1.69137
60.8	2.51191	1.8209		60.8	2.42732	2.2886		60.8	1.67983	0.96783		60.8	2.20635	1.69245
61	2.5169	1.82679		61	2.42949	2.29801		61	1.68784	0.966236		61	2.21141	1.69701
61.2	2.51869	1.83005		61.2	2.43605	2.2991		61.2	1.68713	0.966317		61.2	2.21396	1.69849
61.4	2.52849	1.83181		61.4	2.43447	2.30241		61.4	1.68711	0.972632		61.4	2.21669	1.70228
61.6	2.53195	1.82886		61.6	2.44376	2.305		61.6	1.68845	0.969368		61.6	2.22139	1.70108
61.8	2.5398	1.83285		61.8	2.45175	2.31368		61.8	1.68912	0.971239		61.8	2.22689	1.70592
62	2.53802	1.83391		62	2.45565	2.31818		62	1.6943	0.977794		62	2.22932	1.70996
62.2	2.54374	1.83407		62.2	2.46269	2.32313		62.2	1.69717	0.973871		62.2	2.23453	1.71036
62.4	2.54945	1.8429		62.4	2.46431	2.32711		62.4	1.70051	0.974214		62.4	2.23809	1.71474
62.6	2.55562	1.84684		62.6	2.46958	2.32689		62.6	1.70216	0.980231		62.6	2.24245	1.71799
62.8	2.55624	1.85322		62.8	2.47034	2.33769		62.8	1.70431	0.979501		62.8	2.24363	1.72347
63	2.56097	1.84775		63	2.47908	2.34266		63	1.70269	0.981194		63	2.24758	1.72387
63.2	2.56981	1.84948		63.2	2.48391	2.34766		63.2	1.70648	0.984193		63.2	2.2534	1.72711
63.4	2.57104	1.85616		63.4	2.48862	2.35362		63.4	1.70997	0.983576		63.4	2.25655	1.73112
63.6	2.57569	1.8545		63.6	2.49152	2.35527		63.6	1.71046	0.989268		63.6	2.25923	1.73301
63.8	2.58145	1.86041		63.8	2.49305	2.36134		63.8	1.71464	0.988352		63.8	2.26305	1.7367
64	2.58635	1.86494		64	2.5031	2.36512		64	1.71667	0.989272		64	2.26871	1.73978
64.2	2.58475	1.86601		64.2	2.50431	2.36817		64.2	1.71486	0.992072		64.2	2.26798	1.74208
64.4	2.59315	1.86476		64.4	2.51332	2.37089		64.4	1.72154	0.98989		64.4	2.276	1.74185
64.6	2.59808	1.86969		64.6	2.51293	2.38268		64.6	1.72305	0.989137		64.6	2.27802	1.74717
64.8	2.60134	1.8709		64.8	2.51978	2.38318		64.8	1.72302	0.99355		64.8	2.28138	1.74921
65	2.60655	1.87585		65	2.52208	2.38345		65	1.72715	0.999114		65	2.28526	1.75281
65.2	2.60873	1.87925		65.2	2.52803	2.39275		65.2	1.72773	1.00038		65.2	2.28817	1.75746
65.4	2.61809	1.88339		65.4	2.53379	2.39931		65.4	1.72902	0.998149		65.4	2.29363	1.76028
65.6	2.61873	1.88083		65.6	2.53408	2.40596		65.6	1.73605	1.00236		65.6	2.29629	1.76305
65.8	2.62374	1.88445		65.8	2.54137	2.40437		65.8	1.73571	0.999527		65.8	2.30027	1.76278
66	2.628	1.88842		66	2.54654	2.40475		66	1.73425	0.999219		66	2.30293	1.76413
66.2	2.63109	1.89387		66.2	2.55338	2.41352		66.2	1.73739	1.0007		66.2	2.30728	1.76936
66.4	2.63569	1.89678		66.4	2.55882	2.41796		66.4	1.73662	1.00538		66.4	2.31038	1.77337
66.6	2.63821	1.89337		66.6	2.56139	2.4239		66.6	1.74455	1.00663		66.6	2.31472	1.77464
66.8	2.64501	1.89956		66.8	2.5621	2.42606		66.8	1.74353	1.00737		66.8	2.31688	1.77766
67	2.64768	1.90225		67	2.56916	2.42927		67	1.74764	1.00772		67	2.32149	1.77975
67.2	2.65009	1.9065		67.2	2.57549	2.43698		67.2	1.7481	1.01197		67.2	2.32456	1.78515
67.4	2.65772	1.90853		67.4	2.57823	2.43547		67.4	1.75115	1.01356		67.4	2.32904	1.78585
67.6	2.66414	1.90941		67.6	2.58521	2.44185		67.6	1.74742	1.01498		67.6	2.33226	1.78875
67.8	2.66237	1.91572		67.8	2.58773	2.45018		67.8	1.75096	1.01758		67.8	2.33369	1.7945
68	2.67001	1.91341		68	2.59051	2.45121		68	1.75706	1.01565		68	2.33919	1.79342
68.2	2.67387	1.91925		68.2	2.5955	2.45186		68.2	1.75673	1.0197		68.2	2.34203	1.79693
68.4	2.68056	1.91964		68.4	2.60027	2.46261		68.4	1.76156	1.02656		68.4	2.34746	1.80293
68.6	2.68021	1.92075		68.6	2.60743	2.46071		68.6	1.76073	1.01821		68.6	2.34945	1.79989
68.8	2.68288	1.92238		68.8	2.61135	2.47483		68.8	1.76193	1.02166		68.8	2.35205	1.80629
69	2.68919	1.92796		69	2.61456	2.47556		69	1.76466	1.0211		69	2.35614	1.8082
69.2	2.69221	1.93217		69.2	2.61816	2.47771		69.2	1.76678	1.02772		69.2	2.35905	1.81253
69.4	2.70236	1.93128		69.4	2.62106	2.48312		69.4	1.77024	1.02703		69.4	2.36455	1.81381
69.6	2.70323	1.93193		69.6	2.62633	2.48664		69.6	1.77118	1.02603		69.6	2.36691	1.81487
69.8	2.70533	1.93473		69.8	2.62816	2.48999		69.8	1.77362	1.02966		69.8	2.36903	1.81813
70	2.71166	1.93836		70	2.63672	2.49349		70	1.77083	1.03093		70	2.37307	1.82093
70.2	2.71367	1.94338		70.2	2.63949	2.49838		70.2	1.77588	1.03117		70.2	2.37635	1.82431
70.4	2.72117	1.94379		70.4	2.64677	2.50635		70.4	1.77792	1.03507		70.4	2.38195	1.82841
70.6	2.72532	1.94863		70.6	2.64401	2.50181		70.6	1.78078	1.03188		70.6	2.38337	1.82744
70.8	2.73152	1.94467		70.8	2.64696	2.51227		70.8	1.77902	1.03756		70.8	2.38584	1.8315
71	2.73175	1.95315		71	2.65287	2.51771		71	1.78103	1.03654		71	2.38855	1.8358
71.2	2.73061	1.95145		71.2	2.65962	2.52488		71.2	1.78705	1.04098		71.2	2.39242	1.83911
71.4	2.73972	1.95423		71.4	2.66749	2.51909		71.4	1.7817	1.04349		71.4	2.3963	1.83894
71.6	2.7437	1.95873		71.6	2.67138	2.52909		71.6	1.78965	1.04221		71.6	2.40158	1.84335
71.8	2.74431	1.96349		71.8	2.66826	2.53063		71.8	1.79034	1.04507		71.8	2.40097	1.8464
72	2.75203	1.96358		72	2.67263	2.53279		72	1.79616	1.0475		72	2.40694	1.84796
72.2	2.75513	1.96433		72.2	2.68333	2.54023		72.2	1.79164	1.04887		72.2	2.41003	1.85114
72.4	2.76152	1.96448		72.4	2.68967	2.54549		72.4	1.79184	1.04661		72.4	2.41434	1.85219
72.6	2.76535	1.96866		72.6	2.68907	2.54768		72.6	1.79751	1.04684		72.6	2.41731	1.85439
72.8	2.76899	1.96982		72.8	2.69855	2.54945		72.8	1.79601	1.05127		72.8	2.42118	1.85685
73	2.7691	1.97659		73	2.69816	2.56032		73	1.79709	1.05156		73	2.42145	1.86282
73.2	2.777	1.98142		73.2	2.70457	2.5654		73.2	1.80669	1.05448		73.2	2.42942	1.8671
73.4	2.78226	1.98129		73.4	2.7058	2.56535		73.4	1.80299	1.0534		73.4	2.43035	1.86668
73.6	2.78551	1.98428		73.6	2.71163	2.57266		73.6	1.80835	1.05619		73.6	2.43516	1.87104
73.8	2.78738	1.9861		73.8	2.71534	2.56743		73.8	1.81291	1.06098		73.8	2.43854	1.8715
74	2.79037	1.98687		74	2.72167	2.57533		74	1.81035	1.05806		74	2.44079	1.87342
74.2	2.79077	1.98555		74.2	2.72154	2.58397		74.2	1.81526	1.06032		74.2	2.44252	1.87661
74.4	2.79542	1.9889		74.4	2.7287	2.58204		74.4	1.81248	1.06002		74.4	2.44554	1.87699
74.6	2.79471	1.99265		74.6	2.72725	2.58665		74.6	1.8119	1.06443		74.6	2.44462	1.88124
74.8	2.80263	1.99532		74.8	2.73384	2.59515		74.8	1.81501	1.06368		74.8	2.45049	1.88472
75	2.81056	1.99605		75	2.73752	2.59421		75	1.81943	1.06215		75	2.45584	1.88414
75.2	2.81214	1.99687		75.2	2.74505	2.60098		75.2	1.81815	1.06452		75.2	2.45845	1.88745
75.4	2.81288	2.00608		75.4	2.74801	2.59884		75.4	1.82129	1.0704		75.4	2.46072	1.89178
75.6	2.82164	2.00538		75.6	2.75252	2.61224		75.6	1.8238	1.0663		75.6	2.46598	1.89464
75.8	2.82604	2.00594		75.8	2.75281	2.61014		75.8	1.82452	1.06769		75.8	2.46779	1.89459
76	2.8266	2.00196		76	2.75784	2.61944		76	1.82663	1.07489		76	2.47036	1.89876
76.2	2.83291	2.00697		76.2	2.75837	2.61599		76.2	1.83009	1.06957		76.2	2.47379	1.89751
76.4	2.8324	2.01176		76.4	2.76618	2.62288		76.4	1.83573	1.07353		76.4	2.4781	1.90272
76.6	2.83814	2.01691		76.6	2.77011	2.6261		76.6	1.83334	1.0743		76.6	2.48053	1.90577
76.8	2.83804	2.01454		76.8	2.7737	2.62846		76.8	1.83033	1.07643		76.8	2.48069	1.90648
77	2.84532	2.01397		77	2.78049	2.6347		77	1.83549	1.07385		77	2.4871	1.90751
77.2	2.8522	2.01536		77.2	2.78266	2.63925		77.2	1.83834	1.08036		77.2	2.49107	1.91166
77.4	2.85099	2.02126		77.4	2.78975	2.64388		77.4	1.83401	1.07864		77.4	2.49158	1.91459
77.6	2.85758	2.01798		77.6	2.79158	2.6414		77.6	1.8417	1.08319		77.6	2.49695	1.91419
77.8	2.85866	2.03005		77.8	2.79515	2.64535		77.8	1.84263	1.0818		77.8	2.49881	1.91907
78	2.86395	2.02725		78	2.7969	2.6523		78	1.84202	1.08566		78	2.50096	1.92174
78.2	2.86771	2.02798		78.2	2.80038	2.65323		78.2	1.84319	1.08875		78.2	2.50376	1.92332
78.4	2.87131	2.03121		78.4	2.80584	2.66149		78.4	1.85043	1.0869		78.4	2.50919	1.92654
78.6	2.87481	2.03519		78.6	2.81546	2.66417		78.6	1.85073	1.09132		78.6	2.51366	1.93023
78.8	2.88016	2.03603		78.8	2.81323	2.66887		78.8	1.85111	1.08987		78.8	2.51483	1.93159
79	2.88426	2.04086		79	2.81639	2.67337		79	1.8478	1.09108		79	2.51615	1.9351
79.2	2.88507	2.03924		79.2	2.8244	2.67445		79.2	1.85187	1.08958		79.2	2.52045	1.93442
79.4	2.8944	2.04272		79.4	2.82804	2.67901		79.4	1.85517	1.09075		79.4	2.52587	1.93749
79.6	2.89362	2.04304		79.6	2.82865	2.68037		79.6	1.8552	1.09395		79.6	2.52583	1.93912
79.8	2.90073	2.04345		79.8	2.83262	2.68493		79.8	1.86137	1.09836		79.8	2.53157	1.94224
80	2.90206	2.04715		80	2.83724	2.69099		80	1.85867	1.09841		80	2.53266	1.94552
80.2	2.90631	2.05312		80.2	2.84363	2.6959		80.2	1.85849	1.09655		80.2	2.53614	1.94852
80.4	2.90709	2.04903		80.4	2.84384	2.69343		80.4	1.86185	1.10026		80.4	2.53759	1.94757
80.6	2.91077	2.05382		80.6	2.84652	2.70321		80.6	1.86434	1.1077		80.6	2.54055	1.95491
80.8	2.91719	2.0588		80.8	2.8536	2.70769		80.8	1.85974	1.1012		80.8	2.54351	1.9559
81	2.91853	2.05947		81	2.8567	2.71201		81	1.86836	1.10636		81	2.54786	1.95928
81.2	2.92296	2.05981		81.2	2.86181	2.71114		81.2	1.86634	1.10144		81.2	2.55037	1.95746
81.4	2.92288	2.06038		81.4	2.86606	2.71246		81.4	1.86621	1.10843		81.4	2.55172	1.96042
81.6	2.92762	2.06796		81.6	2.87049	2.71945		81.6	1.87359	1.10738		81.6	2.55723	1.96493
81.8	2.93824	2.0665		81.8	2.87813	2.72993		81.8	1.87565	1.1086		81.8	2.56401	1.96834
82	2.93234	2.06657		82	2.87632	2.72923		82	1.87159	1.10929		82	2.56008	1.96836
82.2	2.93688	2.07104		82.2	2.8799	2.72945		82.2	1.87744	1.11286		82.2	2.56474	1.97112
82.4	2.94621	2.0737		82.4	2.88587	2.73356		82.4	1.87632	1.111		82.4	2.56946	1.97275
82.6	2.9509	2.07258		82.6	2.88654	2.73152		82.6	1.88113	1.11103		82.6	2.57286	1.97171
82.8	2.95185	2.07687		82.8	2.88925	2.74316		82.8	1.88123	1.11666		82.8	2.57411	1.9789
83	2.95098	2.07942		83	2.89387	2.74256		83	1.88055	1.11681		83	2.57513	1.9796
83.2	2.95694	2.07637		83.2	2.89581	2.74707		83.2	1.88454	1.11926		83.2	2.5791	1.9809
83.4	2.96074	2.08256		83.4	2.8994	2.75043		83.4	1.88616	1.12096		83.4	2.5821	1.98465
83.6	2.96621	2.08392		83.6	2.90044	2.75544		83.6	1.88751	1.12106		83.6	2.58472	1.9868
83.8	2.96825	2.08703		83.8	2.9111	2.75921		83.8	1.89071	1.12579		83.8	2.59002	1.99068
84	2.96968	2.08471		84	2.91344	2.76267		84	1.88597	1.12302		84	2.5897	1.99013
84.2	2.97244	2.0908		84.2	2.91226	2.76435		84.2	1.88964	1.12142		84.2	2.59145	1.99219
84.4	2.97995	2.08626		84.4	2.91777	2.76822		84.4	1.89031	1.12534		84.4	2.59601	1.99327
84.6	2.97837	2.09304		84.6	2.92177	2.77473		84.6	1.8943	1.12697		84.6	2.59815	1.99825
84.8	2.98123	2.09676		84.8	2.92315	2.78062		84.8	1.89767	1.12498		84.8	2.60068	2.00079
85	2.98884	2.09403		85	2.93	2.77772		85	1.89617	1.12918		85	2.605	2.00031
85.2	2.9884	2.09893		85.2	2.93387	2.78235		85.2	1.89688	1.12846		85.2	2.60638	2.00325
85.4	2.99575	2.09858		85.4	2.93982	2.7875		85.4	1.89777	1.13411		85.4	2.61111	2.00673
85.6	2.9981	2.10721		85.6	2.93569	2.78903		85.6	1.90135	1.13256		85.6	2.61171	2.0096
85.8	3.00156	2.10183		85.8	2.94074	2.79305		85.8	1.90115	1.13085		85.8	2.61448	2.00857
86	3.00382	2.10213		86	2.94704	2.79625		86	1.90141	1.13588		86	2.61743	2.01142
86.2	3.0064	2.10598		86.2	2.95125	2.80258		86.2	1.9045	1.1359		86.2	2.62072	2.01482
86.4	3.00668	2.10562		86.4	2.95394	2.80414		86.4	1.90463	1.13881		86.4	2.62175	2.01619
86.6	3.00776	2.11053		86.6	2.96103	2.8025		86.6	1.91124	1.13699		86.6	2.62668	2.01668
86.8	3.0179	2.11241		86.8	2.96798	2.81213		86.8	1.9079	1.1445		86.8	2.63126	2.02301
87	3.02308	2.11531		87	2.96016	2.81443		87	1.90905	1.14461		87	2.63077	2.02478
87.2	3.02352	2.11741		87.2	2.97493	2.8151		87.2	1.91362	1.142		87.2	2.63736	2.02483
87.4	3.02201	2.12211		87.4	2.97398	2.81835		87.4	1.91499	1.14273		87.4	2.63699	2.02773
87.6	3.03117	2.12162		87.6	2.97974	2.82394		87.6	1.91133	1.14434		87.6	2.64075	2.02997
87.8	3.03416	2.12069		87.8	2.9806	2.82673		87.8	1.91578	1.14673		87.8	2.64351	2.03138
88	3.03353	2.12703		88	2.98155	2.83097		88	1.91824	1.14781		88	2.64444	2.03527
88.2	3.03883	2.12295		88.2	2.98707	2.83201		88.2	1.91512	1.14577		88.2	2.64701	2.03357
88.4	3.04164	2.12955		88.4	2.98884	2.82968		88.4	1.92084	1.14664		88.4	2.65044	2.03529
88.6	3.0446	2.12533		88.6	2.99516	2.84094		88.6	1.91892	1.15322		88.6	2.65289	2.03983
88.8	3.0512	2.13065		88.8	2.99844	2.84594		88.8	1.92606	1.15236		88.8	2.65856	2.04298
89	3.05145	2.13538		89	3.00314	2.84254		89	1.92304	1.15564		89	2.65921	2.04452
89.2	3.05668	2.13591		89.2	3.00585	2.84715		89.2	1.92592	1.15362		89.2	2.66282	2.04556
89.4	3.06242	2.13795		89.4	3.00978	2.85253		89.4	1.92596	1.15499		89.4	2.66605	2.04849
89.6	3.06219	2.13792		89.6	3.00747	2.8541		89.6	1.92771	1.15986		89.6	2.66579	2.05063
89.8	3.06241	2.13707		89.8	3.01124	2.85693		89.8	1.93005	1.16189		89.8	2.6679	2.05196
90	3.06322	2.14037		90	3.01616	2.86227		90	1.92838	1.16034		90	2.66925	2.05433
90.2	3.07166	2.14342		90.2	3.0238	2.86759		90.2	1.93131	1.16477		90.2	2.67559	2.05859
90.4	3.07528	2.14722		90.4	3.02753	2.86346		90.4	1.93231	1.15754		90.4	2.67837	2.05607
90.6	3.07933	2.14932		90.6	3.02957	2.87413		90.6	1.9345	1.16173		90.6	2.68113	2.06173
90.8	3.08109	2.14892		90.8	3.03422	2.87438		90.8	1.93642	1.17254		90.8	2.68391	2.06528
91	3.08214	2.14825		91	3.03488	2.87824		91	1.93785	1.16632		91	2.68496	2.06427
91.2	3.09114	2.15003		91.2	3.03581	2.87981		91.2	1.94019	1.16658		91.2	2.68905	2.06547
91.4	3.09371	2.15634		91.4	3.04503	2.88137		91.4	1.94008	1.17118		91.4	2.69294	2.06963
91.6	3.08971	2.15382		91.6	3.0426	2.89018		91.6	1.94092	1.16884		91.6	2.69108	2.07095
91.8	3.09629	2.15493		91.8	3.04988	2.89305		91.8	1.94267	1.16905		91.8	2.69628	2.07234
92	3.09903	2.1582		92	3.05169	2.89423		92	1.94925	1.1711		92	2.69999	2.07451
92.2	3.10368	2.16059		92.2	3.05605	2.89359		92.2	1.94599	1.17329		92.2	2.70191	2.07583
92.4	3.10936	2.15865		92.4	3.0579	2.89778		92.4	1.94731	1.1729		92.4	2.70486	2.07644
92.6	3.10754	2.16385		92.6	3.05682	2.90286		92.6	1.94685	1.17586		92.6	2.70374	2.08086
92.8	3.10998	2.16669		92.8	3.0645	2.90825		92.8	1.94929	1.17765		92.8	2.70792	2.08419
93	3.11686	2.16732		93	3.06709	2.90691		93	1.94987	1.17805		93	2.71127	2.08409
93.2	3.11959	2.16293		93.2	3.06945	2.91272		93.2	1.95282	1.17899		93.2	2.71395	2.08488
93.4	3.12202	2.16935		93.4	3.07292	2.91765		93.4	1.95603	1.18182		93.4	2.71699	2.08961
93.6	3.12345	2.17624		93.6	3.07726	2.91375		93.6	1.9538	1.18527		93.6	2.71817	2.09175
93.8	3.13049	2.17358		93.8	3.08086	2.91807		93.8	1.954	1.18302		93.8	2.72179	2.09156
94	3.13204	2.1727		94	3.07917	2.92299		94	1.95815	1.18314		94	2.72312	2.09294
94.2	3.12753	2.17928		94.2	3.08605	2.92937		94.2	1.9558	1.18499		94.2	2.72313	2.09788
94.4	3.13642	2.17441		94.4	3.09105	2.9325		94.4	1.95892	1.18779		94.4	2.7288	2.09823
94.6	3.14115	2.18156		94.6	3.08953	2.93464		94.6	1.96406	1.18773		94.6	2.73158	2.10131
94.8	3.14145	2.18375		94.8	3.09824	2.93739		94.8	1.9605	1.18681		94.8	2.7334	2.10265
95	3.13983	2.18365		95	3.09833	2.94237		95	1.96251	1.18782		95	2.73356	2.10461
95.2	3.14795	2.18652		95.2	3.10301	2.94116		95.2	1.9647	1.19429		95.2	2.73855	2.10733
95.4	3.14756	2.18618		95.4	3.10847	2.93949		95.4	1.96327	1.19095		95.4	2.73977	2.10554
95.6	3.15189	2.18439		95.6	3.10918	2.94772		95.6	1.96526	1.19351		95.6	2.74211	2.10854
95.8	3.1536	2.18775		95.8	3.11335	2.95204		95.8	1.96649	1.1933		95.8	2.74448	2.11103
96	3.15881	2.18877		96	3.11322	2.95288		96	1.96316	1.19354		96	2.74506	2.11173
96.2	3.16205	2.19049		96.2	3.1157	2.95443		96.2	1.96922	1.19491		96.2	2.74899	2.11328
96.4	3.16368	2.19194		96.4	3.12515	2.95923		96.4	1.97264	1.19697		96.4	2.75382	2.11605
96.6	3.16829	2.19319		96.6	3.12535	2.96745		96.6	1.97342	1.19864		96.6	2.75569	2.11976
96.8	3.17163	2.19327		96.8	3.12757	2.96228		96.8	1.97402	1.20001		96.8	2.75774	2.11852
97	3.17166	2.19799		97	3.13276	2.97047		97	1.97612	1.1998		97	2.76018	2.12275
97.2	3.1746	2.19927		97.2	3.13276	2.97148		97.2	1.98004	1.20069		97.2	2.76247	2.12382
97.4	3.17497	2.20521		97.4	3.13684	2.97586		97.4	1.97679	1.20805		97.4	2.76287	2.12971
97.6	3.1819	2.20021		97.6	3.14045	2.97761		97.6	1.97958	1.20744		97.6	2.76731	2.12842
97.8	3.1832	2.20658		97.8	3.14336	2.97407		97.8	1.97463	1.2056		97.8	2.76706	2.12875
98	3.18942	2.20245		98	3.14662	2.9818		98	1.98476	1.20646		98	2.7736	2.13024
98.2	3.18903	2.20947		98.2	3.15058	2.98275		98.2	1.98513	1.21039		98.2	2.77491	2.1342
98.4	3.19782	2.20907		98.4	3.15111	2.98249		98.4	1.98531	1.21078		98.4	2.77808	2.13411
98.6	3.19542	2.21133		98.6	3.15571	2.9899		98.6	1.98619	1.20915		98.6	2.7791	2.13679
98.8	3.20437	2.21203		98.8	3.16255	2.9947		98.8	1.98833	1.21476		98.8	2.78509	2.1405
99	3.20186	2.21384		99	3.16626	2.99469		99	1.99089	1.21282		99	2.78634	2.14045
99.2	3.20576	2.21621		99.2	3.16541	2.99844		99.2	1.98971	1.20948		99.2	2.78696	2.14138
99.4	3.2112	2.21833		99.4	3.16984	3.00425		99.4	1.98821	1.21991		99.4	2.78975	2.14749
99.6	3.20748	2.21777		99.6	3.17517	3.00926		99.6	1.99034	1.21997		99.6	2.791	2.149
99.8	3.21286	2.21891		99.8	3.17381	3.00887		99.8	1.99143	1.21974		99.8	2.7927	2.14918
100	3.21384	2.21947		100	3.17946	3.01345		100	1.99294	1.21716		100	2.79542	2.15003
100.2	3.21939	2.2215		100.2	3.18151	3.01541		100.2	1.99305	1.22027		100.2	2.79798	2.15239
100.4	3.22147	2.22873		100.4	3.18111	3.01759		100.4	2.00131	1.22063		100.4	2.80129	2.15565
100.6	3.22234	2.22513		100.6	3.18521	3.02394		100.6	1.99764	1.22544		100.6	2.80173	2.15817
100.8	3.2286	2.22613		100.8	3.18912	3.02022		100.8	1.99656	1.22279		100.8	2.80476	2.15638
101	3.23165	2.22814		101	3.1964	3.02801		101	2.00375	1.22498		101	2.8106	2.16038
101.2	3.23149	2.22552		101.2	3.19138	3.02767		101.2	2.00138	1.2272		101.2	2.80808	2.16013
101.4	3.23718	2.22785		101.4	3.1994	3.02983		101.4	1.99887	1.2239		101.4	2.81182	2.16053
101.6	3.2411	2.22812		101.6	3.19938	3.03472		101.6	2.00527	1.22786		101.6	2.81525	2.16357
101.8	3.24414	2.23717		101.8	3.20694	3.0432		101.8	2.0026	1.22371		101.8	2.81789	2.16802
102	3.24506	2.23735		102	3.20918	3.04149		102	2.00672	1.23208		102	2.82032	2.17031
102.2	3.24394	2.23705		102.2	3.21063	3.03938		102.2	2.00855	1.2333		102.2	2.82104	2.16991
102.4	3.24774	2.23812		102.4	3.21313	3.0494		102.4	2.00804	1.23137		102.4	2.82297	2.17296
102.6	3.25256	2.24614		102.6	3.21123	3.04592		102.6	2.00446	1.23053		102.6	2.82275	2.1742
102.8	3.25646	2.24048		102.8	3.21595	3.04886		102.8	2.00746	1.23504		102.8	2.82662	2.17479
103	3.25437	2.24304		103	3.22089	3.05269		103	2.00996	1.23488		103	2.8284	2.17687
103.2	3.25947	2.24563		103.2	3.22312	3.05846		103.2	2.00986	1.23592		103.2	2.83082	2.18
103.4	3.2637	2.24161		103.4	3.22477	3.06464		103.4	2.01311	1.23941		103.4	2.83386	2.18189
103.6	3.26442	2.24909		103.6	3.23231	3.05684		103.6	2.01145	1.24295		103.6	2.83606	2.18296
103.8	3.26429	2.24186		103.8	3.23415	3.06552		103.8	2.0166	1.23744		103.8	2.83835	2.18161
104	3.27515	2.24906		104	3.23688	3.07216		104	2.01536	1.24638		104	2.84246	2.1892
104.2	3.27403	2.24949		104.2	3.23775	3.07537		104.2	2.0182	1.23858		104.2	2.84332	2.18781
104.4	3.27769	2.24905		104.4	3.24055	3.07099		104.4	2.02398	1.24523		104.4	2.84741	2.18842
104.6	3.28087	2.25465		104.6	3.2446	3.07506		104.6	2.01938	1.24579		104.6	2.84828	2.19183
104.8	3.29015	2.25254		104.8	3.24505	3.0733		104.8	2.0232	1.24753		104.8	2.8528	2.19112
105	3.28472	2.25431		105	3.24802	3.08273		105	2.0224	1.24368		105	2.85171	2.19358
105.2	3.28378	2.25879		105.2	3.25097	3.08552		105.2	2.02723	1.24917		105.2	2.85399	2.19783
105.4	3.29016	2.26248		105.4	3.25405	3.08838		105.4	2.02652	1.24827		105.4	2.85691	2.19971
105.6	3.2933	2.26232		105.6	3.25855	3.09054		105.6	2.02931	1.24461		105.6	2.86039	2.19916
105.8	3.29347	2.26552		105.8	3.26137	3.09015		105.8	2.02153	1.25465		105.8	2.85879	2.20344
106	3.29842	2.26089		106	3.26244	3.09717		106	2.02851	1.25478		106	2.86312	2.20428
106.2	3.29614	2.2631		106.2	3.26567	3.09412		106.2	2.02524	1.25509		106.2	2.86235	2.20411
106.4	3.30386	2.26899		106.4	3.26783	3.09569		106.4	2.03011	1.25801		106.4	2.86727	2.20756
106.6	3.30257	2.26453		106.6	3.27259	3.09855		106.6	2.03166	1.25673		106.6	2.86894	2.2066
106.8	3.30774	2.26411		106.8	3.27896	3.10593		106.8	2.03293	1.25724		106.8	2.87321	2.20909
107	3.30585	2.26829		107	3.28047	3.10808		107	2.03693	1.26232		107	2.87442	2.2129
107.2	3.31513	2.27037		107.2	3.27554	3.10939		107.2	2.03804	1.25896		107.2	2.87624	2.21291
107.4	3.31828	2.27139		107.4	3.28178	3.11367		107.4	2.03515	1.25777		107.4	2.8784	2.21428
107.6	3.32009	2.27116		107.6	3.28726	3.11399		107.6	2.03541	1.26163		107.6	2.88092	2.21559
107.8	3.31944	2.27071		107.8	3.2897	3.12188		107.8	2.03653	1.26902		107.8	2.88189	2.22054
108	3.32107	2.27699		108	3.29051	3.11901		108	2.03513	1.26197		108	2.88224	2.21932
108.2	3.32551	2.27682		108.2	3.29388	3.12143		108.2	2.04005	1.26293		108.2	2.88648	2.2204
108.4	3.32942	2.27609		108.4	3.30069	3.12528		108.4	2.04258	1.2636		108.4	2.8909	2.22166
108.6	3.3297	2.28321		108.6	3.29835	3.12656		108.6	2.04427	1.26699		108.6	2.89077	2.22559
108.8	3.33238	2.2827		108.8	3.30116	3.1278		108.8	2.04168	1.26878		108.8	2.89174	2.22643
109	3.33945	2.28011		109	3.30564	3.13148		109	2.04642	1.26868		109	2.89717	2.22676
109.2	3.33833	2.28085		109.2	3.31169	3.13162		109.2	2.0494	1.26902		109.2	2.89981	2.22716
109.4	3.34199	2.28463		109.4	3.30613	3.13658		109.4	2.04592	1.27155		109.4	2.89802	2.23092
109.6	3.34062	2.28373		109.6	3.31443	3.13949		109.6	2.04923	1.27613		109.6	2.90143	2.23311
109.8	3.3436	2.28665		109.8	3.31665	3.13993		109.8	2.04678	1.27283		109.8	2.90234	2.23314
110	3.34874	2.28801		110	3.31885	3.14318		110	2.05332	1.27589		110	2.90697	2.2357
110.2	3.35124	2.29359		110.2	3.32506	3.14951		110.2	2.05311	1.27449		110.2	2.9098	2.2392
110.4	3.35202	2.29052		110.4	3.32623	3.14665		110.4	2.05296	1.27507		110.4	2.9104	2.23741
110.6	3.35334	2.29472		110.6	3.3276	3.15359		110.6	2.04864	1.27896		110.6	2.90986	2.24242
110.8	3.35607	2.29276		110.8	3.32977	3.15263		110.8	2.05173	1.27549		110.8	2.91252	2.24029
111	3.35569	2.29657		111	3.33384	3.15601		111	2.0546	1.2785		111	2.91471	2.24369
111.2	3.36436	2.30202		111.2	3.33713	3.16205		111.2	2.05178	1.28064		111.2	2.91776	2.24824
111.4	3.36719	2.29949		111.4	3.33554	3.1595		111.4	2.05955	1.2837		111.4	2.92076	2.24756
111.6	3.3649	2.30222		111.6	3.3415	3.16238		111.6	2.06212	1.28722		111.6	2.92284	2.25061
111.8	3.3741	2.30003		111.8	3.34082	3.16619		111.8	2.05859	1.28532		111.8	2.9245	2.25051
112	3.37345	2.30257		112	3.34881	3.17164		112	2.06247	1.28678		112	2.92824	2.25366
112.2	3.3749	2.30397		112.2	3.3479	3.17237		112.2	2.06282	1.28795		112.2	2.92854	2.25476
112.4	3.37974	2.30234		112.4	3.34894	3.17352		112.4	2.06367	1.29082		112.4	2.93078	2.25556
112.6	3.37824	2.3033		112.6	3.35064	3.17653		112.6	2.06692	1.28877		112.6	2.93193	2.2562
112.8	3.38369	2.30819		112.8	3.35338	3.17474		112.8	2.06668	1.29266		112.8	2.93459	2.25853
113	3.38349	2.30501		113	3.36018	3.18189		113	2.06493	1.29324		113	2.9362	2.26005
113.2	3.38974	2.30807		113.2	3.36216	3.18451		113.2	2.06294	1.2966		113.2	2.93828	2.26306
113.4	3.3875	2.31159		113.4	3.36366	3.18301		113.4	2.06857	1.29411		113.4	2.93991	2.2629
113.6	3.3945	2.31079		113.6	3.36509	3.18737		113.6	2.07034	1.29431		113.6	2.94331	2.26416
113.8	3.3932	2.31434		113.8	3.36959	3.19157		113.8	2.06875	1.29483		113.8	2.94385	2.26691
114	3.39397	2.31211		114	3.37143	3.19496		114	2.07129	1.29975		114	2.94556	2.26894
114.2	3.39947	2.31577		114.2	3.37149	3.19589		114.2	2.07276	1.29904		114.2	2.94791	2.27023
114.4	3.40103	2.3174		114.4	3.37717	3.19747		114.4	2.0705	1.29621		114.4	2.94957	2.27036
114.6	3.40774	2.32089		114.6	3.37747	3.20014		114.6	2.07281	1.29798		114.6	2.95267	2.273
114.8	3.40513	2.32214		114.8	3.38122	3.20153		114.8	2.07345	1.30401		114.8	2.95327	2.27589
115	3.40752	2.32233		115	3.38261	3.20461		115	2.07427	1.30644		115	2.9548	2.27779
115.2	3.41109	2.32179		115.2	3.38671	3.2064		115.2	2.07609	1.3046		115.2	2.95796	2.2776
115.4	3.41344	2.31897		115.4	3.39101	3.20817		115.4	2.07553	1.30549		115.4	2.95999	2.27754
115.6	3.41733	2.32736		115.6	3.38831	3.21067		115.6	2.08133	1.30641		115.6	2.96233	2.28148
115.8	3.41521	2.32468		115.8	3.39601	3.21276		115.8	2.07856	1.30867		115.8	2.96326	2.28204
116	3.41845	2.32577		116	3.39639	3.22102		116	2.08159	1.30953		116	2.96548	2.28544
116.2	3.42374	2.32917		116.2	3.40343	3.22318		116.2	2.08183	1.30656		116.2	2.96967	2.2863
116.4	3.42656	2.32786		116.4	3.39951	3.22066		116.4	2.08103	1.31223		116.4	2.96903	2.28692
116.6	3.42825	2.32838		116.6	3.40493	3.22859		116.6	2.08519	1.30865		116.6	2.97279	2.28854
116.8	3.42759	2.32907		116.8	3.40702	3.22609		116.8	2.08432	1.31287		116.8	2.97298	2.28935
117	3.43201	2.33268		117	3.41048	3.23518		117	2.08476	1.31218		117	2.97575	2.29335
117.2	3.4335	2.33245		117.2	3.41641	3.2265		117.2	2.08855	1.31665		117.2	2.97949	2.29186
117.4	3.4337	2.32855		117.4	3.41266	3.23167		117.4	2.08871	1.31506		117.4	2.97836	2.29176
117.6	3.43942	2.33627		117.6	3.41609	3.23613		117.6	2.08987	1.31634		117.6	2.98179	2.29625
117.8	3.44245	2.331		117.8	3.42048	3.23715		117.8	2.08952	1.31855		117.8	2.98415	2.29557
118	3.44249	2.33515		118	3.42081	3.24107		118	2.09076	1.31851		118	2.98469	2.29825
118.2	3.44639	2.34221		118.2	3.42321	3.23995		118.2	2.09316	1.31854		118.2	2.98759	2.30024
118.4	3.44581	2.33838		118.4	3.42523	3.24693		118.4	2.09128	1.32312		118.4	2.98744	2.30281
118.6	3.448	2.34192		118.6	3.43045	3.24568		118.6	2.09353	1.324		118.6	2.99066	2.30387
118.8	3.4543	2.3436		118.8	3.42948	3.24945		118.8	2.09461	1.32233		118.8	2.99279	2.30513
119	3.45313	2.34381		119	3.43269	3.24861		119	2.09404	1.32281		119	2.99329	2.30508
119.2	3.45798	2.34512		119.2	3.43469	3.25461		119.2	2.10085	1.3253		119.2	2.99784	2.30834
119.4	3.46095	2.3441		119.4	3.43848	3.25683		119.4	2.09617	1.32425		119.4	2.99853	2.30839
119.6	3.4656	2.34734		119.6	3.44214	3.25625		119.6	2.09486	1.31974		119.6	3.00087	2.30777
119.8	3.46128	2.34567		119.8	3.44225	3.26277		119.8	2.09887	1.32914		119.8	3.0008	2.31252
120	3.465	2.34486		120	3.44163	3.26195		120	2.10321	1.33045		120	3.00328	2.31242
120.2	3.46783	2.34873		120.2	3.45015	3.26484		120.2	2.09965	1.33246		120.2	3.00588	2.31534
120.4	3.47103	2.34924		120.4	3.44924	3.26439		120.4	2.10098	1.33039		120.4	3.00708	2.31468
120.6	3.47125	2.3519		120.6	3.45413	3.26766		120.6	2.10274	1.33436		120.6	3.00938	2.31797
120.8	3.47525	2.35036		120.8	3.45465	3.26839		120.8	2.10782	1.33363		120.8	3.01257	2.31746
121	3.4778	2.35237		121	3.45502	3.27392		121	2.09977	1.34053		121	3.01086	2.32227
121.2	3.47837	2.35357		121.2	3.46528	3.28106		121.2	2.10389	1.33605		121.2	3.01584	2.32356
121.4	3.47982	2.35569		121.4	3.4614	3.27511		121.4	2.10854	1.33694		121.4	3.01659	2.32258
121.6	3.48394	2.36083		121.6	3.4666	3.27575		121.6	2.10279	1.33578		121.6	3.01778	2.32412
121.8	3.48744	2.35685		121.8	3.46602	3.28084		121.8	2.1054	1.34037		121.8	3.01962	2.32602
122	3.48982	2.35649		122	3.46592	3.28238		122	2.10831	1.3424		122	3.02135	2.32709
122.2	3.48971	2.35981		122.2	3.47091	3.28903		122.2	2.11396	1.34469		122.2	3.02486	2.33118
122.4	3.49321	2.36098		122.4	3.4733	3.28604		122.4	2.10893	1.34138		122.4	3.02514	2.32946
122.6	3.49331	2.36409		122.6	3.47305	3.29427		122.6	2.11331	1.34206		122.6	3.02656	2.33347
122.8	3.4925	2.36284		122.8	3.48392	3.29168		122.8	2.11156	1.34639		122.8	3.02932	2.33364
123	3.49903	2.36693		123	3.47898	3.29841		123	2.11528	1.34653		123	3.0311	2.33729
123.2	3.50361	2.36769		123.2	3.48217	3.29268		123.2	2.11854	1.34327		123.2	3.03477	2.33454
123.4	3.49928	2.36713		123.4	3.48637	3.29717		123.4	2.11861	1.35043		123.4	3.03475	2.33824
123.6	3.50583	2.36775		123.6	3.4896	3.30243		123.6	2.11294	1.34883		123.6	3.03612	2.33967
123.8	3.50979	2.36663		123.8	3.49045	3.30528		123.8	2.1184	1.34884		123.8	3.03954	2.34025
124	3.50488	2.37118		124	3.48863	3.30504		124	2.11445	1.35084		124	3.03599	2.34235
124.2	3.51178	2.37233		124.2	3.49547	3.3076		124.2	2.11833	1.35035		124.2	3.04186	2.34343
124.4	3.51251	2.37102		124.4	3.49276	3.30684		124.4	2.11692	1.35525		124.4	3.04073	2.34437
124.6	3.52054	2.37063		124.6	3.49661	3.30864		124.6	2.12005	1.35395		124.6	3.04573	2.34441
124.8	3.51956	2.3737		124.8	3.50098	3.31279		124.8	2.12207	1.35094		124.8	3.04754	2.34581
125	3.5217	2.37246		125	3.50103	3.31499		125	2.12197	1.35298		125	3.04823	2.34681
125.2	3.52367	2.37519		125.2	3.50363	3.32005		125.2	2.12199	1.35821		125.2	3.04977	2.35115
125.4	3.52654	2.37823		125.4	3.50592	3.32057		125.4	2.1251	1.35979		125.4	3.05252	2.35286
125.6	3.52706	2.37662		125.6	3.51242	3.32472		125.6	2.12657	1.36221		125.6	3.05535	2.35452
125.8	3.53204	2.37689		125.8	3.51137	3.32935		125.8	2.12329	1.35968		125.8	3.05557	2.35531
126	3.53328	2.38115		126	3.51624	3.32625		126	2.12619	1.36121		126	3.05857	2.35621
126.2	3.53216	2.38857		126.2	3.51322	3.33352		126.2	2.12886	1.36203		126.2	3.05808	2.36137
126.4	3.53728	2.38117		126.4	3.51918	3.33223		126.4	2.12976	1.36217		126.4	3.06207	2.35853
126.6	3.53728	2.38664		126.6	3.51839	3.33306		126.6	2.13009	1.36244		126.6	3.06192	2.36071
126.8	3.53969	2.38877		126.8	3.52139	3.33658		126.8	2.13468	1.3681		126.8	3.06525	2.36448
127	3.54505	2.38755		127	3.52785	3.33884		127	2.13446	1.36455		127	3.06912	2.36364
127.2	3.54332	2.38437		127.2	3.52645	3.34733		127.2	2.13232	1.36811		127.2	3.06736	2.3666
127.4	3.54584	2.38913		127.4	3.52927	3.33774		127.4	2.13413	1.36966		127.4	3.06974	2.36551
127.6	3.54301	2.39132		127.6	3.53637	3.34547		127.6	2.13083	1.37447		127.6	3.07007	2.37042
127.8	3.54988	2.38914		127.8	3.53398	3.34739		127.8	2.13645	1.37178		127.8	3.07344	2.36944
128	3.55284	2.39402		128	3.54082	3.34819		128	2.13179	1.37363		128	3.07515	2.37195
128.2	3.55317	2.39609		128.2	3.53926	3.35152		128.2	2.13864	1.37269		128.2	3.07702	2.37343
128.4	3.54964	2.38987		128.4	3.53922	3.35183		128.4	2.13686	1.37568		128.4	3.07524	2.37246
128.6	3.55589	2.39562		128.6	3.54641	3.35027		128.6	2.1376	1.37474		128.6	3.07997	2.37354
128.8	3.56224	2.39399		128.8	3.54659	3.35618		128.8	2.13614	1.37319		128.8	3.08166	2.37446
129	3.56196	2.39931		129	3.54933	3.35378		129	2.13922	1.37973		129	3.0835	2.37761
129.2	3.56303	2.39413		129.2	3.54606	3.36052		129.2	2.14058	1.38177		129.2	3.08322	2.3788
129.4	3.56782	2.39502		129.4	3.55165	3.3591		129.4	2.14262	1.38312		129.4	3.08737	2.37908
129.6	3.56856	2.40044		129.6	3.55403	3.35937		129.6	2.14357	1.38009		129.6	3.08872	2.37996
129.8	3.57521	2.39662		129.8	3.55268	3.36832		129.8	2.14759	1.38154		129.8	3.09183	2.38216
130	3.57099	2.39513		130	3.55978	3.36958		130	2.14378	1.38193		130	3.09152	2.38221
130.2	3.57438	2.4018		130.2	3.56057	3.36913		130.2	2.14226	1.38444		130.2	3.0924	2.38512
130.4	3.57696	2.40275		130.4	3.56659	3.37179		130.4	2.14736	1.38267		130.4	3.09697	2.38574
130.6	3.57647	2.40138		130.6	3.5654	3.37558		130.6	2.14768	1.38438		130.6	3.09652	2.38712
130.8	3.57838	2.40672		130.8	3.5672	3.38059		130.8	2.14578	1.38786		130.8	3.09712	2.39172
131	3.58549	2.4056		131	3.57277	3.38078		131	2.14765	1.39061		131	3.10197	2.39233
131.2	3.58414	2.41137		131.2	3.56648	3.37829		131.2	2.14622	1.38626		131.2	3.09895	2.39197
131.4	3.5875	2.40873		131.4	3.572	3.38035		131.4	2.15084	1.38903		131.4	3.10344	2.3927
131.6	3.584	2.41192		131.6	3.57367	3.38261		131.6	2.1543	1.3879		131.6	3.10399	2.39414
131.8	3.5884	2.41119		131.8	3.5796	3.38733		131.8	2.15046	1.3882		131.8	3.10615	2.39557
132	3.58995	2.41227		132	3.58092	3.3885		132	2.15254	1.39457		132	3.1078	2.39845
132.2	3.59119	2.4101		132.2	3.57864	3.39412		132.2	2.15602	1.39297		132.2	3.10862	2.39906
132.4	3.59705	2.41529		132.4	3.58539	3.38846		132.4	2.15365	1.39522		132.4	3.11203	2.39966
132.6	3.6002	2.41071		132.6	3.58443	3.39316		132.6	2.16008	1.39691		132.6	3.1149	2.40026
132.8	3.59931	2.41234		132.8	3.58611	3.39386		132.8	2.15672	1.39712		132.8	3.11405	2.40111
133	3.59877	2.41111		133	3.58959	3.39978		133	2.15754	1.40049		133	3.1153	2.40379
133.2	3.60296	2.41685		133.2	3.59549	3.39748		133.2	2.15595	1.39709		133.2	3.11813	2.40381
133.4	3.60245	2.42051		133.4	3.59718	3.40198		133.4	2.1581	1.39756		133.4	3.11925	2.40669
133.6	3.60663	2.4206		133.6	3.59924	3.40395		133.6	2.16309	1.3977		133.6	3.12298	2.40742
133.8	3.60701	2.41987		133.8	3.5991	3.40095		133.8	2.16137	1.3974		133.8	3.12249	2.40607
134	3.60894	2.41922		134	3.60086	3.40407		134	2.16222	1.40091		134	3.12401	2.40807
134.2	3.61509	2.42087		134.2	3.60291	3.41429		134.2	2.16407	1.40302		134.2	3.12736	2.41273
134.4	3.61628	2.41962		134.4	3.60633	3.4072		134.4	2.16259	1.40214		134.4	3.1284	2.40965
134.6	3.61334	2.42042		134.6	3.60594	3.41062		134.6	2.16592	1.40398		134.6	3.1284	2.41167
134.8	3.61847	2.42427		134.8	3.6083	3.41634		134.8	2.16538	1.40462		134.8	3.13072	2.41507
135	3.62104	2.42175		135	3.61375	3.41222		135	2.16877	1.40832		135	3.13452	2.4141
135.2	3.6234	2.42369		135.2	3.6147	3.41753		135.2	2.16547	1.40717		135.2	3.13452	2.41613
135.4	3.62593	2.42848		135.4	3.6177	3.42632		135.4	2.16989	1.40826		135.4	3.13784	2.42102
135.6	3.62843	2.42707		135.6	3.62169	3.42096		135.6	2.17	1.4121		135.6	3.14004	2.42004
135.8	3.62787	2.42785		135.8	3.61773	3.42401		135.8	2.16946	1.41267		135.8	3.13835	2.42151
136	3.63286	2.42544		136	3.62454	3.42268		136	2.16831	1.41019		136	3.1419	2.41944
136.2	3.63181	2.42571		136.2	3.62247	3.43033		136.2	2.16887	1.4105		136.2	3.14105	2.42218
136.4	3.63323	2.43274		136.4	3.62417	3.42896		136.4	2.17305	1.41155		136.4	3.14348	2.42442
136.6	3.63731	2.42983		136.6	3.62761	3.42692		136.6	2.17608	1.41429		136.6	3.147	2.42368
136.8	3.63859	2.43996		136.8	3.63047	3.43087		136.8	2.17185	1.41654		136.8	3.14697	2.42912
137	3.64301	2.43735		137	3.63544	3.43476		137	2.1763	1.41649		137	3.15158	2.42953
137.2	3.64615	2.4378		137.2	3.63639	3.43732		137.2	2.17776	1.41613		137.2	3.15343	2.43042
137.4	3.64098	2.43484		137.4	3.6347	3.44128		137.4	2.17799	1.41899		137.4	3.15122	2.4317
137.6	3.64633	2.43568		137.6	3.63917	3.43621		137.6	2.17755	1.41928		137.6	3.15435	2.43039
137.8	3.64687	2.43828		137.8	3.63918	3.4415		137.8	2.17936	1.4215		137.8	3.15514	2.43376
138	3.64697	2.436		138	3.64165	3.44555		138	2.17868	1.42066		138	3.15577	2.43407
138.2	3.65003	2.43858		138.2	3.64672	3.44595		138.2	2.17847	1.42515		138.2	3.15841	2.43656
138.4	3.65324	2.44007		138.4	3.64291	3.44535		138.4	2.18528	1.4263		138.4	3.16047	2.43724
138.6	3.65383	2.43946		138.6	3.64853	3.45114		138.6	2.18096	1.42695		138.6	3.16111	2.43918
138.8	3.6582	2.43872		138.8	3.64708	3.4491		138.8	2.17947	1.42656		138.8	3.16158	2.43813
139	3.65907	2.4462		139	3.65262	3.45572		139	2.18352	1.43002		139	3.16507	2.44398
139.2	3.66077	2.44168		139.2	3.64965	3.45733		139.2	2.18115	1.42864		139.2	3.16385	2.44255
139.4	3.66044	2.44378		139.4	3.65507	3.45751		139.4	2.18057	1.43244		139.4	3.16536	2.44458
139.6	3.66623	2.44457		139.6	3.66032	3.46144		139.6	2.18493	1.4305		139.6	3.17049	2.4455
139.8	3.66665	2.44422		139.8	3.66179	3.45961		139.8	2.18487	1.42801		139.8	3.1711	2.44395
140	3.66661	2.44222		140	3.66155	3.46647		140	2.18732	1.43402		140	3.17183	2.44757
140.2	3.67061	2.44999		140.2	3.66313	3.46374		140.2	2.18814	1.42838		140.2	3.17396	2.44737
140.4	3.66705	2.44698		140.4	3.66244	3.46185		140.4	2.19137	1.43063		140.4	3.17362	2.44649
140.6	3.67501	2.45069		140.6	3.66765	3.46596		140.6	2.19136	1.43861		140.6	3.178	2.45175
140.8	3.67595	2.45112		140.8	3.6681	3.46802		140.8	2.18677	1.43464		140.8	3.17694	2.45126
141	3.67476	2.45073		141	3.67398	3.46671		141	2.19125	1.43877		141	3.18	2.45207
141.2	3.68041	2.45482		141.2	3.67373	3.47026		141.2	2.19377	1.43884		141.2	3.18264	2.45464
141.4	3.68223	2.4526		141.4	3.67346	3.4712		141.4	2.19296	1.43944		141.4	3.18288	2.45441
141.6	3.6832	2.45543		141.6	3.68067	3.47206		141.6	2.1975	1.44031		141.6	3.18712	2.45593
141.8	3.68125	2.45579		141.8	3.67602	3.47631		141.8	2.19162	1.4398		141.8	3.18296	2.4573
142	3.68362	2.45442		142	3.67908	3.48176		142	2.19793	1.43969		142	3.18688	2.45862
142.2	3.68652	2.45539		142.2	3.68321	3.47672		142.2	2.19372	1.44293		142.2	3.18782	2.45835
142.4	3.6917	2.45564		142.4	3.68545	3.48168		142.4	2.19332	1.44643		142.4	3.19016	2.46125
142.6	3.69363	2.45664		142.6	3.68808	3.48457		142.6	2.19836	1.44144		142.6	3.19335	2.46088
142.8	3.69414	2.45725		142.8	3.69031	3.48161		142.8	2.20077	1.44632		142.8	3.19508	2.46173
143	3.69211	2.46027		143	3.68942	3.49177		143	2.19906	1.44662		143	3.19353	2.46622
143.2	3.69729	2.4628		143.2	3.69481	3.4902		143.2	2.20304	1.44634		143.2	3.19838	2.46644
143.4	3.69928	2.46091		143.4	3.69618	3.49294		143.4	2.20153	1.44796		143.4	3.199	2.46727
143.6	3.69496	2.46516		143.6	3.69798	3.49294		143.6	2.20164	1.4476		143.6	3.19819	2.46857
143.8	3.70363	2.46726		143.8	3.69769	3.49609		143.8	2.20603	1.453		143.8	3.20245	2.47212
144	3.70615	2.46336		144	3.70093	3.49805		144	2.20336	1.45154		144	3.20348	2.47098
144.2	3.70649	2.46192		144.2	3.69755	3.49816		144.2	2.20553	1.4464		144.2	3.20319	2.46883
144.4	3.70772	2.46671		144.4	3.70218	3.49803		144.4	2.20868	1.45122		144.4	3.20619	2.47199
144.6	3.71382	2.47137		144.6	3.7063	3.501		144.6	2.20212	1.45705		144.6	3.20741	2.47647
144.8	3.71005	2.46545		144.8	3.70857	3.50241		144.8	2.20706	1.45616		144.8	3.20856	2.47468
145	3.7117	2.46704		145	3.71241	3.50492		145	2.20412	1.45666		145	3.20941	2.47621
145.2	3.71768	2.47186		145.2	3.71063	3.5038		145.2	2.20987	1.45697		145.2	3.21273	2.47754
145.4	3.7152	2.47114		145.4	3.71731	3.50277		145.4	2.20777	1.45968		145.4	3.21343	2.47786
145.6	3.71761	2.47421		145.6	3.71307	3.51325		145.6	2.20639	1.46125		145.6	3.21236	2.4829
145.8	3.72109	2.46873		145.8	3.71654	3.51122		145.8	2.21117	1.46264		145.8	3.21627	2.48086
146	3.71812	2.47016		146	3.71907	3.51264		146	2.21138	1.46406		146	3.21619	2.48229
146.2	3.7222	2.46579		146.2	3.71827	3.51336		146.2	2.21267	1.46336		146.2	3.21771	2.48084
146.4	3.73183	2.47237		146.4	3.72268	3.51411		146.4	2.21594	1.46562		146.4	3.22348	2.48403
146.6	3.72471	2.47726		146.6	3.72511	3.5186		146.6	2.21035	1.46461		146.6	3.22006	2.48682
146.8	3.72536	2.47247		146.8	3.7273	3.52114		146.8	2.21241	1.4631		146.8	3.22169	2.48557
147	3.73251	2.47629		147	3.7288	3.521		147	2.21185	1.46752		147	3.22438	2.48827
147.2	3.72964	2.47414		147.2	3.7254	3.52541		147.2	2.2186	1.46794		147.2	3.22455	2.48916
147.4	3.73518	2.47931		147.4	3.7308	3.52314		147.4	2.21566	1.46723		147.4	3.22721	2.48989
147.6	3.73517	2.48048		147.6	3.7335	3.52651		147.6	2.21401	1.47039		147.6	3.22756	2.49246
147.8	3.73179	2.48051		147.8	3.72616	3.53153		147.8	2.21521	1.47082		147.8	3.22439	2.49428
148	3.73499	2.48563		148	3.7345	3.53485		148	2.21485	1.46911		148	3.22812	2.49653
148.2	3.73988	2.47604		148.2	3.73967	3.52898		148.2	2.21868	1.47273		148.2	3.23274	2.49258
148.4	3.74265	2.48566		148.4	3.74301	3.53196		148.4	2.22305	1.47602		148.4	3.23624	2.49788
148.6	3.7432	2.48307		148.6	3.7407	3.53654		148.6	2.2211	1.47541		148.6	3.235	2.49834
148.8	3.74556	2.48348		148.8	3.74692	3.53719		148.8	2.22346	1.47174		148.8	3.23865	2.49747
149	3.74518	2.48274		149	3.74423	3.53737		149	2.2231	1.48006		149	3.2375	2.50006
149.2	3.74875	2.48283		149.2	3.74479	3.54124		149.2	2.22362	1.47574		149.2	3.23905	2.49994
149.4	3.7482	2.48853		149.4	3.74564	3.5392		149.4	2.22353	1.47651		149.4	3.23912	2.50141
149.6	3.75133	2.48818		149.6	3.75289	3.54311		149.6	2.21993	1.48341		149.6	3.24138	2.5049
149.8	3.75191	2.48849		149.8	3.75424	3.54212		149.8	2.22143	1.47826		149.8	3.24253	2.50296
150	3.75406	2.48856		150	3.75007	3.54211		150	2.22608	1.483		150	3.24341	2.50455
150.2	3.75861	2.49282		150.2	3.75672	3.54286		150.2	2.22774	1.48142		150.2	3.24769	2.5057
150.4	3.75662	2.49068		150.4	3.75885	3.54918		150.4	2.22747	1.48595		150.4	3.24765	2.5086
150.6	3.75898	2.48789		150.6	3.76006	3.55195		150.6	2.22687	1.48548		150.6	3.24864	2.50844
150.8	3.75975	2.49143		150.8	3.75976	3.5521		150.8	2.22898	1.48406		150.8	3.2495	2.5092
151	3.75762	2.49232		151	3.76463	3.54758		151	2.22854	1.48599		151	3.25026	2.50863
151.2	3.76277	2.49343		151.2	3.77017	3.55657		151.2	2.23474	1.48487		151.2	3.2559	2.51162
151.4	3.7635	2.49678		151.4	3.767	3.56183		151.4	2.22999	1.49314		151.4	3.2535	2.51725
151.6	3.77351	2.49362		151.6	3.76664	3.55755		151.6	2.23341	1.48986		151.6	3.25785	2.51368
151.8	3.77058	2.5006		151.8	3.76929	3.56039		151.8	2.23187	1.49096		151.8	3.25725	2.51732
152	3.77059	2.49694		152	3.77578	3.56643		152	2.2293	1.48647		152	3.25856	2.51661
152.2	3.77559	2.49985		152.2	3.7763	3.56446		152.2	2.23184	1.49346		152.2	3.26124	2.51926
152.4	3.76854	2.49681		152.4	3.77752	3.56494		152.4	2.23706	1.49366		152.4	3.26104	2.51847
152.6	3.77524	2.49985		152.6	3.77856	3.56422		152.6	2.23315	1.49124		152.6	3.26232	2.51844
152.8	3.77716	2.49592		152.8	3.77595	3.56877		152.8	2.2353	1.49624		152.8	3.26281	2.52031
153	3.78138	2.50204		153	3.77632	3.57547		153	2.2406	1.49652		153	3.2661	2.52468
153.2	3.78313	2.50129		153.2	3.77845	3.57705		153.2	2.23775	1.49821		153.2	3.26644	2.52551
153.4	3.78398	2.50363		153.4	3.786	3.57302		153.4	2.23847	1.49744		153.4	3.26948	2.5247
153.6	3.78382	2.5016		153.6	3.78452	3.57477		153.6	2.24065	1.49917		153.6	3.26966	2.52518
153.8	3.78491	2.50196		153.8	3.78666	3.57373		153.8	2.23777	1.49976		153.8	3.26978	2.52515
154	3.78021	2.50372		154	3.78797	3.57835		154	2.24308	1.50492		154	3.27042	2.529
154.2	3.78872	2.50506		154.2	3.79094	3.57524		154.2	2.23895	1.5029		154.2	3.27287	2.52773
154.4	3.78756	2.50868		154.4	3.78866	3.57981		154.4	2.23841	1.49913		154.4	3.27154	2.52921
154.6	3.79259	2.50803		154.6	3.79494	3.58212		154.6	2.24089	1.50223		154.6	3.27614	2.53079
154.8	3.7908	2.50873		154.8	3.79631	3.58608		154.8	2.24776	1.5038		154.8	3.27829	2.53287
155	3.79373	2.50627		155	3.80026	3.58612		155	2.24683	1.50521		155	3.28027	2.53254
155.2	3.79195	2.51232		155.2	3.79761	3.59136		155.2	2.24181	1.50513		155.2	3.27713	2.53627
155.4	3.79603	2.50915		155.4	3.80313	3.58425		155.4	2.24526	1.51138		155.4	3.28148	2.53492
155.6	3.79911	2.51273		155.6	3.80234	3.58554		155.6	2.24785	1.50365		155.6	3.2831	2.53397
155.8	3.80428	2.50736		155.8	3.80504	3.59333		155.8	2.24517	1.51055		155.8	3.28483	2.53708
156	3.8064	2.51321		156	3.80726	3.58874		156	2.24626	1.50976		156	3.28664	2.53724
156.2	3.80061	2.51391		156.2	3.80474	3.59734		156.2	2.24952	1.51422		156.2	3.28496	2.54182
156.4	3.80541	2.51491		156.4	3.80721	3.60051		156.4	2.24546	1.51509		156.4	3.28603	2.5435
156.6	3.80669	2.51372		156.6	3.81251	3.5988		156.6	2.24646	1.51788		156.6	3.28855	2.54346
156.8	3.81067	2.51088		156.8	3.80825	3.59723		156.8	2.25329	1.51247		156.8	3.29074	2.54019
157	3.80804	2.51306		157	3.81494	3.59729		157	2.24991	1.51444		157	3.29096	2.5416
157.2	3.81204	2.51422		157.2	3.81562	3.60419		157.2	2.24858	1.51739		157.2	3.29208	2.54526
157.4	3.81238	2.51726		157.4	3.81536	3.60478		157.4	2.25331	1.51592		157.4	3.29368	2.54598
157.6	3.81666	2.51997		157.6	3.82092	3.60266		157.6	2.25523	1.51908		157.6	3.2976	2.54723
157.8	3.8155	2.51636		157.8	3.82082	3.60639		157.8	2.25303	1.52084		157.8	3.29645	2.54787
158	3.81517	2.51771		158	3.82065	3.60852		158	2.25819	1.51766		158	3.298	2.54796
158.2	3.81814	2.52242		158.2	3.82263	3.60838		158.2	2.25429	1.51782		158.2	3.29835	2.54954
158.4	3.82248	2.52099		158.4	3.82821	3.60764		158.4	2.25539	1.51949		158.4	3.30203	2.54937
158.6	3.82198	2.52008		158.6	3.82909	3.61043		158.6	2.25808	1.52372		158.6	3.30305	2.55141
158.8	3.8222	2.5218		158.8	3.83102	3.61258		158.8	2.25987	1.522		158.8	3.30436	2.55213
159	3.82431	2.52457		159	3.83271	3.61498		159	2.2589	1.52342		159	3.30531	2.55432
159.2	3.82644	2.51848		159.2	3.83332	3.61504		159.2	2.25899	1.52258		159.2	3.30625	2.55203
159.4	3.83093	2.5218		159.4	3.83254	3.62364		159.4	2.2553	1.52412		159.4	3.30626	2.55652
159.6	3.8311	2.51977		159.6	3.83534	3.61679		159.6	2.26352	1.52459		159.6	3.30998	2.55372
159.8	3.83196	2.53289		159.8	3.83767	3.62537		159.8	2.26272	1.53023		159.8	3.31078	2.56283
160	3.83393	2.5239		160	3.83714	3.62574		160	2.26201	1.53372		160	3.31103	2.56112
160.2	3.83342	2.52691		160.2	3.84159	3.62256		160.2	2.26517	1.52872		160.2	3.3134	2.5594
160.4	3.83614	2.53176		160.4	3.84415	3.62716		160.4	2.26441	1.53055		160.4	3.3149	2.56316
160.6	3.8358	2.531		160.6	3.84063	3.62761		160.6	2.2626	1.53173		160.6	3.31301	2.56345
160.8	3.83571	2.52315		160.8	3.84622	3.62867		160.8	2.26521	1.53341		160.8	3.31571	2.56174
161	3.84106	2.52899		161	3.84599	3.62961		161	2.26876	1.53192		161	3.3186	2.56351
161.2	3.84032	2.52966		161.2	3.85046	3.63189		161.2	2.26429	1.53317		161.2	3.31836	2.56491
161.4	3.84677	2.5296		161.4	3.85156	3.63596		161.4	2.26694	1.53367		161.4	3.32176	2.56641
161.6	3.84015	2.53429		161.6	3.8495	3.63529		161.6	2.26671	1.53482		161.6	3.31878	2.56813
161.8	3.84594	2.52975		161.8	3.85612	3.63693		161.8	2.2702	1.53563		161.8	3.32409	2.56744
162	3.84359	2.53042		162	3.85394	3.63782		162	2.2667	1.5336		162	3.32141	2.56728
162.2	3.85152	2.53158		162.2	3.85784	3.63736		162.2	2.26873	1.53792		162.2	3.32603	2.56896
162.4	3.85124	2.53381		162.4	3.85793	3.63776		162.4	2.27242	1.54271		162.4	3.3272	2.57143
162.6	3.85173	2.53454		162.6	3.86016	3.64078		162.6	2.27012	1.53737		162.6	3.32734	2.57089
162.8	3.85269	2.53599		162.8	3.85928	3.64157		162.8	2.27122	1.54246		162.8	3.32773	2.57334
163	3.84866	2.53351		163	3.86004	3.64875		163	2.27444	1.54136		163	3.32771	2.57454
163.2	3.85611	2.53728		163.2	3.8662	3.64787		163.2	2.27464	1.5452		163.2	3.33232	2.57678
163.4	3.85596	2.53562		163.4	3.86671	3.64657		163.4	2.27725	1.54412		163.4	3.33331	2.57544
163.6	3.85904	2.53997		163.6	3.86641	3.65097		163.6	2.27367	1.54424		163.6	3.33304	2.5784
163.8	3.86113	2.53981		163.8	3.87192	3.65057		163.8	2.27885	1.5452		163.8	3.3373	2.57853
164	3.85958	2.53478		164	3.87504	3.65037		164	2.27403	1.5482		164	3.33622	2.57778
164.2	3.86116	2.54078		164.2	3.87121	3.64834		164.2	2.27613	1.54539		164.2	3.33616	2.57817
164.4	3.86535	2.53916		164.4	3.8731	3.65204		164.4	2.27727	1.54844		164.4	3.33857	2.57988
164.6	3.86373	2.54132		164.6	3.87325	3.65493		164.6	2.27903	1.5499		164.6	3.33867	2.58205
164.8	3.87064	2.54576		164.8	3.87212	3.65808		164.8	2.27821	1.55231		164.8	3.34032	2.58538
165	3.87091	2.54249		165	3.87586	3.65886		165	2.2802	1.5548		165	3.34232	2.58539
165.2	3.87288	2.54375		165.2	3.88024	3.66048		165.2	2.28328	1.55001		165.2	3.34547	2.58475
165.4	3.87383	2.54655		165.4	3.88097	3.66382		165.4	2.27749	1.55272		165.4	3.3441	2.5877
165.6	3.87147	2.54808		165.6	3.88061	3.66581		165.6	2.28363	1.5536		165.6	3.34524	2.58916
165.8	3.87621	2.54696		165.8	3.88675	3.66285		165.8	2.28035	1.55257		165.8	3.34777	2.58746
166	3.87682	2.54493		166	3.88668	3.6701		166	2.2758	1.55297		166	3.34643	2.58933
166.2	3.87965	2.54466		166.2	3.88839	3.66439		166.2	2.28312	1.55526		166.2	3.35039	2.5881
166.4	3.87972	2.5477		166.4	3.88894	3.66858		166.4	2.28792	1.55555		166.4	3.35219	2.59061
166.6	3.88085	2.55182		166.6	3.88821	3.67063		166.6	2.28534	1.55781		166.6	3.35146	2.59342
166.8	3.87782	2.54831		166.8	3.88995	3.67065		166.8	2.28349	1.55937		166.8	3.35042	2.59278
167	3.88028	2.54942		167	3.89207	3.66923		167	2.28604	1.55602		167	3.3528	2.59156
167.2	3.88291	2.55205		167.2	3.89435	3.66913		167.2	2.28244	1.56062		167.2	3.35324	2.59393
167.4	3.88467	2.54939		167.4	3.89186	3.67438		167.4	2.2858	1.56626		167.4	3.35411	2.59668
167.6	3.88824	2.55242		167.6	3.89774	3.67436		167.6	2.28736	1.56487		167.6	3.35778	2.59722
167.8	3.88791	2.55124		167.8	3.90168	3.67729		167.8	2.28961	1.56466		167.8	3.35973	2.59773
168	3.89076	2.55602		168	3.89639	3.67887		168	2.2902	1.56138		168	3.35912	2.59876
168.2	3.89618	2.55124		168.2	3.90222	3.68163		168.2	2.29159	1.5683		168.2	3.36333	2.60039
168.4	3.89327	2.5589		168.4	3.89906	3.68109		168.4	2.29474	1.57156		168.4	3.36236	2.60385
168.6	3.89245	2.55775		168.6	3.90663	3.68483		168.6	2.29188	1.56513		168.6	3.36365	2.60257
168.8	3.89391	2.55614		168.8	3.91012	3.68535		168.8	2.2946	1.56879		168.8	3.36621	2.60342
169	3.89853	2.55579		169	3.90818	3.68428		169	2.29485	1.56956		169	3.36719	2.60321
169.2	3.89819	2.55376		169.2	3.9112	3.68109		169.2	2.29776	1.57013		169.2	3.36905	2.60166
169.4	3.89786	2.55741		169.4	3.91183	3.68864		169.4	2.29525	1.57277		169.4	3.36831	2.60627
169.6	3.89783	2.56024		169.6	3.91666	3.68911		169.6	2.29926	1.57327		169.6	3.37125	2.60754
169.8	3.91011	2.56058		169.8	3.91388	3.69205		169.8	2.29547	1.57288		169.8	3.37316	2.6085
170	3.90717	2.55634		170	3.91316	3.69728		170	2.29316	1.57585		170	3.37116	2.60982
170.2	3.9037	2.56059		170.2	3.91805	3.69548		170.2	2.29661	1.57331		170.2	3.37279	2.60979
170.4	3.90891	2.55861		170.4	3.91907	3.69228		170.4	2.2968	1.57934		170.4	3.37493	2.61008
170.6	3.90278	2.55994		170.6	3.92084	3.6993		170.6	2.29471	1.57732		170.6	3.37277	2.61219
170.8	3.909	2.56		170.8	3.92468	3.69504		170.8	2.29981	1.57595		170.8	3.37783	2.61033
171	3.90564	2.55928		171	3.92451	3.69736		171	2.30131	1.57958		171	3.37715	2.61207
171.2	3.91052	2.56305		171.2	3.9287	3.70211		171.2	2.29709	1.5812		171.2	3.37877	2.61545
171.4	3.91436	2.56518		171.4	3.92674	3.70144		171.4	2.29679	1.57927		171.4	3.3793	2.6153
171.6	3.91473	2.56172		171.6	3.92553	3.70409		171.6	2.29553	1.5836		171.6	3.3786	2.61647
171.8	3.91619	2.56816		171.8	3.92514	3.7013		171.8	2.3032	1.5821		171.8	3.38151	2.61719
172	3.91518	2.5636		172	3.92699	3.7031		172	2.30419	1.58391		172	3.38212	2.61687
172.2	3.92448	2.56795		172.2	3.93212	3.70373		172.2	2.30099	1.58612		172.2	3.38586	2.61927
172.4	3.91894	2.56493		172.4	3.92917	3.70706		172.4	2.30174	1.58603		172.4	3.38329	2.61934
172.6	3.91923	2.56884		172.6	3.93364	3.7086		172.6	2.30359	1.59025		172.6	3.38549	2.62256
172.8	3.91974	2.56762		172.8	3.93153	3.70818		172.8	2.30534	1.58619		172.8	3.38554	2.62066
173	3.9278	2.56703		173	3.937	3.71216		173	2.30443	1.58783		173	3.38974	2.62234
173.2	3.92595	2.56587		173.2	3.94324	3.71445		173.2	2.30178	1.59032		173.2	3.39032	2.62355
173.4	3.92855	2.57396		173.4	3.93794	3.71736		173.4	2.30682	1.59375		173.4	3.3911	2.62836
173.6	3.92735	2.56634		173.6	3.93859	3.711		173.6	2.30719	1.59252		173.6	3.39104	2.62329
173.8	3.93213	2.57066		173.8	3.94514	3.71888		173.8	2.30483	1.59696		173.8	3.39403	2.62883
174	3.92589	2.57252		174	3.94291	3.71885		174	2.30764	1.58924		174	3.39215	2.62687
174.2	3.93186	2.57289		174.2	3.9449	3.71989		174.2	2.30901	1.59305		174.2	3.39526	2.62861
174.4	3.93612	2.57328		174.4	3.94547	3.72042		174.4	2.31172	1.59324		174.4	3.39777	2.62898
174.6	3.93401	2.57254		174.6	3.94758	3.72179		174.6	2.31346	1.5948		174.6	3.39835	2.62971
174.8	3.93296	2.57268		174.8	3.94608	3.72526		174.8	2.31148	1.59609		174.8	3.39684	2.63134
175	3.93692	2.57741		175	3.95316	3.72594		175	2.31	1.59789		175	3.40003	2.63375
175.2	3.93754	2.57438		175.2	3.95263	3.72581		175.2	2.31169	1.59585		175.2	3.40062	2.63202
175.4	3.93781	2.57934		175.4	3.95501	3.72596		175.4	2.31057	1.59514		175.4	3.40113	2.63348
175.6	3.93995	2.5769		175.6	3.95485	3.73477		175.6	2.30953	1.59842		175.6	3.40144	2.6367
175.8	3.94457	2.57971		175.8	3.955	3.73278		175.8	2.31748	1.60145		175.8	3.40568	2.63798
176	3.94434	2.58032		176	3.96035	3.72413		176	2.31689	1.6055		176	3.40719	2.63665
176.2	3.94382	2.57729		176.2	3.95681	3.72925		176.2	2.31334	1.60259		176.2	3.40465	2.63637
176.4	3.94471	2.57635		176.4	3.96186	3.73711		176.4	2.31582	1.60614		176.4	3.40746	2.63987
176.6	3.94718	2.58192		176.6	3.96638	3.73839		176.6	2.31628	1.60695		176.6	3.40995	2.64242
176.8	3.95256	2.5796		176.8	3.96111	3.73897		176.8	2.31315	1.60349		176.8	3.40894	2.64069
177	3.95025	2.57954		177	3.96413	3.74432		177	2.31814	1.60175		177	3.41084	2.64187
177.2	3.94762	2.57745		177.2	3.96491	3.73699		177.2	2.32351	1.60778		177.2	3.41201	2.64074
177.4	3.95163	2.5834		177.4	3.9675	3.73579		177.4	2.31753	1.61071		177.4	3.41222	2.6433
177.6	3.95215	2.58196		177.6	3.97021	3.73978		177.6	2.31969	1.60958		177.6	3.41402	2.64377
177.8	3.95713	2.58326		177.8	3.96928	3.74223		177.8	2.31836	1.60826		177.8	3.41492	2.64458
178	3.961	2.58451		178	3.97211	3.74123		178	2.3224	1.61112		178	3.4185	2.64562
178.2	3.95813	2.5857		178.2	3.96853	3.73779		178.2	2.32372	1.60992		178.2	3.41679	2.64447
178.4	3.96221	2.58681		178.4	3.97506	3.74251		178.4	2.32446	1.60868		178.4	3.42058	2.646
178.6	3.96138	2.58711		178.6	3.97602	3.74445		178.6	2.31976	1.61081		178.6	3.41906	2.64746
178.8	3.96156	2.58589		178.8	3.97831	3.74506		178.8	2.32148	1.61075		178.8	3.42045	2.64724
179	3.95992	2.58727		179	3.97897	3.74899		179	2.32687	1.61422		179	3.42192	2.65016
179.2	3.96312	2.58647		179.2	3.98136	3.75065		179.2	2.32093	1.61597		179.2	3.42181	2.65103
179.4	3.96477	2.58729		179.4	3.98506	3.75362		179.4	2.32442	1.61422		179.4	3.42475	2.65171
179.6	3.96726	2.58733		179.6	3.98618	3.75113		179.6	2.32508	1.61784		179.6	3.42617	2.6521
179.8	3.97072	2.58912		179.8	3.9866	3.75265		179.8	2.33009	1.62115		179.8	3.42914	2.65431
180	3.96959	2.58892		180	3.98228	3.75294		180	2.32546	1.61938		180	3.42578	2.65375
180.2	3.9698	2.59023		180.2	3.98724	3.75681		180.2	2.32723	1.62193		180.2	3.42809	2.65632
180.4	3.97055	2.5896		180.4	3.98773	3.75277		180.4	2.32954	1.61963		180.4	3.42927	2.654
180.6	3.97564	2.58981		180.6	3.98756	3.75941		180.6	2.32684	1.62489		180.6	3.43001	2.65804
180.8	3.97395	2.59034		180.8	3.99	3.76379		180.8	2.32997	1.62298		180.8	3.43131	2.65904
181	3.97588	2.59208		181	3.99453	3.76033		181	2.33493	1.62663		181	3.43512	2.65968
181.2	3.97745	2.59261		181.2	3.99185	3.75991		181.2	2.3328	1.62434		181.2	3.43403	2.65895
181.4	3.98236	2.59479		181.4	3.99562	3.76251		181.4	2.32983	1.62815		181.4	3.43594	2.66182
181.6	3.97685	2.59336		181.6	3.99312	3.7704		181.6	2.33383	1.62783		181.6	3.4346	2.66386
181.8	3.981	2.59031		181.8	4.00002	3.7692		181.8	2.33648	1.62782		181.8	3.43917	2.66244
182	3.97831	2.59424		182	3.99924	3.7699		182	2.3313	1.63375		182	3.43628	2.66597
182.2	3.98309	2.59373		182.2	4.00228	3.77091		182.2	2.33267	1.63299		182.2	3.43935	2.66588
182.4	3.98172	2.59913		182.4	4.00088	3.77001		182.4	2.3332	1.63175		182.4	3.4386	2.66697
182.6	3.98788	2.59683		182.6	3.99989	3.7698		182.6	2.33897	1.62879		182.6	3.44225	2.66514
182.8	3.98804	2.59736		182.8	4.00234	3.76969		182.8	2.3388	1.63302		182.8	3.44306	2.66669
183	3.99033	2.59729		183	4.01132	3.77237		183	2.33784	1.63497		183	3.4465	2.66821
183.2	3.98899	2.59893		183.2	4.005	3.77414		183.2	2.33568	1.6314		183.2	3.44322	2.66816
183.4	3.99302	2.60096		183.4	4.0092	3.77578		183.4	2.33321	1.63222		183.4	3.44514	2.66966
183.6	3.98966	2.59803		183.6	4.01402	3.77651		183.6	2.3352	1.63564		183.6	3.4463	2.67006
183.8	3.98939	2.59833		183.8	4.01182	3.77624		183.8	2.33778	1.63134		183.8	3.44633	2.66864
184	3.99756	2.60131		184	4.01326	3.78369		184	2.33721	1.63788		184	3.44934	2.6743
184.2	3.99892	2.60379		184.2	4.01224	3.78015		184.2	2.3409	1.63609		184.2	3.45068	2.67334
184.4	4.00007	2.59847		184.4	4.01244	3.78101		184.4	2.34094	1.63877		184.4	3.45115	2.67275
184.6	3.99563	2.60303		184.6	4.01957	3.784		184.6	2.34156	1.64133		184.6	3.45225	2.67612
184.8	3.99579	2.59985		184.8	4.01703	3.77789		184.8	2.34122	1.63997		184.8	3.45135	2.67257
185	3.99826	2.59998		185	4.02021	3.78508		185	2.33898	1.64006		185	3.45248	2.67504
185.2	4.00342	2.60117		185.2	4.01884	3.79157		185.2	2.34243	1.6409		185.2	3.4549	2.67788
185.4	4.00318	2.60411		185.4	4.01808	3.78705		185.4	2.34149	1.64474		185.4	3.45425	2.67863
185.6	4.00473	2.6063		185.6	4.02158	3.79035		185.6	2.34546	1.64144		185.6	3.45726	2.67937
185.8	4.00496	2.60491		185.8	4.02238	3.7884		185.8	2.34803	1.64604		185.8	3.45846	2.67979
186	4.00597	2.60387		186	4.02248	3.79315		186	2.3451	1.64301		186	3.45785	2.68001
186.2	4.00695	2.60833		186.2	4.02472	3.79278		186.2	2.3439	1.64374		186.2	3.45852	2.68162
186.4	4.012	2.60725		186.4	4.02643	3.79372		186.4	2.34091	1.64712		186.4	3.45978	2.6827
186.6	4.00834	2.60641		186.6	4.02699	3.79476		186.6	2.34933	1.64635		186.6	3.46155	2.68251
186.8	4.00585	2.61147		186.8	4.02934	3.79179		186.8	2.34412	1.6482		186.8	3.45977	2.68382
187	4.01312	2.60616		187	4.02962	3.7969		187	2.35102	1.64462		187	3.46459	2.68256
187.2	4.00937	2.60917		187.2	4.02993	3.79874		187.2	2.35092	1.65004		187.2	3.46341	2.68598
187.4	4.01352	2.61046		187.4	4.0333	3.79694		187.4	2.34905	1.65349		187.4	3.46529	2.68696
187.6	4.01588	2.61052		187.6	4.03956	3.79884		187.6	2.3525	1.65379		187.6	3.46931	2.68772
187.8	4.02173	2.60854		187.8	4.04059	3.79909		187.8	2.34879	1.65753		187.8	3.47037	2.68839
188	4.01954	2.60993		188	4.03679	3.80132		188	2.3533	1.65657		188	3.46988	2.68928
188.2	4.0221	2.61072		188.2	4.04154	3.80291		188.2	2.35343	1.64947		188.2	3.47236	2.6877
188.4	4.01983	2.60891		188.4	4.03574	3.79771		188.4	2.34965	1.65706		188.4	3.4684	2.68789
188.6	4.02101	2.6122		188.6	4.04196	3.80357		188.6	2.35474	1.65545		188.6	3.47257	2.69041
188.8	4.02662	2.61511		188.8	4.04374	3.80671		188.8	2.35416	1.65896		188.8	3.47484	2.69359
189	4.02339	2.61009		189	4.04651	3.80711		189	2.35785	1.65737		189	3.47592	2.69152
189.2	4.02571	2.61584		189.2	4.04301	3.8017		189.2	2.35489	1.66352		189.2	3.47453	2.69369
189.4	4.02948	2.61878		189.4	4.04622	3.80735		189.4	2.35484	1.65973		189.4	3.47685	2.69529
189.6	4.0279	2.61347		189.6	4.04836	3.80779		189.6	2.35646	1.6635		189.6	3.47757	2.69492
189.8	4.03237	2.61821		189.8	4.04682	3.81028		189.8	2.35657	1.66102		189.8	3.47859	2.6965
190	4.03125	2.62006		190	4.05059	3.81307		190	2.35573	1.66232		190	3.47919	2.69848
190.2	4.0292	2.6182		190.2	4.04712	3.81346		190.2	2.3562	1.66467		190.2	3.4775	2.69878
190.4	4.0343	2.61484		190.4	4.05349	3.81711		190.4	2.35413	1.66469		190.4	3.48064	2.69888
190.6	4.03133	2.61997		190.6	4.05634	3.81067		190.6	2.35807	1.67113		190.6	3.48191	2.70059
190.8	4.0311	2.61675		190.8	4.05122	3.81453		190.8	2.35991	1.66756		190.8	3.48074	2.69961
191	4.03552	2.62188		191	4.05354	3.81998		191	2.36242	1.66839		191	3.48383	2.70342
191.2	4.03274	2.62244		191.2	4.05728	3.81408		191.2	2.35968	1.66837		191.2	3.48324	2.70163
191.4	4.03518	2.62246		191.4	4.05729	3.8214		191.4	2.35932	1.66899		191.4	3.48393	2.70428
191.6	4.04007	2.62173		191.6	4.0588	3.82329		191.6	2.36634	1.66284		191.6	3.4884	2.70262
191.8	4.04351	2.62289		191.8	4.06426	3.8219		191.8	2.36121	1.67095		191.8	3.48966	2.70525
192	4.0351	2.62182		192	4.06462	3.82449		192	2.36104	1.67195		192	3.48692	2.70608
192.2	4.04513	2.62198		192.2	4.06045	3.82872		192.2	2.36268	1.67059		192.2	3.48942	2.7071
192.4	4.0407	2.61981		192.4	4.06679	3.82398		192.4	2.36127	1.67401		192.4	3.48958	2.70593
192.6	4.04262	2.62362		192.6	4.06704	3.82995		192.6	2.36409	1.67576		192.6	3.49125	2.70978
192.8	4.04738	2.62403		192.8	4.0678	3.82692		192.8	2.36289	1.67887		192.8	3.49269	2.70994
193	4.04655	2.6208		193	4.07268	3.832		193	2.36305	1.67852		193	3.4941	2.71044
193.2	4.04943	2.62659		193.2	4.07108	3.82506		193.2	2.36413	1.6795		193.2	3.49488	2.71038
193.4	4.05435	2.62483		193.4	4.07039	3.82951		193.4	2.37059	1.67424		193.4	3.49844	2.70953
193.6	4.05018	2.62958		193.6	4.0732	3.82921		193.6	2.3668	1.68012		193.6	3.49673	2.71297
193.8	4.05344	2.62003		193.8	4.07457	3.83771		193.8	2.36782	1.68163		193.8	3.49861	2.71312
194	4.05269	2.6265		194	4.07398	3.83857		194	2.36483	1.67997		194	3.49717	2.71501
194.2	4.05459	2.63123		194.2	4.07881	3.83346		194.2	2.36967	1.67913		194.2	3.50102	2.71461
194.4	4.05479	2.63118		194.4	4.07569	3.83582		194.4	2.36839	1.68155		194.4	3.49962	2.71618
194.6	4.05344	2.62747		194.6	4.07601	3.83656		194.6	2.36846	1.68585		194.6	3.4993	2.71663
194.8	4.05679	2.63294		194.8	4.07991	3.84012		194.8	2.36703	1.68379		194.8	3.50125	2.71895
195	4.05908	2.62666		195	4.07834	3.84109		195	2.36877	1.68313		195	3.50206	2.71696
195.2	4.06122	2.62915		195.2	4.0817	3.84131		195.2	2.3725	1.68612		195.2	3.50514	2.71886
195.4	4.06413	2.6325		195.4	4.08525	3.84078		195.4	2.37144	1.68649		195.4	3.50694	2.71992
195.6	4.06295	2.63189		195.6	4.08392	3.84619		195.6	2.37182	1.68811		195.6	3.50623	2.72206
195.8	4.0619	2.63238		195.8	4.08546	3.84038		195.8	2.3697	1.68982		195.8	3.50569	2.72086
196	4.06369	2.63456		196	4.08736	3.84826		196	2.37525	1.68776		196	3.50877	2.72353
196.2	4.06181	2.63064		196.2	4.08858	3.84211		196.2	2.3721	1.69217		196.2	3.5075	2.72164
196.4	4.06685	2.63855		196.4	4.09167	3.84844		196.4	2.37779	1.69048		196.4	3.5121	2.72583
196.6	4.0699	2.63318		196.6	4.09272	3.84667		196.6	2.37803	1.68955		196.6	3.51355	2.72313
196.8	4.06796	2.63783		196.8	4.09135	3.85215		196.8	2.37753	1.6911		196.8	3.51228	2.72702
197	4.06896	2.63528		197	4.08661	3.84889		197	2.38048	1.69683		197	3.51202	2.727
197.2	4.07285	2.63685		197.2	4.09293	3.85197		197.2	2.37818	1.6931		197.2	3.51465	2.7273
197.4	4.07349	2.63894		197.4	4.09305	3.85153		197.4	2.37482	1.6935		197.4	3.51379	2.72799
197.6	4.07464	2.63295		197.6	4.09752	3.8481		197.6	2.37691	1.69947		197.6	3.51635	2.72684
197.8	4.07594	2.63732		197.8	4.09477	3.85603		197.8	2.38255	1.69614		197.8	3.51776	2.72983
198	4.07501	2.63238		198	4.09544	3.85981		198	2.37514	1.69461		198	3.5152	2.72893
198.2	4.07707	2.6385		198.2	4.10068	3.85995		198.2	2.38403	1.69778		198.2	3.52059	2.73208
198.4	4.07445	2.64107		198.4	4.09981	3.85888		198.4	2.38019	1.70145		198.4	3.51815	2.7338
198.6	4.08176	2.64214		198.6	4.10425	3.86109		198.6	2.37862	1.70042		198.6	3.52154	2.73455
198.8	4.0812	2.63975		198.8	4.10111	3.86076		198.8	2.38145	1.69513		198.8	3.52125	2.73188
199	4.08137	2.63576		199	4.10038	3.86472		199	2.38494	1.70168		199	3.52223	2.73405
199.2	4.08142	2.64418		199.2	4.11002	3.86089		199.2	2.3823	1.70214		199.2	3.52458	2.73574
199.4	4.08398	2.64113		199.4	4.1025	3.8606		199.4	2.38337	1.70113		199.4	3.52328	2.73429
199.6	4.08697	2.64313		199.6	4.10836	3.86559		199.6	2.38544	1.7013		199.6	3.52692	2.73667
199.8	4.08982	2.64423		199.8	4.10537	3.86093		199.8	2.38376	1.7068		199.8	3.52632	2.73732
200	4.08798	2.64558		200	4.10984	3.8647		200	2.38791	1.70876		200	3.52858	2.73968
200.2	4.08271	2.64207		200.2	4.10559	3.87076		200.2	2.38432	1.70738		200.2	3.52421	2.74007
200.4	4.08652	2.64027		200.4	4.11023	3.86915		200.4	2.3879	1.70737		200.4	3.52822	2.73893
200.6	4.08996	2.63782		200.6	4.11056	3.86899		200.6	2.38682	1.70459		200.6	3.52911	2.73713
200.8	4.09089	2.64566		200.8	4.11355	3.8688		200.8	2.38819	1.71243		200.8	3.53088	2.7423
201	4.09723	2.64731		201	4.11115	3.87167		201	2.3874	1.71031		201	3.53193	2.7431
201.2	4.09073	2.64635		201.2	4.11811	3.87334		201.2	2.38676	1.71097		201.2	3.53187	2.74356
201.4	4.09609	2.64724		201.4	4.12044	3.87682		201.4	2.38684	1.71401		201.4	3.53446	2.74602
201.6	4.09722	2.64578		201.6	4.11899	3.8756		201.6	2.39111	1.71565		201.6	3.53577	2.74568
201.8	4.0961	2.64724		201.8	4.12185	3.87846		201.8	2.38981	1.71062		201.8	3.53592	2.74544
202	4.09546	2.64636		202	4.12124	3.8804		202	2.39559	1.711		202	3.53743	2.74592
202.2	4.09496	2.64677		202.2	4.1256	3.8747		202.2	2.39215	1.71671		202.2	3.53757	2.74606
202.4	4.09613	2.6445		202.4	4.12432	3.87888		202.4	2.39061	1.7173		202.4	3.53702	2.74689
202.6	4.10123	2.64922		202.6	4.12333	3.88157		202.6	2.39746	1.71563		202.6	3.54067	2.74881
202.8	4.10272	2.64721		202.8	4.12431	3.88228		202.8	2.39711	1.7187		202.8	3.54138	2.7494
203	4.10229	2.65048		203	4.12612	3.87744		203	2.39524	1.71935		203	3.54122	2.74909
203.2	4.10601	2.65287		203.2	4.12921	3.88037		203.2	2.39449	1.72286		203.2	3.54323	2.75203
203.4	4.10462	2.65292		203.4	4.1306	3.8874		203.4	2.3957	1.72197		203.4	3.54364	2.7541
203.6	4.10479	2.6563		203.6	4.12842	3.88622		203.6	2.39424	1.71957		203.6	3.54249	2.75403
203.8	4.10424	2.65231		203.8	4.13088	3.88444		203.8	2.40292	1.72399		203.8	3.54601	2.75358
204	4.11173	2.65301		204	4.13344	3.88697		204	2.39876	1.72399		204	3.54798	2.75466
204.2	4.10998	2.65462		204.2	4.1346	3.89189		204.2	2.39582	1.72392		204.2	3.5468	2.75681
204.4	4.11179	2.65469		204.4	4.13443	3.8888		204.4	2.39684	1.72225		204.4	3.54768	2.75525
204.6	4.1096	2.65402		204.6	4.13227	3.88828		204.6	2.39835	1.72445		204.6	3.54674	2.75558
204.8	4.10933	2.65369		204.8	4.13686	3.89098		204.8	2.40049	1.72319		204.8	3.5489	2.75595
205	4.11435	2.65351		205	4.13728	3.89993		205	2.39923	1.72607		205	3.55029	2.75984
205.2	4.11541	2.65488		205.2	4.14012	3.89354		205.2	2.40189	1.72866		205.2	3.55247	2.75902
205.4	4.1125	2.65276		205.4	4.13989	3.89011		205.4	2.40216	1.72927		205.4	3.55152	2.75738
205.6	4.11944	2.65416		205.6	4.13966	3.89454		205.6	2.40443	1.72742		205.6	3.55451	2.75871
205.8	4.11891	2.65829		205.8	4.14264	3.89335		205.8	2.40324	1.73075		205.8	3.55493	2.76079
206	4.11792	2.65593		206	4.14408	3.89687		206	2.40253	1.72852		206	3.55484	2.76044
206.2	4.11926	2.655		206.2	4.14011	3.89541		206.2	2.40494	1.73472		206.2	3.55477	2.76171
206.4	4.11741	2.65815		206.4	4.14177	3.89539		206.4	2.40147	1.73268		206.4	3.55355	2.76208
206.6	4.12054	2.65899		206.6	4.1456	3.89934		206.6	2.40314	1.73483		206.6	3.55642	2.76438
206.8	4.123	2.65611		206.8	4.14217	3.89737		206.8	2.40224	1.73606		206.8	3.5558	2.76318
207	4.12366	2.65538		207	4.14946	3.90336		207	2.40513	1.73465		207	3.55942	2.76446
207.2	4.12667	2.66369		207.2	4.15008	3.90424		207.2	2.41029	1.73884		207.2	3.56235	2.76892
207.4	4.12569	2.66093		207.4	4.14819	3.90667		207.4	2.40782	1.73578		207.4	3.56057	2.76779
207.6	4.12941	2.65928		207.6	4.15085	3.90036		207.6	2.40295	1.73995		207.6	3.56107	2.76653
207.8	4.12981	2.65951		207.8	4.15306	3.90039		207.8	2.40782	1.73708		207.8	3.56356	2.76566
208	4.12906	2.65975		208	4.1577	3.90417		208	2.40649	1.73508		208	3.56442	2.76633
208.2	4.13156	2.66213		208.2	4.15828	3.90624		208.2	2.40696	1.74374		208.2	3.5656	2.7707
208.4	4.13083	2.66415		208.4	4.15657	3.90321		208.4	2.40988	1.74097		208.4	3.56576	2.76945
208.6	4.13163	2.666		208.6	4.15889	3.90798		208.6	2.40762	1.73823		208.6	3.56605	2.77073
208.8	4.13252	2.66774		208.8	4.15629	3.90694		208.8	2.4098	1.74371		208.8	3.5662	2.77279
209	4.1325	2.66261		209	4.15926	3.90964		209	2.40867	1.74241		209	3.56681	2.77155
209.2	4.13154	2.66506		209.2	4.15667	3.91088		209.2	2.40782	1.74359		209.2	3.56534	2.77317
209.4	4.13653	2.66344		209.4	4.16215	3.91533		209.4	2.41181	1.7479		209.4	3.57016	2.77556
209.6	4.13718	2.6597		209.6	4.16149	3.91308		209.6	2.41736	1.74393		209.6	3.57201	2.77224
209.8	4.13692	2.66925		209.8	4.16443	3.90866		209.8	2.41267	1.74368		209.8	3.57134	2.77386
210	4.13716	2.66667		210	4.16788	3.91536		210	2.41634	1.74808		210	3.57379	2.7767
210.2	4.14317	2.66581		210.2	4.16453	3.91199		210.2	2.41496	1.74835		210.2	3.57422	2.77538
210.4	4.13807	2.66838		210.4	4.16701	3.91873		210.4	2.41264	1.75318		210.4	3.57258	2.7801
210.6	4.14079	2.6674		210.6	4.16423	3.91915		210.6	2.41501	1.74525		210.6	3.57334	2.77726
210.8	4.14463	2.67183		210.8	4.1663	3.91806		210.8	2.41481	1.75029		210.8	3.57525	2.78006
211	4.14364	2.66639		211	4.17156	3.91875		211	2.41366	1.75492		211	3.57629	2.78002
211.2	4.1475	2.66803		211.2	4.17283	3.92014		211.2	2.41962	1.75568		211.2	3.57999	2.78128
211.4	4.14635	2.67247		211.4	4.17514	3.91738		211.4	2.41488	1.75516		211.4	3.57879	2.78167
211.6	4.1422	2.67		211.6	4.17235	3.91971		211.6	2.41611	1.7539		211.6	3.57689	2.7812
211.8	4.14458	2.67402		211.8	4.17384	3.92269		211.8	2.41578	1.76174		211.8	3.57807	2.78615
212	4.14802	2.6731		212	4.17673	3.92099		212	2.42076	1.75462		212	3.58184	2.7829
212.2	4.15099	2.67039		212.2	4.17719	3.92141		212.2	2.41781	1.7538		212.2	3.582	2.78187
212.4	4.14961	2.67166		212.4	4.17838	3.92687		212.4	2.41926	1.7585		212.4	3.58242	2.78568
212.6	4.15625	2.6752		212.6	4.17825	3.92246		212.6	2.42047	1.75635		212.6	3.58499	2.78467
212.8	4.15636	2.67142		212.8	4.1796	3.92831		212.8	2.42286	1.7566		212.8	3.58627	2.78544
213	4.15369	2.67679		213	4.18209	3.92584		213	2.41914	1.76162		213	3.58497	2.78808
213.2	4.15207	2.66977		213.2	4.17617	3.9341		213.2	2.42139	1.75706		213.2	3.58321	2.78697
213.4	4.15235	2.67212		213.4	4.18007	3.93045		213.4	2.42059	1.76146		213.4	3.58434	2.78801
213.6	4.15895	2.67296		213.6	4.18384	3.93065		213.6	2.42073	1.76058		213.6	3.58784	2.78806
213.8	4.15702	2.67623		213.8	4.18566	3.93287		213.8	2.42358	1.76186		213.8	3.58875	2.79032
214	4.16163	2.67674		214	4.18544	3.93244		214	2.42526	1.76146		214	3.59078	2.79021
214.2	4.16101	2.67604		214.2	4.18958	3.93547		214.2	2.42508	1.7652		214.2	3.59189	2.79224
214.4	4.16525	2.67777		214.4	4.1883	3.9367		214.4	2.4253	1.76533		214.4	3.59295	2.79326
214.6	4.1646	2.67496		214.6	4.18977	3.93393		214.6	2.4248	1.77081		214.6	3.59306	2.79323
214.8	4.16058	2.6779		214.8	4.18837	3.93596		214.8	2.42345	1.76834		214.8	3.5908	2.79407
215	4.16314	2.67736		215	4.18906	3.9403		215	2.42435	1.77244		215	3.59218	2.7967
215.2	4.16759	2.67578		215.2	4.19441	3.94225		215.2	2.42987	1.76894		215.2	3.59729	2.79566
215.4	4.16368	2.67853		215.4	4.19061	3.94155		215.4	2.42717	1.76983		215.4	3.59382	2.79664
215.6	4.16412	2.67785		215.6	4.1957	3.94085		215.6	2.42327	1.76806		215.6	3.59436	2.79559
215.8	4.1673	2.67581		215.8	4.19644	3.9395		215.8	2.42658	1.77079		215.8	3.59677	2.79537
216	4.16894	2.68069		216	4.19507	3.94634		216	2.43092	1.77277		216	3.59831	2.79993
216.2	4.17079	2.67772		216.2	4.19924	3.94456		216.2	2.42724	1.77337		216.2	3.59909	2.79855
216.4	4.16706	2.68259		216.4	4.19937	3.94593		216.4	2.42823	1.77544		216.4	3.59822	2.80132
216.6	4.1712	2.68056		216.6	4.19901	3.94235		216.6	2.4297	1.77154		216.6	3.59997	2.79815
216.8	4.17102	2.68039		216.8	4.19992	3.94427		216.8	2.43112	1.77409		216.8	3.60069	2.79959
217	4.17563	2.68213		217	4.19974	3.94956		217	2.42697	1.77855		217	3.60078	2.80341
217.2	4.17706	2.68448		217.2	4.20243	3.94849		217.2	2.42792	1.77464		217.2	3.60247	2.80254
217.4	4.17614	2.67989		217.4	4.20296	3.95329		217.4	2.4304	1.77494		217.4	3.60317	2.80271
217.6	4.17589	2.6787		217.6	4.20468	3.95225		217.6	2.43621	1.77782		217.6	3.60559	2.80293
217.8	4.17927	2.68309		217.8	4.20384	3.95014		217.8	2.43384	1.77843		217.8	3.60565	2.80389
218	4.1748	2.68545		218	4.20525	3.95057		218	2.43436	1.78335		218	3.6048	2.80646
218.2	4.1771	2.68193		218.2	4.20482	3.94891		218.2	2.43217	1.78291		218.2	3.6047	2.80458
218.4	4.17861	2.68285		218.4	4.20987	3.95487		218.4	2.43237	1.78228		218.4	3.60695	2.80667
218.6	4.18069	2.68685		218.6	4.21064	3.9564		218.6	2.43308	1.77886		218.6	3.60814	2.80737
218.8	4.18031	2.68701		218.8	4.20881	3.95187		218.8	2.43451	1.78417		218.8	3.60788	2.80769
219	4.18466	2.68699		219	4.21369	3.9544		219	2.43457	1.78458		219	3.61098	2.80865
219.2	4.18047	2.68442		219.2	4.21193	3.95561		219.2	2.43245	1.78806		219.2	3.60828	2.80936
219.4	4.18553	2.69142		219.4	4.21547	3.9584		219.4	2.43853	1.78345		219.4	3.61317	2.81109
219.6	4.1866	2.69089		219.6	4.21627	3.95811		219.6	2.43612	1.78698		219.6	3.61299	2.81199
219.8	4.18829	2.68342		219.8	4.21537	3.95899		219.8	2.43926	1.7866		219.8	3.61431	2.80967
220	4.18114	2.68959		220	4.21706	3.96473		220	2.43695	1.78599		220	3.61171	2.81344
220.2	4.18932	2.69055		220.2	4.21934	3.96353		220.2	2.44167	1.79225		220.2	3.61678	2.81544
220.4	4.18957	2.69018		220.4	4.21735	3.95938		220.4	2.43857	1.78911		220.4	3.61516	2.81289
220.6	4.19103	2.69067		220.6	4.21985	3.96518		220.6	2.43965	1.79219		220.6	3.61684	2.81601
220.8	4.19079	2.69121		220.8	4.21728	3.96345		220.8	2.44307	1.79116		220.8	3.61705	2.81528
221	4.19768	2.69145		221	4.22331	3.96836		221	2.44106	1.79281		221	3.62068	2.81754
221.2	4.19346	2.68751		221.2	4.2196	3.96334		221.2	2.44044	1.79209		221.2	3.61783	2.81431
221.4	4.19105	2.68545		221.4	4.22125	3.96459		221.4	2.44061	1.79592		221.4	3.61764	2.81532
221.6	4.19681	2.68956		221.6	4.22336	3.96677		221.6	2.44284	1.78972		221.6	3.621	2.81535
221.8	4.1932	2.68534		221.8	4.22683	3.97371		221.8	2.44304	1.79806		221.8	3.62103	2.81904
222	4.19781	2.68976		222	4.22633	3.97123		222	2.44623	1.79406		222	3.62346	2.81835
222.2	4.19512	2.68902		222.2	4.22973	3.96855		222.2	2.44709	1.79876		222.2	3.62398	2.81878
222.4	4.20158	2.69196		222.4	4.22576	3.97177		222.4	2.44665	1.79724		222.4	3.62467	2.82032
222.6	4.19906	2.69729		222.6	4.23526	3.97238		222.6	2.44648	1.80034		222.6	3.62693	2.82334
222.8	4.19926	2.69249		222.8	4.22815	3.97448		222.8	2.44593	1.80121		222.8	3.62445	2.82273
223	4.20244	2.69584		223	4.23059	3.97316		223	2.44776	1.79742		223	3.62693	2.82214
223.2	4.20176	2.69538		223.2	4.23258	3.97536		223.2	2.45004	1.80068		223.2	3.62813	2.82381
223.4	4.20146	2.69558		223.4	4.23789	3.97654		223.4	2.44662	1.80491		223.4	3.62866	2.82568
223.6	4.20325	2.69492		223.6	4.23415	3.97841		223.6	2.4483	1.79892		223.6	3.62857	2.82408
223.8	4.20469	2.69654		223.8	4.23194	3.97646		223.8	2.44825	1.80204		223.8	3.6283	2.82502
224	4.2094	2.69552		224	4.23707	3.98036		224	2.44755	1.8028		224	3.63134	2.82623
224.2	4.20774	2.6944		224.2	4.23795	3.97924		224.2	2.4454	1.80249		224.2	3.63036	2.82538
224.4	4.20765	2.69548		224.4	4.23793	3.9831		224.4	2.44754	1.80765		224.4	3.63104	2.82874
224.6	4.20898	2.69711		224.6	4.23544	3.9777		224.6	2.44958	1.80658		224.6	3.63133	2.82713
224.8	4.21374	2.69541		224.8	4.24225	3.97532		224.8	2.44682	1.80904		224.8	3.63427	2.82659
225	4.21283	2.70186		225	4.23848	3.983		225	2.45402	1.80544		225	3.63511	2.8301
225.2	4.217	2.69775		225.2	4.24068	3.98		225.2	2.45005	1.80409		225.2	3.63591	2.82728
225.4	4.21219	2.69838		225.4	4.24084	3.9832		225.4	2.45213	1.81105		225.4	3.63505	2.83088
225.6	4.21493	2.70242		225.6	4.24122	3.98443		225.6	2.44759	1.80993		225.6	3.63458	2.83226
225.8	4.21621	2.70061		225.8	4.24762	3.98821		225.8	2.45234	1.81504		225.8	3.63872	2.83462
226	4.21787	2.70329		226	4.24576	3.98963		226	2.45025	1.81044		226	3.63796	2.83445
226.2	4.21499	2.70661		226.2	4.25048	3.98732		226.2	2.45219	1.81216		226.2	3.63922	2.83536
226.4	4.21765	2.69956		226.4	4.24916	3.98961		226.4	2.45196	1.80862		226.4	3.63959	2.8326
226.6	4.2195	2.70075		226.6	4.24587	3.98378		226.6	2.45218	1.81602		226.6	3.63918	2.83352
226.8	4.21904	2.70113		226.8	4.2497	3.99001		226.8	2.45447	1.81455		226.8	3.64107	2.83523
227	4.22065	2.6989		227	4.2485	3.98713		227	2.45478	1.8161		227	3.64131	2.83404
227.2	4.22323	2.70169		227.2	4.25132	3.99425		227.2	2.45431	1.82057		227.2	3.64295	2.83884
227.4	4.21895	2.70146		227.4	4.24677	3.9876		227.4	2.45466	1.81565		227.4	3.64012	2.8349
227.6	4.22077	2.70069		227.6	4.25695	3.99295		227.6	2.46207	1.81612		227.6	3.6466	2.83659
227.8	4.2251	2.7067		227.8	4.25555	3.99388		227.8	2.45683	1.81406		227.8	3.64583	2.83821
228	4.22317	2.70188		228	4.25304	3.9898		228	2.45541	1.82047		228	3.64387	2.83738
228.2	4.22341	2.70626		228.2	4.25708	3.99102		228.2	2.45846	1.81957		228.2	3.64632	2.83895
228.4	4.2212	2.7017		228.4	4.25329	3.99641		228.4	2.46126	1.82382		228.4	3.64525	2.84064
228.6	4.22741	2.70067		228.6	4.26034	3.99902		228.6	2.45807	1.82337		228.6	3.64861	2.84102
228.8	4.22893	2.70213		228.8	4.25769	4.00121		228.8	2.46022	1.82247		228.8	3.64895	2.84194
229	4.23227	2.70633		229	4.25917	4.00145		229	2.45936	1.82406		229	3.65027	2.84394
229.2	4.23446	2.69968		229.2	4.26042	3.99544		229.2	2.46648	1.82408		229.2	3.65379	2.83973
229.4	4.2352	2.70793		229.4	4.25914	3.9999		229.4	2.46083	1.82315		229.4	3.65172	2.84366
229.6	4.23404	2.71271		229.6	4.26061	4.00075		229.6	2.46049	1.82566		229.6	3.65171	2.84637
229.8	4.23002	2.70701		229.8	4.26356	4.00056		229.8	2.46282	1.82622		229.8	3.65214	2.8446
230	4.22737	2.70463		230	4.26476	4.00073		230	2.45999	1.82597		230	3.65071	2.84378
230.2	4.23347	2.7103		230.2	4.26929	3.99916		230.2	2.46265	1.8282		230.2	3.65513	2.84589
230.4	4.23716	2.70759		230.4	4.26762	4.00618		230.4	2.46691	1.83149		230.4	3.65723	2.84842
230.6	4.23299	2.71681		230.6	4.26562	4.00028		230.6	2.46473	1.82629		230.6	3.65445	2.84779
230.8	4.23578	2.71454		230.8	4.27169	4.00259		230.8	2.46247	1.82803		230.8	3.65665	2.84839
231	4.2374	2.71093		231	4.2659	4.00617		231	2.47071	1.8336		231	3.658	2.85023
231.2	4.24108	2.71303		231.2	4.26958	4.00366		231.2	2.46551	1.83084		231.2	3.65872	2.84918
231.4	4.2434	2.71069		231.4	4.26997	4.01115		231.4	2.4638	1.83284		231.4	3.65906	2.85156
231.6	4.24359	2.70808		231.6	4.27153	4.00828		231.6	2.46378	1.82795		231.6	3.65963	2.8481
231.8	4.23847	2.71148		231.8	4.27351	4.0072		231.8	2.46677	1.83576		231.8	3.65958	2.85148
232	4.23932	2.71342		232	4.27556	4.00558		232	2.47044	1.83493		232	3.66177	2.85131
232.2	4.24367	2.71267		232.2	4.27522	4.01396		232.2	2.46852	1.83426		232.2	3.66247	2.85363
232.4	4.23818	2.71265		232.4	4.27884	4.01006		232.4	2.47196	1.83692		232.4	3.663	2.85321
232.6	4.24634	2.71496		232.6	4.27661	4.00885		232.6	2.4667	1.84043		232.6	3.66321	2.85475
232.8	4.2477	2.71199		232.8	4.27937	4.0092		232.8	2.46995	1.84032		232.8	3.66567	2.85384
233	4.24686	2.71722		233	4.27545	4.01379		233	2.46782	1.83948		233	3.66337	2.85683
233.2	4.24956	2.716		233.2	4.28008	4.01737		233.2	2.47362	1.83703		233.2	3.66775	2.8568
233.4	4.25017	2.71383		233.4	4.27931	4.01686		233.4	2.47318	1.83928		233.4	3.66755	2.85666
233.6	4.24877	2.71138		233.6	4.28232	4.01644		233.6	2.47437	1.83976		233.6	3.66849	2.85586
233.8	4.2526	2.71219		233.8	4.28327	4.01573		233.8	2.47231	1.84753		233.8	3.66939	2.85848
234	4.25202	2.71394		234	4.28071	4.01619		234	2.47316	1.84272		234	3.66863	2.85762
234.2	4.25231	2.7174		234.2	4.28131	4.01745		234.2	2.47001	1.84262		234.2	3.66788	2.85916
234.4	4.25402	2.71331		234.4	4.28513	4.02006		234.4	2.47246	1.84569		234.4	3.67054	2.85969
234.6	4.25381	2.72046		234.6	4.28704	4.01641		234.6	2.47705	1.84578		234.6	3.67263	2.86088
234.8	4.25772	2.72056		234.8	4.28474	4.01874		234.8	2.47386	1.84661		234.8	3.67211	2.86197
235	4.25276	2.71806		235	4.28784	4.01993		235	2.47511	1.84639		235	3.6719	2.86146
235.2	4.25586	2.71487		235.2	4.28444	4.023		235.2	2.47559	1.85153		235.2	3.67196	2.86313
235.4	4.25716	2.71926		235.4	4.28981	4.01673		235.4	2.47729	1.84825		235.4	3.67475	2.86142
235.6	4.26165	2.71504		235.6	4.28965	4.0264		235.6	2.47509	1.84722		235.6	3.67546	2.86289
235.8	4.25889	2.71943		235.8	4.29641	4.02629		235.8	2.47396	1.84891		235.8	3.67642	2.86488
236	4.25872	2.71792		236	4.29032	4.02677		236	2.4838	1.85113		236	3.67762	2.86527
236.2	4.26038	2.719		236.2	4.29136	4.02797		236.2	2.47739	1.85101		236.2	3.67637	2.86599
236.4	4.26579	2.71988		236.4	4.29904	4.02647		236.4	2.47504	1.84987		236.4	3.67996	2.86541
236.6	4.26442	2.72382		236.6	4.29386	4.02524		236.6	2.47822	1.85529		236.6	3.67883	2.86812
236.8	4.26406	2.72451		236.8	4.29325	4.02478		236.8	2.4793	1.85257		236.8	3.67887	2.86729
237	4.26528	2.72188		237	4.29403	4.02771		237	2.48101	1.85349		237	3.68011	2.86769
237.2	4.26213	2.72128		237.2	4.29663	4.02951		237.2	2.48142	1.86048		237.2	3.68006	2.87042
237.4	4.26261	2.72309		237.4	4.29946	4.03521		237.4	2.48009	1.85504		237.4	3.68072	2.87111
237.6	4.26773	2.7212		237.6	4.29743	4.02858		237.6	2.48085	1.85833		237.6	3.682	2.86937
237.8	4.27073	2.723		237.8	4.29906	4.02606		237.8	2.48301	1.85519		237.8	3.68427	2.86808
238	4.26722	2.71925		238	4.29748	4.03339		238	2.48179	1.85885		238	3.68216	2.87049
238.2	4.26967	2.72422		238.2	4.30298	4.03079		238.2	2.48486	1.86088		238.2	3.68584	2.87196
238.4	4.27402	2.72183		238.4	4.30162	4.03043		238.4	2.4815	1.86359		238.4	3.68572	2.87195
238.6	4.27322	2.72055		238.6	4.30466	4.03478		238.6	2.4871	1.85603		238.6	3.68833	2.87046
238.8	4.27258	2.72238		238.8	4.30383	4.04235		238.8	2.47987	1.8591		238.8	3.68543	2.87461
239	4.2746	2.72371		239	4.30149	4.03268		239	2.4869	1.85957		239	3.68766	2.87199
239.2	4.27547	2.72303		239.2	4.30627	4.03751		239.2	2.48325	1.86236		239.2	3.68833	2.8743
239.4	4.27042	2.72482		239.4	4.3071	4.0393		239.4	2.48331	1.8621		239.4	3.68694	2.87541
239.6	4.28014	2.72816		239.6	4.30553	4.04424		239.6	2.48421	1.86636		239.6	3.68996	2.87959
239.8	4.27279	2.72833		239.8	4.30941	4.04116		239.8	2.48582	1.86578		239.8	3.68934	2.87842
240	4.28024	2.72573		240	4.30792	4.04453		240	2.49013	1.87008		240	3.69276	2.88011
240.2	4.2776	2.72277		240.2	4.30793	4.04395		240.2	2.48956	1.86673		240.2	3.6917	2.87782
240.4	4.27882	2.72536		240.4	4.30892	4.03982		240.4	2.48706	1.86504		240.4	3.6916	2.87674
240.6	4.27924	2.72921		240.6	4.31308	4.04524		240.6	2.48863	1.86575		240.6	3.69365	2.88006
240.8	4.28115	2.72716		240.8	4.31106	4.04206		240.8	2.48954	1.86463		240.8	3.69392	2.87795
241	4.28109	2.72403		241	4.31343	4.04308		241	2.4872	1.87212		241	3.69391	2.87975
241.2	4.27723	2.72701		241.2	4.3133	4.04264		241.2	2.49116	1.87172		241.2	3.6939	2.88046
241.4	4.28381	2.7294		241.4	4.31207	4.04821		241.4	2.4891	1.87289		241.4	3.69499	2.8835
241.6	4.28353	2.72911		241.6	4.31673	4.04852		241.6	2.48733	1.86989		241.6	3.69586	2.88251
241.8	4.28485	2.7305		241.8	4.31726	4.04476		241.8	2.48859	1.87603		241.8	3.6969	2.88376
242	4.28708	2.7308		242	4.31706	4.04242		242	2.49271	1.87503		242	3.69895	2.88275
242.2	4.28442	2.73075		242.2	4.31581	4.04245		242.2	2.49315	1.87542		242.2	3.69779	2.88287
242.4	4.28685	2.73246		242.4	4.32111	4.0534		242.4	2.49241	1.87231		242.4	3.70012	2.88605
242.6	4.28654	2.73042		242.6	4.31922	4.04302		242.6	2.4937	1.8731		242.6	3.69982	2.88218
242.8	4.28604	2.73426		242.8	4.32245	4.05123		242.8	2.48783	1.87356		242.8	3.69877	2.88635
243	4.28625	2.73073		243	4.32055	4.04919		243	2.48951	1.87775		243	3.69877	2.88589
243.2	4.29297	2.73325		243.2	4.31997	4.05055		243.2	2.49213	1.8781		243.2	3.70169	2.8873
243.4	4.28706	2.72952		243.4	4.32373	4.05234		243.4	2.49236	1.87938		243.4	3.70105	2.88708
243.6	4.29032	2.73227		243.6	4.32389	4.05042		243.6	2.4937	1.87734		243.6	3.70264	2.88668
243.8	4.29337	2.73937		243.8	4.32392	4.05497		243.8	2.49778	1.87778		243.8	3.70502	2.8907
244	4.29118	2.73166		244	4.3264	4.0518		244	2.49321	1.88493		244	3.7036	2.88947
244.2	4.29286	2.73058		244.2	4.32387	4.05354		244.2	2.50052	1.87972		244.2	3.70575	2.88795
244.4	4.29223	2.73083		244.4	4.33137	4.05713		244.4	2.49339	1.88259		244.4	3.70566	2.89019
244.6	4.29166	2.73563		244.6	4.33216	4.05723		244.6	2.49447	1.88703		244.6	3.7061	2.8933
244.8	4.29514	2.73909		244.8	4.33396	4.0592		244.8	2.50115	1.8844		244.8	3.71008	2.89423
245	4.29682	2.73592		245	4.33207	4.05263		245	2.49357	1.88499		245	3.70749	2.89118
245.2	4.29963	2.73407		245.2	4.33368	4.05485		245.2	2.49805	1.88482		245.2	3.71045	2.89125
245.4	4.29983	2.73847		245.4	4.32934	4.0595		245.4	2.50249	1.88743		245.4	3.71055	2.89513
245.6	4.29514	2.73172		245.6	4.33774	4.06002		245.6	2.4987	1.89238		245.6	3.71053	2.89471
245.8	4.30051	2.73478		245.8	4.33145	4.06406		245.8	2.49752	1.88558		245.8	3.70982	2.89481
246	4.29665	2.73648		246	4.33138	4.06318		246	2.5014	1.89266		246	3.70981	2.89744
246.2	4.30686	2.73876		246.2	4.33851	4.06324		246.2	2.49728	1.89359		246.2	3.71422	2.89853
246.4	4.30395	2.7355		246.4	4.3362	4.06061		246.4	2.50159	1.89272		246.4	3.71392	2.89628
246.6	4.30403	2.74046		246.6	4.33445	4.06367		246.6	2.50349	1.88912		246.6	3.71399	2.89775
246.8	4.30703	2.74152		246.8	4.3375	4.05887		246.8	2.49525	1.89284		246.8	3.71326	2.89774
247	4.30681	2.73581		247	4.33696	4.06426		247	2.50348	1.89092		247	3.71575	2.897
247.2	4.30423	2.7357		247.2	4.33989	4.06544		247.2	2.50193	1.88924		247.2	3.71535	2.89679
247.4	4.30283	2.7412		247.4	4.33769	4.06744		247.4	2.50198	1.89428		247.4	3.71417	2.90097
247.6	4.30732	2.73322		247.6	4.33771	4.06479		247.6	2.50019	1.89372		247.6	3.71507	2.89724
247.8	4.31123	2.73811		247.8	4.34315	4.06676		247.8	2.5043	1.89758		247.8	3.71956	2.90082
248	4.30932	2.73977		248	4.34361	4.06444		248	2.50846	1.89797		248	3.72046	2.90073
248.2	4.30803	2.74196		248.2	4.34773	4.06829		248.2	2.50407	1.89993		248.2	3.71994	2.9034
248.4	4.31125	2.74126		248.4	4.34684	4.06801		248.4	2.50508	1.89778		248.4	3.72106	2.90235
248.6	4.31182	2.74185		248.6	4.34244	4.06817		248.6	2.50471	1.89833		248.6	3.71966	2.90278
248.8	4.31057	2.73878		248.8	4.34657	4.06781		248.8	2.50243	1.89739		248.8	3.71986	2.90133
249	4.31333	2.73859		249	4.34735	4.07253		249	2.50498	1.8994		249	3.72189	2.90351
249.2	4.31387	2.74207		249.2	4.3512	4.07321		249.2	2.50792	1.89972		249.2	3.72433	2.905
249.4	4.31638	2.74637		249.4	4.34551	4.07252		249.4	2.50632	1.89972		249.4	3.72274	2.9062
249.6	4.31747	2.73953		249.6	4.34982	4.07035		249.6	2.50783	1.90478		249.6	3.72504	2.90488
249.8	4.31197	2.74664		249.8	4.34909	4.07535		249.8	2.5082	1.90169		249.8	3.72309	2.90789
250	4.31563	2.73865		250	4.34914	4.07393		250	2.50273	1.9061		250	3.7225	2.90622
250.2	4.32005	2.74613		250.2	4.3524	4.07493		250.2	2.5122	1.9064		250.2	3.72821	2.90916
250.4	4.31835	2.74456		250.4	4.3571	4.07431		250.4	2.5067	1.9034		250.4	3.72739	2.90742
250.6	4.31777	2.74688		250.6	4.35149	4.07722		250.6	2.5122	1.90865		250.6	3.72715	2.91092
250.8	4.31775	2.74724		250.8	4.35435	4.07794		250.8	2.51237	1.90557		250.8	3.72816	2.91025
251	4.32034	2.7482		251	4.35347	4.07148		251	2.51357	1.91017		251	3.72913	2.90995
251.2	4.3226	2.74502		251.2	4.35491	4.07507		251.2	2.51612	1.91185		251.2	3.73121	2.91065
251.4	4.31772	2.74335		251.4	4.35561	4.07814		251.4	2.50801	1.91045		251.4	3.72712	2.91065
251.6	4.32396	2.74157		251.6	4.35734	4.0779		251.6	2.51551	1.91001		251.6	3.73227	2.90983
251.8	4.32277	2.74713		251.8	4.35494	4.08154		251.8	2.50507	1.90917		251.8	3.72759	2.91261
252	4.3276	2.74598		252	4.35778	4.08381		252	2.51692	1.90976		252	3.7341	2.91318
252.2	4.32393	2.74622		252.2	4.35917	4.08091		252.2	2.51331	1.90988		252.2	3.73214	2.91234
252.4	4.32487	2.7449		252.4	4.36389	4.08621		252.4	2.51103	1.90967		252.4	3.73326	2.91359
252.6	4.32625	2.75113		252.6	4.36836	4.08143		252.6	2.51655	1.91428		252.6	3.73705	2.91561
252.8	4.32653	2.74812		252.8	4.36149	4.08218		252.8	2.51507	1.91498		252.8	3.73436	2.91509
253	4.32835	2.7461		253	4.36595	4.0835		253	2.51621	1.91613		253	3.73683	2.91524
253.2	4.33066	2.7491		253.2	4.36558	4.08288		253.2	2.5158	1.91528		253.2	3.73735	2.91576
253.4	4.33415	2.74763		253.4	4.36516	4.08445		253.4	2.51385	1.91783		253.4	3.73772	2.91663
253.6	4.32859	2.74919		253.6	4.36594	4.08492		253.6	2.51473	1.91634		253.6	3.73642	2.91682
253.8	4.32827	2.75409		253.8	4.36495	4.08589		253.8	2.51573	1.92052		253.8	3.73632	2.92016
254	4.33124	2.75452		254	4.37007	4.08915		254	2.51718	1.91709		254	3.7395	2.92025
254.2	4.33341	2.74779		254.2	4.36788	4.08669		254.2	2.51923	1.91962		254.2	3.74017	2.91803
254.4	4.33153	2.7532		254.4	4.36816	4.09131		254.4	2.52109	1.92147		254.4	3.74026	2.92199
254.6	4.33334	2.7534		254.6	4.37096	4.08868		254.6	2.52316	1.91929		254.6	3.74249	2.92046
254.8	4.33418	2.75034		254.8	4.37088	4.09542		254.8	2.51864	1.92176		254.8	3.74124	2.9225
255	4.34058	2.75256		255	4.3728	4.09201		255	2.52061	1.92384		255	3.74466	2.9228
255.2	4.33585	2.74936		255.2	4.37002	4.09177		255.2	2.52109	1.92017		255.2	3.74232	2.92044
255.4	4.34002	2.75094		255.4	4.37115	4.09651		255.4	2.51812	1.92472		255.4	3.74309	2.92406
255.6	4.33601	2.75701		255.6	4.37686	4.09054		255.6	2.52298	1.92511		255.6	3.74528	2.92422
255.8	4.33686	2.74812		255.8	4.37429	4.09646		255.8	2.52324	1.92997		255.8	3.7448	2.92485
256	4.33674	2.75429		256	4.37638	4.09115		256	2.52051	1.92359		256	3.74455	2.92301
256.2	4.34058	2.75187		256.2	4.37839	4.10035		256.2	2.51961	1.92379		256.2	3.7462	2.92533
256.4	4.34263	2.75131		256.4	4.37501	4.10009		256.4	2.52569	1.92523		256.4	3.74778	2.92554
256.6	4.34138	2.75626		256.6	4.37557	4.0986		256.6	2.52351	1.92632		256.6	3.74682	2.92706
256.8	4.33867	2.75562		256.8	4.37638	4.10241		256.8	2.51995	1.92934		256.8	3.745	2.92912
257	4.34635	2.74823		257	4.37996	4.09893		257	2.52643	1.93033		257	3.75092	2.92583
257.2	4.34261	2.75495		257.2	4.37955	4.09859		257.2	2.52781	1.93135		257.2	3.74999	2.92829
257.4	4.34532	2.75632		257.4	4.37642	4.10022		257.4	2.52812	1.93378		257.4	3.74995	2.93011
257.6	4.34567	2.75684		257.6	4.38284	4.10164		257.6	2.52212	1.92917		257.6	3.75021	2.92922
257.8	4.34509	2.75511		257.8	4.38606	4.09582		257.8	2.52736	1.93178		257.8	3.75284	2.92757
258	4.34543	2.75657		258	4.38396	4.10143		258	2.52944	1.92962		258	3.75295	2.9292
258.2	4.34881	2.7587		258.2	4.38324	4.10801		258.2	2.52808	1.93532		258.2	3.75338	2.93401
258.4	4.35022	2.75524		258.4	4.38021	4.09906		258.4	2.52384	1.93496		258.4	3.75142	2.92976
258.6	4.34827	2.75803		258.6	4.38641	4.10333		258.6	2.52571	1.93316		258.6	3.75346	2.9315
258.8	4.34562	2.75777		258.8	4.38628	4.10921		258.8	2.5275	1.93894		258.8	3.75313	2.93531
259	4.34836	2.75505		259	4.38679	4.1041		259	2.5274	1.93781		259	3.75418	2.93232
259.2	4.35064	2.75743		259.2	4.38493	4.09908		259.2	2.52829	1.93792		259.2	3.75462	2.93147
259.4	4.35085	2.75742		259.4	4.39123	4.10985		259.4	2.52478	1.93892		259.4	3.75562	2.9354
259.6	4.35562	2.75789		259.6	4.38461	4.10808		259.6	2.52474	1.9391		259.6	3.75499	2.93502
259.8	4.3552	2.76156		259.8	4.39256	4.10629		259.8	2.53408	1.93741		259.8	3.76061	2.93509
260	4.35569	2.75865		260	4.38898	4.10666		260	2.53245	1.9435		260	3.75904	2.93627
260.2	4.35735	2.75979		260.2	4.39414	4.10694		260.2	2.53036	1.94553		260.2	3.76062	2.93742
260.4	4.35716	2.75813		260.4	4.39292	4.10889		260.4	2.53567	1.94267		260.4	3.76192	2.93656
260.6	4.35858	2.76039		260.6	4.39004	4.11377		260.6	2.53023	1.94089		260.6	3.75961	2.93835
260.8	4.35581	2.76358		260.8	4.39662	4.10791		260.8	2.53381	1.94152		260.8	3.76208	2.93767
261	4.35681	2.76553		261	4.39033	4.11441		261	2.53796	1.9444		261	3.7617	2.94144
261.2	4.35957	2.76319		261.2	4.39723	4.11513		261.2	2.53199	1.94436		261.2	3.76293	2.94089
261.4	4.35996	2.75878		261.4	4.39866	4.11351		261.4	2.53259	1.94707		261.4	3.76374	2.93979
261.6	4.35935	2.76619		261.6	4.39964	4.11284		261.6	2.53606	1.94839		261.6	3.76502	2.94247
261.8	4.35643	2.76452		261.8	4.39891	4.11432		261.8	2.53133	1.94868		261.8	3.76222	2.94251
262	4.36155	2.76352		262	4.39696	4.1166		262	2.53125	1.94807		262	3.76325	2.94273
262.2	4.36117	2.76285		262.2	4.39737	4.11462		262.2	2.53925	1.94842		262.2	3.76593	2.94196
262.4	4.36481	2.76023		262.4	4.39849	4.11661		262.4	2.53483	1.94964		262.4	3.76604	2.94216
262.6	4.36439	2.76672		262.6	4.40376	4.11655		262.6	2.53571	1.95488		262.6	3.76796	2.94605
262.8	4.36866	2.7613		262.8	4.3988	4.1226		262.8	2.53327	1.95473		262.8	3.76691	2.94621
263	4.36302	2.76608		263	4.39945	4.12197		263	2.53482	1.95597		263	3.76576	2.94801
263.2	4.36542	2.76368		263.2	4.40235	4.11951		263.2	2.53125	1.95705		263.2	3.76634	2.94675
263.4	4.37007	2.7668		263.4	4.40779	4.11985		263.4	2.53768	1.95236		263.4	3.77185	2.94634
263.6	4.36886	2.76034		263.6	4.4036	4.12005		263.6	2.53845	1.95657		263.6	3.7703	2.94565
263.8	4.36979	2.76184		263.8	4.40633	4.12187		263.8	2.53295	1.95697		263.8	3.76969	2.94689
264	4.36875	2.76665		264	4.40689	4.11485		264	2.54055	1.95552		264	3.77206	2.94567
264.2	4.37248	2.7676		264.2	4.40757	4.12015		264.2	2.53795	1.95754		264.2	3.77267	2.94843
264.4	4.37052	2.76315		264.4	4.40448	4.12421		264.4	2.53846	1.95757		264.4	3.77116	2.94831
264.6	4.36682	2.76641		264.6	4.40669	4.12799		264.6	2.54087	1.95891		264.6	3.77146	2.95111
264.8	4.37	2.76602		264.8	4.40436	4.11595		264.8	2.54353	1.9577		264.8	3.77263	2.94656
265	4.36997	2.77211		265	4.41115	4.12459		265	2.53988	1.9614		265	3.77367	2.9527
265.2	4.3778	2.7682		265.2	4.41193	4.12784		265.2	2.54684	1.96218		265.2	3.77886	2.95274
265.4	4.37649	2.76561		265.4	4.40896	4.12857		265.4	2.54755	1.95828		265.4	3.77767	2.95082
265.6	4.37445	2.7683		265.6	4.4101	4.12708		265.6	2.5418	1.95949		265.6	3.77545	2.95162
265.8	4.37751	2.76694		265.8	4.41529	4.1284		265.8	2.5466	1.96331		265.8	3.7798	2.95289
266	4.377	2.76948		266	4.41411	4.12591		266	2.54353	1.96673		266	3.77822	2.95404
266.2	4.37301	2.76491		266.2	4.4152	4.12686		266.2	2.54416	1.96499		266.2	3.77746	2.95226
266.4	4.37627	2.76838		266.4	4.41412	4.12612		266.4	2.54665	1.9657		266.4	3.77901	2.9534
266.6	4.38058	2.77211		266.6	4.41786	4.1343		266.6	2.54634	1.96385		266.6	3.78159	2.95675
266.8	4.37994	2.76785		266.8	4.41653	4.12855		266.8	2.54421	1.9672		266.8	3.78022	2.95453
267	4.37822	2.76763		267	4.41561	4.12734		267	2.54789	1.9703		267	3.78057	2.95509
267.2	4.38047	2.77049		267.2	4.42145	4.13465		267.2	2.54862	1.9677		267.2	3.78351	2.95761
267.4	4.38069	2.77223		267.4	4.41341	4.13313		267.4	2.54398	1.9692		267.4	3.77936	2.95819
267.6	4.38279	2.77018		267.6	4.42192	4.13017		267.6	2.54463	1.97508		267.6	3.78311	2.95848
267.8	4.37615	2.76737		267.8	4.42282	4.13224		267.8	2.54644	1.96771		267.8	3.7818	2.95577
268	4.38196	2.77001		268	4.4174	4.13126		268	2.54688	1.96743		268	3.78208	2.95624
268.2	4.38217	2.77237		268.2	4.42411	4.1307		268.2	2.55061	1.97201		268.2	3.78563	2.95836
268.4	4.38249	2.77481		268.4	4.42092	4.13208		268.4	2.55464	1.97513		268.4	3.78602	2.96067
268.6	4.38088	2.77679		268.6	4.41902	4.14157		268.6	2.54881	1.97405		268.6	3.7829	2.96413
268.8	4.38678	2.7726		268.8	4.4253	4.13663		268.8	2.54486	1.97772		268.8	3.78564	2.96232
269	4.38664	2.76878		269	4.42478	4.13426		269	2.5475	1.97051		269	3.78631	2.95785
269.2	4.38489	2.77682		269.2	4.42554	4.13816		269.2	2.55676	1.97316		269.2	3.78907	2.96271
269.4	4.38862	2.77354		269.4	4.42629	4.13732		269.4	2.55236	1.97523		269.4	3.78909	2.96203
269.6	4.38554	2.77292		269.6	4.42588	4.1405		269.6	2.54789	1.97743		269.6	3.78643	2.96362
269.8	4.38591	2.7731		269.8	4.42739	4.1342		269.8	2.55593	1.97285		269.8	3.78975	2.96005
270	4.39292	2.77407		270	4.43143	4.14278		270	2.55118	1.9753		270	3.79184	2.96405
270.2	4.39517	2.77493		270.2	4.42806	4.13593		270.2	2.54696	1.97847		270.2	3.79006	2.96311
270.4	4.39296	2.77696		270.4	4.43176	4.14379		270.4	2.55354	1.97683		270.4	3.79275	2.96586
270.6	4.39097	2.77447		270.6	4.42907	4.14165		270.6	2.5516	1.98114		270.6	3.79055	2.96575
270.8	4.39507	2.77629		270.8	4.42961	4.13864		270.8	2.55335	1.97898		270.8	3.79268	2.96463
271	4.3882	2.77306		271	4.42872	4.14137		271	2.55539	1.98189		271	3.79077	2.96544
271.2	4.39258	2.78265		271.2	4.43186	4.13937		271.2	2.55169	1.98222		271.2	3.79204	2.96808
271.4	4.39567	2.77458		271.4	4.43377	4.14978		271.4	2.55181	1.98189		271.4	3.79375	2.96875
271.6	4.40009	2.77662		271.6	4.43418	4.14308		271.6	2.55379	1.98209		271.6	3.79602	2.96726
271.8	4.3926	2.77805		271.8	4.42939	4.14741		271.8	2.55286	1.98524		271.8	3.79162	2.97023
272	4.3931	2.7782		272	4.43667	4.14316		272	2.55755	1.98496		272	3.79577	2.96877
272.2	4.39587	2.77617		272.2	4.43904	4.15171		272.2	2.55577	1.98386		272.2	3.79689	2.97058
272.4	4.39647	2.78078		272.4	4.43319	4.13763		272.4	2.55588	1.98931		272.4	3.79518	2.96924
272.6	4.39849	2.77403		272.6	4.43488	4.14069		272.6	2.55786	1.98887		272.6	3.79708	2.96786
272.8	4.39751	2.77379		272.8	4.43631	4.15417		272.8	2.5566	1.98794		272.8	3.7968	2.97196
273	4.40333	2.77881		273	4.43668	4.14821		273	2.55666	1.99061		273	3.79889	2.97254
273.2	4.39924	2.77823		273.2	4.44085	4.15612		273.2	2.55982	1.9939		273.2	3.79997	2.97608
273.4	4.40174	2.77691		273.4	4.44415	4.14953		273.4	2.55613	1.98926		273.4	3.80067	2.9719
273.6	4.39733	2.7792		273.6	4.44363	4.15209		273.6	2.55815	1.9897		273.6	3.7997	2.97366
273.8	4.40328	2.78291		273.8	4.44221	4.15092		273.8	2.55559	1.98777		273.8	3.80036	2.97386
274	4.40334	2.77976		274	4.44007	4.1502		274	2.55777	1.99353		274	3.80039	2.9745
274.2	4.40898	2.78081		274.2	4.44309	4.15537		274.2	2.55861	1.99166		274.2	3.80356	2.97595
274.4	4.40362	2.7767		274.4	4.44533	4.158		274.4	2.55897	1.99466		274.4	3.80264	2.97645
274.6	4.40858	2.77869		274.6	4.44471	4.15864		274.6	2.56213	1.99733		274.6	3.80514	2.97822
274.8	4.40659	2.78358		274.8	4.4464	4.15043		274.8	2.5604	1.99502		274.8	3.80446	2.97634
275	4.40317	2.78405		275	4.44306	4.15582		275	2.56071	1.99687		275	3.80231	2.97891
275.2	4.40316	2.7839		275.2	4.44904	4.15809		275.2	2.56089	1.99418		275.2	3.80436	2.97873
275.4	4.4098	2.7786		275.4	4.4448	4.15883		275.4	2.56211	1.99545		275.4	3.80557	2.97763
275.6	4.40988	2.77915		275.6	4.44816	4.15245		275.6	2.563	1.99543		275.6	3.80702	2.97568
275.8	4.41069	2.7815		275.8	4.45317	4.16225		275.8	2.56141	2.00248		275.8	3.80842	2.98208
276	4.41385	2.7834		276	4.45116	4.15815		276	2.56273	1.99823		276	3.80925	2.97993
276.2	4.41697	2.77924		276.2	4.45041	4.15749		276.2	2.56492	2.00357		276.2	3.81076	2.9801
276.4	4.41097	2.78335		276.4	4.44966	4.16121		276.4	2.56536	2.00056		276.4	3.80867	2.98171
276.6	4.40822	2.78708		276.6	4.4534	4.1599		276.6	2.564	1.99786		276.6	3.80854	2.98161
276.8	4.41202	2.78195		276.8	4.45542	4.16197		276.8	2.56663	1.99851		276.8	3.81136	2.98081
277	4.4178	2.78817		277	4.45218	4.15927		277	2.56375	2.00586		277	3.81124	2.98443
277.2	4.41553	2.78007		277.2	4.4545	4.16286		277.2	2.56011	2.00583		277.2	3.81005	2.98292
277.4	4.41389	2.78074		277.4	4.45258	4.16112		277.4	2.56838	2.00316		277.4	3.81162	2.98167
277.6	4.4155	2.78024		277.6	4.45105	4.16076		277.6	2.56866	2.00288		277.6	3.81174	2.98129
277.8	4.41679	2.78482		277.8	4.45349	4.16128		277.8	2.56292	2.00172		277.8	3.81106	2.98261
278	4.41451	2.78551		278	4.45608	4.16649		278	2.56752	2.00856		278	3.81271	2.98685
278.2	4.41745	2.79033		278.2	4.4562	4.16499		278.2	2.57029	2.00421		278.2	3.81465	2.98651
278.4	4.41626	2.7866		278.4	4.45931	4.16175		278.4	2.56427	2.01386		278.4	3.81328	2.9874
278.6	4.42021	2.7878		278.6	4.45466	4.1655		278.6	2.56765	2.00524		278.6	3.81417	2.98618
278.8	4.42231	2.78828		278.8	4.45812	4.16269		278.8	2.57246	2.00869		278.8	3.81763	2.98655
279	4.41943	2.78216		279	4.46007	4.16732		279	2.5659	2.01242		279	3.81513	2.9873
279.2	4.42159	2.78459		279.2	4.45717	4.16492		279.2	2.56624	2.00608		279.2	3.815	2.9852
279.4	4.42113	2.78923		279.4	4.46014	4.17221		279.4	2.57145	2.0101		279.4	3.81757	2.99051
279.6	4.41561	2.78523		279.6	4.45901	4.17261		279.6	2.57109	2.01389		279.6	3.81524	2.99058
279.8	4.42306	2.78995		279.8	4.46326	4.16443		279.8	2.56912	2.0148		279.8	3.81848	2.98973
280	4.42364	2.78644		280	4.46323	4.17177		280	2.57102	2.01327		280	3.8193	2.9905
280.2	4.42438	2.78843		280.2	4.46552	4.16416		280.2	2.57541	2.01405		280.2	3.82177	2.98888
280.4	4.42674	2.79328		280.4	4.46833	4.17075		280.4	2.57256	2.01586		280.4	3.82254	2.9933
280.6	4.42682	2.78357		280.6	4.46471	4.17206		280.6	2.57249	2.01931		280.6	3.82134	2.99165
280.8	4.42522	2.79153		280.8	4.46471	4.17271		280.8	2.56989	2.01218		280.8	3.81994	2.99214
281	4.42618	2.79127		281	4.46164	4.17366		281	2.57533	2.01653		281	3.82105	2.99382
281.2	4.43057	2.792		281.2	4.4664	4.17577		281.2	2.57188	2.01766		281.2	3.82295	2.99514
281.4	4.42675	2.79178		281.4	4.4658	4.17156		281.4	2.57103	2.02031		281.4	3.8212	2.99455
281.6	4.42796	2.79151		281.6	4.46862	4.17427		281.6	2.57168	2.01943		281.6	3.82275	2.99507
281.8	4.43148	2.79053		281.8	4.47011	4.17315		281.8	2.57575	2.02179		281.8	3.82578	2.99516
282	4.42814	2.79049		282	4.47128	4.17666		282	2.57204	2.02415		282	3.82382	2.9971
282.2	4.43105	2.78995		282.2	4.47321	4.17565		282.2	2.57455	2.0252		282.2	3.82627	2.99693
282.4	4.43264	2.79097		282.4	4.47384	4.17644		282.4	2.57532	2.0222		282.4	3.82727	2.99654
282.6	4.43299	2.79075		282.6	4.46802	4.17729		282.6	2.57456	2.02357		282.6	3.82519	2.9972
282.8	4.43271	2.79179		282.8	4.47138	4.17992		282.8	2.58088	2.02502		282.8	3.82832	2.99891
283	4.43311	2.79171		283	4.47354	4.18207		283	2.57288	2.02047		283	3.82651	2.99809
283.2	4.43271	2.79073		283.2	4.48055	4.1808		283.2	2.57648	2.02551		283.2	3.82991	2.99901
283.4	4.43121	2.79087		283.4	4.47478	4.18002		283.4	2.57703	2.02349		283.4	3.82767	2.99813
283.6	4.43648	2.78986		283.6	4.47765	4.18169		283.6	2.5744	2.02735		283.6	3.82951	2.99963
283.8	4.43543	2.79017		283.8	4.47605	4.18015		283.8	2.57935	2.02997		283.8	3.83028	3.0001
284	4.43439	2.79125		284	4.47571	4.17659		284	2.57602	2.02198		284	3.82871	2.99661
284.2	4.43625	2.79234		284.2	4.47667	4.18386		284.2	2.57847	2.02663		284.2	3.83047	3.00094
284.4	4.43921	2.79519		284.4	4.47566	4.18455		284.4	2.57723	2.02786		284.4	3.8307	3.00253
284.6	4.44239	2.7984		284.6	4.47738	4.18037		284.6	2.57864	2.03019		284.6	3.8328	3.00299
284.8	4.43725	2.79249		284.8	4.48196	4.18327		284.8	2.58118	2.0294		284.8	3.83346	3.00172
285	4.44287	2.79723		285	4.48048	4.18759		285	2.58015	2.03039		285	3.8345	3.00507
285.2	4.43875	2.79126		285.2	4.48111	4.18363		285.2	2.57948	2.03279		285.2	3.83311	3.00256
285.4	4.44331	2.79497		285.4	4.48165	4.18258		285.4	2.58246	2.03426		285.4	3.83581	3.00394
285.6	4.44436	2.79096		285.6	4.48239	4.18731		285.6	2.57827	2.02877		285.6	3.835	3.00235
285.8	4.44433	2.7945		285.8	4.48223	4.18367		285.8	2.58361	2.03243		285.8	3.83672	3.00353
286	4.44015	2.79417		286	4.4818	4.18363		286	2.58367	2.03327		286	3.83521	3.00369
286.2	4.44282	2.79429		286.2	4.48546	4.18688		286.2	2.58235	2.03212		286.2	3.83688	3.00443
286.4	4.44097	2.79574		286.4	4.48569	4.18276		286.4	2.58339	2.0332		286.4	3.83668	3.0039
286.6	4.44626	2.79603		286.6	4.48638	4.18604		286.6	2.58493	2.0353		286.6	3.83919	3.00579
286.8	4.44868	2.79809		286.8	4.48357	4.19213		286.8	2.5811	2.0375		286.8	3.83778	3.00924
287	4.4465	2.79325		287	4.48771	4.18511		287	2.58431	2.03196		287	3.83951	3.00344
287.2	4.44849	2.79328		287.2	4.48874	4.18462		287.2	2.58386	2.03579		287.2	3.84037	3.00456
287.4	4.44954	2.79793		287.4	4.49015	4.18696		287.4	2.58909	2.03984		287.4	3.84293	3.00825
287.6	4.44649	2.79879		287.6	4.48828	4.18994		287.6	2.58695	2.0372		287.6	3.84057	3.00864
287.8	4.44656	2.79773		287.8	4.49279	4.1926		287.8	2.58722	2.03882		287.8	3.84219	3.00972
288	4.45303	2.79807		288	4.48912	4.1851		288	2.58395	2.03656		288	3.84203	3.00657
288.2	4.45258	2.79938		288.2	4.49313	4.19517		288.2	2.5868	2.03945		288.2	3.84417	3.01133
288.4	4.44816	2.80089		288.4	4.48849	4.19376		288.4	2.58722	2.04264		288.4	3.84129	3.01243
288.6	4.44908	2.80308		288.6	4.4942	4.19347		288.6	2.58747	2.04531		288.6	3.84358	3.01395
288.8	4.45041	2.79989		288.8	4.49017	4.18975		288.8	2.58893	2.04331		288.8	3.84317	3.01098
289	4.4515	2.79778		289	4.49739	4.19214		289	2.59178	2.0498		289	3.84689	3.01324
289.2	4.45791	2.79559		289.2	4.49825	4.19287		289.2	2.59183	2.04441		289.2	3.84933	3.01096
289.4	4.4522	2.79594		289.4	4.49411	4.19756		289.4	2.58823	2.04462		289.4	3.84485	3.01271
289.6	4.45632	2.80012		289.6	4.49968	4.19509		289.6	2.58595	2.04457		289.6	3.84732	3.01326
289.8	4.45584	2.79399		289.8	4.49935	4.19736		289.8	2.58841	2.04646		289.8	3.84787	3.0126
290	4.4573	2.79877		290	4.49756	4.20064		290	2.589	2.05108		290	3.84795	3.01683
290.2	4.45929	2.80149		290.2	4.49947	4.19466		290.2	2.59206	2.04562		290.2	3.85027	3.01392
290.4	4.45766	2.80309		290.4	4.49946	4.19739		290.4	2.59213	2.04707		290.4	3.84975	3.01585
290.6	4.46082	2.80465		290.6	4.49809	4.19716		290.6	2.59454	2.04787		290.6	3.85115	3.01656
290.8	4.46247	2.80135		290.8	4.50056	4.19322		290.8	2.59548	2.05271		290.8	3.85284	3.01576
291	4.46228	2.80251		291	4.49889	4.19947		291	2.5915	2.05044		291	3.85089	3.01747
291.2	4.45861	2.79995		291.2	4.49882	4.20002		291.2	2.5936	2.05506		291.2	3.85034	3.01834
291.4	4.46148	2.79743		291.4	4.50612	4.19605		291.4	2.59159	2.0486		291.4	3.85306	3.01403
291.6	4.46253	2.8031		291.6	4.50236	4.20023		291.6	2.59503	2.05344		291.6	3.85331	3.01892
291.8	4.45667	2.80162		291.8	4.49982	4.20398		291.8	2.59029	2.0529		291.8	3.84893	3.0195
292	4.46197	2.80621		292	4.504	4.20435		292	2.5934	2.05565		292	3.85312	3.02207
292.2	4.46022	2.8001		292.2	4.50286	4.20439		292.2	2.5927	2.05155		292.2	3.85193	3.01868
292.4	4.46099	2.80173		292.4	4.51014	4.20336		292.4	2.59876	2.05811		292.4	3.85663	3.02107
292.6	4.46029	2.8026		292.6	4.50335	4.20575		292.6	2.59315	2.05584		292.6	3.85226	3.0214
292.8	4.46487	2.80222		292.8	4.50943	4.20371		292.8	2.59361	2.05782		292.8	3.85597	3.02125
293	4.46655	2.80379		293	4.50663	4.20883		293	2.59387	2.05936		293	3.85568	3.02399
293.2	4.46554	2.80362		293.2	4.50946	4.20098		293.2	2.59583	2.06102		293.2	3.85695	3.02187
293.4	4.46472	2.80437		293.4	4.50904	4.20602		293.4	2.60026	2.05879		293.4	3.85801	3.02306
293.6	4.46507	2.80772		293.6	4.50722	4.20088		293.6	2.5955	2.06177		293.6	3.85593	3.02346
293.8	4.46881	2.80597		293.8	4.50819	4.21045		293.8	2.59943	2.05759		293.8	3.85881	3.02467
294	4.46728	2.80505		294	4.50583	4.20642		294	2.5974	2.06045		294	3.85684	3.02397
294.2	4.46978	2.80874		294.2	4.51157	4.20968		294.2	2.59856	2.06571		294.2	3.85997	3.02805
294.4	4.475	2.80729		294.4	4.51161	4.20693		294.4	2.59827	2.06231		294.4	3.86163	3.02551
294.6	4.46977	2.80654		294.6	4.51275	4.20847		294.6	2.59998	2.06422		294.6	3.86083	3.02641
294.8	4.47292	2.81072		294.8	4.51174	4.21256		294.8	2.59952	2.06363		294.8	3.86139	3.02897
295	4.47493	2.80674		295	4.51485	4.21018		295	2.59943	2.06302		295	3.86307	3.02665
295.2	4.47154	2.8078		295.2	4.5187	4.20848		295.2	2.60106	2.06588		295.2	3.86376	3.02739
295.4	4.47433	2.80807		295.4	4.51478	4.21467		295.4	2.60143	2.06616		295.4	3.86351	3.02963
295.6	4.47261	2.80573		295.6	4.51118	4.20447		295.6	2.60269	2.06754		295.6	3.86216	3.02591
295.8	4.47573	2.80421		295.8	4.52034	4.21367		295.8	2.59987	2.0678		295.8	3.86531	3.02856
296	4.47437	2.81042		296	4.51621	4.21415		296	2.60383	2.06558		296	3.8648	3.03005
296.2	4.47481	2.80957		296.2	4.51789	4.21305		296.2	2.60198	2.06807		296.2	3.8649	3.03023
296.4	4.47764	2.8116		296.4	4.52106	4.21443		296.4	2.60322	2.06767		296.4	3.86731	3.03123
296.6	4.47699	2.81238		296.6	4.51999	4.21643		296.6	2.60117	2.0736		296.6	3.86605	3.03414
296.8	4.48024	2.80792		296.8	4.51524	4.21016		296.8	2.60387	2.07141		296.8	3.86645	3.02983
297	4.47599	2.81391		297	4.51688	4.21023		297	2.60604	2.07252		297	3.8663	3.03222
297.2	4.47893	2.80935		297.2	4.51535	4.21808		297.2	2.602	2.06757		297.2	3.86543	3.03167
297.4	4.4764	2.81382		297.4	4.52017	4.21708		297.4	2.6042	2.07391		297.4	3.86693	3.03493
297.6	4.48184	2.81339		297.6	4.51756	4.21651		297.6	2.60662	2.07546		297.6	3.86867	3.03512
297.8	4.48584	2.80928		297.8	4.51974	4.21379		297.8	2.60706	2.0736		297.8	3.87088	3.03222
298	4.48119	2.81536		298	4.51979	4.22244		298	2.60564	2.07271		298	3.86887	3.03684
298.2	4.48392	2.8144		298.2	4.51815	4.22175		298.2	2.60997	2.0724		298.2	3.87068	3.03618
298.4	4.48047	2.8136		298.4	4.52813	4.21928		298.4	2.60374	2.0782		298.4	3.87078	3.03702
298.6	4.4841	2.81051		298.6	4.52887	4.22027		298.6	2.6059	2.07442		298.6	3.87296	3.03506
298.8	4.48581	2.81222		298.8	4.52822	4.21764		298.8	2.61168	2.07838		298.8	3.87524	3.03608
299	4.48338	2.81777		299	4.53059	4.22329		299	2.60687	2.07773		299	3.87361	3.0396
299.2	4.48539	2.81375		299.2	4.52475	4.21998		299.2	2.61021	2.07672		299.2	3.87345	3.03682
299.4	4.48603	2.81044		299.4	4.52539	4.22168		299.4	2.60751	2.08073		299.4	3.87298	3.03762
299.6	4.48846	2.80954		299.6	4.52794	4.22194		299.6	2.6103	2.07955		299.6	3.87556	3.03701
299.8	4.48704	2.81272		299.8	4.52939	4.22368		299.8	2.60952	2.07762		299.8	3.87532	3.03801

## Sheet: README
	Association of Roq1 (WT and V58E) with Ubr1 (50 nm) was measured by biolayer interferometry for 300 sec.
	The background signal arising from the binding of biotinylated Roq1 was measured prior to the addition of Ubr1.
	This background signal was subtracted from all subsequent measurements in the presence of Ubr1 so that the starting value at t = 0 became zero.
