# Supplementary material for: Reprograming of the ubiquitin ligase Ubr1 by intrinsically disordered Roq1 through cooperating multifunctional motifs
Source: EMBO J. 2025 Feb 7;44(6):1774–803. doi: 10.1038/s44318-025-00375-7 (PMC11914429; doi:10.1038/s44318-025-00375-7)
Supplement: Supplementary file 8 — Source data Fig. 6 [file 44318_2025_375_MOESM8_ESM.zip]

Archive with 14 entries (13 files):
- Figure 6/
- Figure 6/._.DS_Store
- Figure 6/Figure 6B.pdf
- __MACOSX/Figure 6/._Figure 6B.pdf
- Figure 6/Figure 6A.pdf
- __MACOSX/Figure 6/._Figure 6A.pdf
- Figure 6/._Figure 6C.pdf
- Figure 6/.DS_Store
- __MACOSX/Figure 6/._.DS_Store
- Figure 6/._Figure 6A.pdf
- Figure 6/._Figure 6B
- Figure 6/._Figure 6B.pdf
- Figure 6/Figure 6C.pdf
- __MACOSX/Figure 6/._Figure 6C.pdf
