# Supplementary material for: Reprograming of the ubiquitin ligase Ubr1 by intrinsically disordered Roq1 through cooperating multifunctional motifs
Source: EMBO J. 2025 Feb 7;44(6):1774–803. doi: 10.1038/s44318-025-00375-7 (PMC11914429; doi:10.1038/s44318-025-00375-7)
Supplement: Supplementary file 9 — Source data Fig. 7 [file 44318_2025_375_MOESM9_ESM.zip]

Archive with 13 entries (12 files):
- Figure 7/
- Figure 7/._Figure 7A.xlsx
- Figure 7/._.DS_Store
- Figure 7/Figure 7A.xlsx
- __MACOSX/Figure 7/._Figure 7A.xlsx
- Figure 7/._Figure 7B.xlsx
- Figure 7/.DS_Store
- __MACOSX/Figure 7/._.DS_Store
- Figure 7/Figure 7B.xlsx
- __MACOSX/Figure 7/._Figure 7B.xlsx
- Figure 7/._Figure 7C.xlsx
- Figure 7/Figure 7C.xlsx
- __MACOSX/Figure 7/._Figure 7C.xlsx
