# Supplementary material for: Reprograming of the ubiquitin ligase Ubr1 by intrinsically disordered Roq1 through cooperating multifunctional motifs
Source: EMBO J. 2025 Feb 7;44(6):1774–803. doi: 10.1038/s44318-025-00375-7 (PMC11914429; doi:10.1038/s44318-025-00375-7)
Supplement: Supplementary file 9 — Source data Fig. 7 [file 44318_2025_375_MOESM9_ESM.zip › Figure 7/Figure 7A.xlsx]

## Sheet: source data 7A
replicate 1		405	488	488-autofluorescence	(488-autofluorescence)/405	ratio			reporter fluorescence remaining after Tm treatment in % of untreated cells
nt	background control (SSY795)	9014	270	0	0
nt	∆roq1	7818	7293	7023	0.898312					replicate 1	replicate 2	replicate 3	mean	SEM
nt	WT	10965	7411	7141	0.651254				∆roq1	61	58	64	61	1.73205
nt	R22A	11096	7638	7368	0.664023				WT	14	14	18	15.3333	1.33333
nt	V58E	11982	8274	8004	0.668002				R22A	58	60	67	61.6667	2.72845
nt	4A	10104	6834	6564	0.649644				V58E	58	58	67	61	3
Tm	background control (SSY795)	25550	1048		0				4A	63	68	72	67.6667	2.60342
Tm	∆roq1	26473	15474	14426	0.544933	0.61
Tm	WT	32269	4045	2997	0.0928755	0.14
Tm	R22A	32857	13716	12668	0.38555	0.58
Tm	V58E	35999	14983	13935	0.387094	0.58
Tm	4A	32184	14249	13201	0.410173	0.63			Data used for plotting
										mean	SEM
									∆roq1	61	1.73205
									WT	15.3333	1.33333
replicate 2		405	488	488-autofluorescence	(488-autofluorescence)/405	ratio			R22A	61.6667	2.72845
nt	background control (SSY795)	9469	318		0				V58E	61	3
nt	∆roq1	8602	8012	7694	0.894443				4A	67.6667	2.60342
nt	WT	11413	8063	7745	0.678612
nt	R22A	11040	7548	7230	0.654891
nt	V58E	12297	8448	8130	0.661137
nt	4A	10609	7008	6690	0.630597
Tm	background control (SSY795)	25241	1031		0
Tm	∆roq1	26652	14883	13852	0.519736	0.58
Tm	WT	31474	4058	3027	0.0961746	0.14
Tm	R22A	32402	13802	12771	0.394142	0.6
Tm	V58E	34998	14412	13381	0.382336	0.58
Tm	4A	31433	14584	13553	0.431171	0.68
replicate 3		405	488	488-autofluorescence	(488-autofluorescence)/405	ratio
nt	background control (SSY795)	8242	258	0	0
nt	∆roq1	7430	7204	6946	0.934859
nt	WT	9653	6605	6347	0.657516
nt	R22A	9692	6657	6399	0.660235
nt	V58E	10263	6915	6657	0.648641
nt	4A	9444	6078	5820	0.616264
Tm	background control (SSY795)	24479	1004	0	0
Tm	∆roq1	26416	16874	15870	0.600772	0.64
Tm	WT	32766	4777	3773	0.11515	0.18
Tm	R22A	34094	16036	15032	0.440899	0.67
Tm	V58E	36232	16636	15632	0.431442	0.67
Tm	4A	34374	16175	15171	0.441351	0.72

## Sheet: README
	The geometric mean of flow cytometry data for 405 (BFP) and 488 (GFP) fluorescence was used.
	Autofluorescence was determined a background control strain not expressing GFP. Autofluorescence was subtracted from 488 (GFP) fluorescence and the resulting corrected GFP fluorescence values were divided by 405 (BFP) fluorescence.
	The GFP/BFP ratios of treated cells (Tm) were divided by the ratios of corresponding untreated cells (nt).
