# Supplementary material for: Reprograming of the ubiquitin ligase Ubr1 by intrinsically disordered Roq1 through cooperating multifunctional motifs
Source: EMBO J. 2025 Feb 7;44(6):1774–803. doi: 10.1038/s44318-025-00375-7 (PMC11914429; doi:10.1038/s44318-025-00375-7)
Supplement: Supplementary file 9 — Source data Fig. 7 [file 44318_2025_375_MOESM9_ESM.zip › Figure 7/Figure 7B.xlsx]

## Sheet: source data 7B
replicate 1			488	561	488 - autofluorescence	561 - autofluorescence	ratio corrected fluorescence 561/488	estradiol/nt
	nt	background control (SSY795)	641	236	0	0					estradiol/nt	log2(estradiol/nt)
	nt	WT	17157	1068	16516	832	0.0503754			WT	2.45747	1.29717				mean estradiol/nt
	nt	R22A	18533	1191	17892	955	0.0533758			R22A	1.15251	0.204779
	nt	V58E	20567	1178	19926	942	0.0472749			V58E	1.6405	0.714133					estradiol/nt	SEM	log2(estradiol/nt)	SEM/(estradio/nt)	1.44*SEM/(estradio/nt)
	nt	4A	18946	1182	18305	946	0.0516799			4A	1.28954	0.36686				WT	2.55687	0.0498575	1.35438	0.0194994	0.0280791
	estradiol	background control (SSY795)	694	288	0	0										R22A	1.20285	0.0418679	0.266463	0.0348071	0.0501222
	estradiol	WT	14814	2036	14120	1748	0.123796	2.45747								V58E	1.53252	0.0648582	0.61591	0.0423211	0.0609424
	estradiol	R22A	14479	1136	13785	848	0.0615161	1.15251								4A	1.23659	0.0322905	0.306362	0.0261126	0.0376021
	estradiol	V58E	17753	1611	17059	1323	0.0775544	1.6405
	estradiol	4A	15024	1243	14330	955	0.0666434	1.28954
replicate 2			488	561	488 - autofluorescence	561 - autofluorescence	ratio corrected fluorescence 561/488	estradiol/nt
	nt	background control (SSY795)	521	191	0	0					estradiol/nt	log2(estradiol/nt)				Data used for plotting
	nt	WT	18840	1513	18319	1322	0.0721655			WT	2.59975	1.37837
	nt	R22A	21509	1659	20988	1468	0.0699447			R22A	1.28597	0.362861					log2(estradiol/nt)	1.44*SEM/(estradio/nt)
	nt	V58E	22992	1731	22471	1540	0.0685328			V58E	1.5408	0.623677				WT	1.35438	0.0280791
	nt	4A	22570	1769	22049	1578	0.0715679			4A	1.24212	0.312801				R22A	0.266463	0.0501222
	estradiol	background control (SSY795)	578	256	0	0										V58E	0.61591	0.0609424
	estradiol	WT	16174	3182	15596	2926	0.187612	2.59975								4A	0.306362	0.0376021
	estradiol	R22A	16265	1667	15687	1411	0.0899471	1.28597
	estradiol	V58E	19130	2215	18552	1959	0.105595	1.5408
	estradiol	4A	16968	1713	16390	1457	0.0888957	1.24212
replicate 3			488	561	488 - autofluorescence	561 - autofluorescence	ratio corrected fluorescence 561/488	estradiol/nt
	nt	background control (SSY795)	565	217	0	0					estradiol/nt	log2(estradiol/nt)
	nt	WT	20006	1668	19441	1451	0.0746361			WT	2.6134	1.38593
	nt	R22A	21422	1693	20857	1476	0.0707676			R22A	1.17008	0.226609
	nt	V58E	24150	1872	23585	1655	0.0701717			V58E	1.41628	0.502106
	nt	4A	21649	1692	21084	1475	0.0699583			4A	1.1781	0.236458
	estradiol	background control (SSY795)	667	316	0	0
	estradiol	WT	14658	3045	13991	2729	0.195054	2.6134
	estradiol	R22A	15461	1541	14794	1225	0.0828038	1.17008
	estradiol	V58E	18326	2071	17659	1755	0.0993828	1.41628
	estradiol	4A	15955	1576	15288	1260	0.0824176	1.1781

## Sheet: README
	Three biological replicates were done, with one technical replicates each.
	The geometric mean of flow cytometry data for 488 (sfGFP) and 561 (mCherry) fluorescence was used.
	Autofluorescence was determined a background control strain not expressing GFP or mCherry. Autofluorescence was subtracted from 488 (sfGFP) and 561 (mCherry) fluorescence.
	The the resulting corrected GFP and mCherry fluorescence values were used to determine the mCherry/sfGFP fluorescence ratio.
	The mCherry/sfGFP fluorescence ratios of estradiol-treated and untreated cells (expressing and not expressing Roq1 variants, respectively) were used to determine the estradiol/nt ratio.
	The estradiol/nt ratios were plotted on a log2 scale to enable comparison of the fold change of reporter stability by Roq1 expression (also see Figure 7C).
	To calculate error bars on a log2 scale, the standard error of the mean of the estradiol/nt ratios were determined, divided by the estradiol/nt ratio and multiplied by 1/ln2 = 1.44.
