# Supplementary material for: Reprograming of the ubiquitin ligase Ubr1 by intrinsically disordered Roq1 through cooperating multifunctional motifs
Source: EMBO J. 2025 Feb 7;44(6):1774–803. doi: 10.1038/s44318-025-00375-7 (PMC11914429; doi:10.1038/s44318-025-00375-7)
Supplement: Supplementary file 9 — Source data Fig. 7 [file 44318_2025_375_MOESM9_ESM.zip › Figure 7/Figure 7C.xlsx]

## Sheet: source data 7C
	summary of biological replicates
	biological replicate 1					mean of biological replicates
		estradiol/nt					estradiol/nt	log2(estradiol/nt)	SEM	SEM/(estradiol/nt)	1.44*(SEM/(estradiol/nt))
	WT	0.793612				WT	0.827402	-0.27334	0.0169541	0.0204907	0.0295066
	R22A	0.931127				R22A	0.939518	-0.0900077	0.029861	0.0317833	0.045768
	V58E	0.759239				V58E	0.761046	-0.393944	0.00337904	0.00444	0.00639359
	4A	0.862966				4A	0.879643	-0.185009	0.0108412	0.0123245	0.0177473
	biological replicate 2
		estradiol/nt
	WT	0.841846
	R22A	0.892505
	V58E	0.75631				Data used for plotting
	4A	0.875983
							log2(estradiol/nt)	1.44*SEM/(estradio/nt)
						WT	-0.27334	0.0295066
	biological replicate 3					R22A	-0.0900077	0.045768
						V58E	-0.393944	0.00639359
		estradiol/nt				4A	-0.185009	0.0177473
	WT	0.846747
	R22A	0.994921
	V58E	0.767589
	4A	0.899982

## Sheet: biological replicate 1
technical replicate 1
			488	561	488 - autofluorescence	561 - autofluorescence	mCherry/sfGFP	estradiol/nt
	nt	background control (SSY795)	277	49.5
	nt	WT	23360	3480	23083	3430.5	0.148616
	nt	R22A	25320	3808	25043	3758.5	0.150082
	nt	V58E	27358	4090	27081	4040.5	0.149201				mean of technical replicates
	nt	4A	26177	3845	25900	3795.5	0.146544
	estradiol	background control (SSY795)	1021	407								estradiol/nt
	estradiol	WT	13533	1873	12512	1466	0.117168	0.788392			WT	0.793612
	estradiol	R22A	17519	2518	16498	2111	0.127955	0.852567			R22A	0.931127
	estradiol	V58E	17813	2090	16792	1683	0.100226	0.671756			V58E	0.759239
	estradiol	4A	17684	2284	16663	1877	0.112645	0.768673			4A	0.862966
technical replicate 2
	nt	background control (SSY795)	914	338
	nt	WT	23779	3552	22865	3214	0.140564
	nt	R22A	26808	3872	25894	3534	0.136479
	nt	V58E	29418	3748	28504	3410	0.119632
	nt	4A	28210	3674	27296	3336	0.122216
	estradiol	background control (SSY795)	776	307
	estradiol	WT	13791	1786	13015	1479	0.113638	0.808443
	estradiol	R22A	18348	2657	17572	2350	0.133735	0.979894
	estradiol	V58E	17858	2137	17082	1830	0.10713	0.895496
	estradiol	4A	18469	2500	17693	2193	0.123947	1.01417
technical replicate 3
	nt	background control (SSY795)	1057	434
	nt	WT	24891	4050	23834	3616	0.151716
	nt	R22A	29233	4450	28176	4016	0.142533
	nt	V58E	30781	4650	29724	4216	0.141838
	nt	4A	30125	4650	29068	4216	0.145039
	estradiol	background control (SSY795)	859	345
	estradiol	WT	13680	1870	12821	1525	0.118945	0.784001
	estradiol	R22A	17484	2622	16625	2277	0.136962	0.96092
	estradiol	V58E	18106	2083	17247	1738	0.100771	0.710465
	estradiol	4A	17453	2285	16594	1940	0.11691	0.806056

## Sheet: biological replicate 2
technical replicate 1
			488	561	488 - autofluorescence	561 - autofluorescence	mCherry/sfGFP	estradiol/nt
	nt	background control (SSY795)	303	51.2
	nt	WT	25356	3320	25053	3268.8	0.130475
	nt	R22A	25899	3788	25596	3736.8	0.145992
	nt	V58E	27728	3767	27425	3715.8	0.13549				mean of technical replicates
	nt	4A	26094	3891	25791	3839.8	0.148881
	estradiol	background control (SSY795)	310	50								estradiol/nt
	estradiol	WT	14698	1645	14388	1595	0.110856	0.849634			WT	0.841846
	estradiol	R22A	19708	2763	19398	2713	0.13986	0.957999			R22A	0.892505
	estradiol	V58E	17857	1959	17547	1909	0.108794	0.802966			V58E	0.75631
	estradiol	4A	18306	2329	17996	2279	0.126639	0.850605			4A	0.875983
technical replicate 3
	nt	background control (SSY795)	342	64
	nt	WT	29894	4149	29552	4085	0.138231
	nt	R22A	31272	5410	30930	5346	0.172842
	nt	V58E	34355	4463	34013	4399	0.129333
	nt	4A	31809	4079	31467	4015	0.127594
	estradiol	background control (SSY795)	330	61.5
	estradiol	WT	16189	1817	15859	1755.5	0.110694	0.800792
	estradiol	R22A	20888	3087	20558	3025.5	0.147169	0.851466
	estradiol	V58E	19270	1918	18940	1856.5	0.0980201	0.75789
	estradiol	4A	19531	2445	19201	2383.5	0.124134	0.972884
technical replicate 4
	nt	background control (SSY795)	350	71.1
	nt	WT	30739	4240	30389	4168.9	0.137185
	nt	R22A	31172	4927	30822	4855.9	0.157547
	nt	V58E	34293	5027	33943	4955.9	0.146007
	nt	4A	31803	5097	31453	5025.9	0.159791
	estradiol	background control (SSY795)	329	67.6
	estradiol	WT	15809	1926	15480	1858.4	0.120052	0.875111
	estradiol	R22A	20455	2820	20126	2752.4	0.136758	0.868051
	estradiol	V58E	18682	1965	18353	1897.4	0.103384	0.708075
	estradiol	4A	19306	2507	18977	2439.4	0.128545	0.804459

## Sheet: biological replicate 3
technical replicate 1
			488	561	488 - autofluorescence	561 - autofluorescence	mCherry/sfGFP	estradiol/nt
	nt	background control (SSY795)	261	44.6
	nt	WT	20658	3263	20397	3218.4	0.157788
	nt	R22A	21982	3617	21721	3572.4	0.164468
	nt	V58E	25105	3936	24844	3891.4	0.156633				mean of technical replicates
	nt	4A	24375	3637	24114	3592.4	0.148976
	estradiol	background control (SSY795)	428	134								estradiol/nt
	estradiol	WT	13129	1776	12701	1642	0.129281	0.819335			WT	0.846748
	estradiol	R22A	17630	2804	17202	2670	0.155215	0.943739			R22A	0.994955
	estradiol	V58E	16110	1902	15682	1768	0.112741	0.719775			V58E	0.767579
	estradiol	4A	15942	2202	15514	2068	0.133299	0.89477			4A	0.899993
technical replicate 2
	nt	background control (SSY795)	418	131
	nt	WT	23534	3459	23116	3328	0.14397
	nt	R22A	22872	3617	22454	3486	0.155251
	nt	V58E	24166	3494	23748	3363	0.141612
	nt	4A	24223	3622	23805	3491	0.14665
	estradiol	background control (SSY795)	420	133
	estradiol	WT	12938	1701	12510	1567	0.12526	0.870044
	estradiol	R22A	15808	2680	15380	2546	0.16554	1.06627
	estradiol	V58E	15529	1845	15101	1711	0.113304	0.8001
	estradiol	4A	15305	2180	14877	2046	0.137528	0.937796
technical replicate 3
	nt	background control (SSY795)	478	161
	nt	WT	21501	3103	21023	2942	0.139942
	nt	R22A	23825	3680	23347	3519	0.150726
	nt	V58E	25630	3534	25152	3373	0.134105
	nt	4A	23658	3351	23180	3190	0.137619
	estradiol	background control (SSY795)	376	104
	estradiol	WT	13697	1670	13321	1566	0.117559	0.840054
	estradiol	R22A	16638	2499	16262	2395	0.147276	0.97711
	estradiol	V58E	16491	1789	16115	1685	0.104561	0.779697
	estradiol	4A	16023	2049	15647	1945	0.124305	0.903257
technical replicate 4
	nt	background control (SSY795)	433	137
	nt	WT	23665	3320	23232	3183	0.137009
	nt	R22A	22673	3242	22240	3105	0.139613
	nt	V58E	25727	3621	25294	3484	0.13774
	nt	4A	26104	3769	25671	3632	0.141483
	estradiol	background control (SSY795)	564	201
	estradiol	WT	12054	1551	11490	1350	0.117493	0.857558
	estradiol	R22A	15810	2314	15246	2113	0.138594	0.992697
	estradiol	V58E	14731	1705	14167	1504	0.106162	0.770743
	estradiol	4A	15311	2004	14747	1803	0.122262	0.86415

## Sheet: README
	Three biological replicates were done, with three, three and four technical replicates each.
	The geometric mean of flow cytometry data for 488 (sfGFP) and 561 (mCherry) fluorescence was used.
	Autofluorescence was determined a background control strain not expressing GFP or mCherry. Autofluorescence was subtracted from 488 (sfGFP) and 561 (mCherry) fluorescence.
	The the resulting corrected GFP and mCherry fluorescence values were used to determine the mCherry/sfGFP fluorescence ratio.
	The mCherry/sfGFP fluorescence ratios of estradiol-treated and untreated cells (expressing and not expressing Roq1 variants, respectively) were used to determine the estradiol/nt ratio.
	The estradiol/nt ratios were plotted on a log2 scale to enable comparison of the fold change of reporter stability by Roq1 expression (also see Figure 7B).
	To calculate error bars on a log2 scale, the standard error of the mean of the estradiol/nt ratios were determined, divided by the estradiol/nt ratio and multiplied by 1/ln2 = 1.44.
