# Supplementary material for: Reprograming of the ubiquitin ligase Ubr1 by intrinsically disordered Roq1 through cooperating multifunctional motifs
Source: EMBO J. 2025 Feb 7;44(6):1774–803. doi: 10.1038/s44318-025-00375-7 (PMC11914429; doi:10.1038/s44318-025-00375-7)
Supplement: Supplementary file 10 — Source data Fig. 8 [file 44318_2025_375_MOESM10_ESM.zip]

Archive with 11 entries (10 files):
- Figure 8/
- Figure 8/._.DS_Store
- Figure 8/._Figure 8D.pdf
- Figure 8/._Figure 8B.xlsx
- Figure 8/.DS_Store
- __MACOSX/Figure 8/._.DS_Store
- Figure 8/._Figure 8D
- Figure 8/Figure 8D.pdf
- __MACOSX/Figure 8/._Figure 8D.pdf
- Figure 8/Figure 8B.xlsx
- __MACOSX/Figure 8/._Figure 8B.xlsx
