# Supplementary material for: Reprograming of the ubiquitin ligase Ubr1 by intrinsically disordered Roq1 through cooperating multifunctional motifs
Source: EMBO J. 2025 Feb 7;44(6):1774–803. doi: 10.1038/s44318-025-00375-7 (PMC11914429; doi:10.1038/s44318-025-00375-7)
Supplement: Supplementary file 10 — Source data Fig. 8 [file 44318_2025_375_MOESM10_ESM.zip › Figure 8/Figure 8B.xlsx]

## Sheet: source data Figure 8B
replicate 1											reporter fluorescence remaining after Tm treatment in % of untreated cells
	sample	405	488	488 - autofluorescence	(488 - autofluorescence)/405	ratio Tm/nt
nt	background control (SSY795)	10387	336	0	0							replicate 1	replicate 2	replicate 3		mean	SEM
nt	∆roq1	12156	8788	8452	0.695295						∆roq1	68	62	60	∆roq1	63.3333	2.4037
nt	22-104	11900	5477	5141	0.432017						22-104	26	25	20	22-104	23.6667	1.85592
nt	73aa	8140	7105	6769	0.831572						83aa GSP	23	21	18	83aa GSP	20.6667	1.45297
nt	69aa	6722	6192	5856	0.871169										73aa	21.6667	0.881917
nt	66aa	6986	7322	6986	1						73aa	22	23	20	69aa	20	1.73205
nt	63aa	7900	9310	8974	1.13595						69aa	23	20	17	66aa	23	1
nt	66aa GS	8448	8881	8545	1.01148						66aa	24	24	21	63aa	46.6667	1.85592
nt	66aa GSP	6907	8815	8479	1.2276						63aa	49	43	48	66aa GS	46.3333	0.666667
Tm	background control (SSY795)	18145	1558								66aa GS	47	47	45	66aa GSP	44.6667	0.333333
Tm	∆roq1	33864	17629	16071	0.474575	0.68					66aa GSP	44	45	45
Tm	22-104	36978	5753	4195	0.113446	0.26
Tm	73aa	25838	6188	4630	0.179193	0.22
Tm	69aa	24372	6359	4801	0.196988	0.23					Data used for plotting
Tm	66aa	24526	7532	5974	0.243578	0.24
Tm	63aa	24736	15300	13742	0.555547	0.49
Tm	66aa GS	27569	14528	12970	0.470456	0.47
Tm	66aa GSP	25044	15116	13558	0.541367	0.44
replicate 2
	sample	405	488	488 - autofluorescence	(488 - autofluorescence)/405	ratio Tm/nt
nt	background control (SSY795)	10918	356	0	0
nt	∆roq1	12181	8636	8280	0.679747
nt	22-104	11767	5506	5150	0.437665
nt	73aa	8178	7078	6722	0.821961
nt	69aa	7458	7046	6690	0.897023
nt	66aa	7283	7806	7450	1.02293
nt	63aa	7689	9263	8907	1.15841
nt	66aa GS	8803	9329	8973	1.01931
nt	66aa GSP	7459	9146	8790	1.17844
Tm	background control (SSY795)	21882	1254	0	0
Tm	∆roq1	35531	16236	14982	0.42166	0.62
Tm	22-104	36706	5322	4068	0.110827	0.25
Tm	73aa	26608	6196	4942	0.185734	0.23
Tm	69aa	23907	5524	4270	0.178609	0.2
Tm	66aa	23993	7064	5810	0.242154	0.24
Tm	63aa	24914	13782	12528	0.50285	0.43
Tm	66aa GS	27857	14518	13264	0.476146	0.47
Tm	66aa GSP	23021	13360	12106	0.525868	0.45
replicate 3
	sample	405	488	488 - autofluorescence	(488 - autofluorescence)/405	ratio Tm/nt
nt	background control (SSY795)	7773	307	0	0
nt	∆roq1	9868	6134	5827	0.590495
nt	22-104	9453	4359	4052	0.428647
nt	73aa	7023	5626	5319	0.757369
nt	69aa	5212	5592	5285	1.01401
nt	66aa	6511	6497	6190	0.950699
nt	63aa	7007	7226	6919	0.987441
nt	66aa GS	8238	7632	7325	0.889172
nt	66aa GSP	6883	7321	7014	1.01903
Tm	background control (SSY795)	23585	1289			0
Tm	∆roq1	36927	14470	13181	0.356947	0.6
Tm	22-104	36455	4424	3135	0.0859964	0.2
Tm	73aa	27490	5427	4138	0.150527	0.2
Tm	69aa	22799	5289	4000	0.175446	0.17
Tm	66aa	26770	6577	5288	0.197535	0.21
Tm	63aa	27613	14265	12976	0.469924	0.48
Tm	66aa GS	31232	13879	12590	0.403112	0.45
Tm	66aa GSP	28134	14278	12989	0.461683	0.45

## Sheet: README
	The geometric mean of flow cytometry data for 405 (BFP) and 488 (GFP) fluorescence was used.
	Autofluorescence was determined a background control strain not expressing GFP. Autofluorescence was subtracted from 488 (GFP) fluorescence and the resulting corrected GFP fluorescence values were divided by 405 (BFP) fluorescence.
	The GFP/BFP ratios of treated cells (Tm) were divided by the ratios of corresponding untreated cells (nt).
