# Supplementary material for: Reprograming of the ubiquitin ligase Ubr1 by intrinsically disordered Roq1 through cooperating multifunctional motifs
Source: EMBO J. 2025 Feb 7;44(6):1774–803. doi: 10.1038/s44318-025-00375-7 (PMC11914429; doi:10.1038/s44318-025-00375-7)
Supplement: Supplementary file 11 — Figure EV1 Source Data [file 44318_2025_375_MOESM11_ESM.zip]

Archive with 28 entries (27 files):
- Figure EV1/
- Figure EV1/._.DS_Store
- Figure EV1/._Figure EV1H.pdf
- Figure EV1/Figure EV1G.pdf
- __MACOSX/Figure EV1/._Figure EV1G.pdf
- Figure EV1/Figure EV1E.pdf
- __MACOSX/Figure EV1/._Figure EV1E.pdf
- Figure EV1/._Figure EV1C.pdf
- Figure EV1/Figure EV1B.xlsx
- __MACOSX/Figure EV1/._Figure EV1B.xlsx
- Figure EV1/._Figure EV1G.pdf
- Figure EV1/Figure EV1D.pdf
- __MACOSX/Figure EV1/._Figure EV1D.pdf
- Figure EV1/Figure EV1H.pdf
- __MACOSX/Figure EV1/._Figure EV1H.pdf
- Figure EV1/._Figure EV1D.pdf
- Figure EV1/Figure EV1C.pdf
- __MACOSX/Figure EV1/._Figure EV1C.pdf
- Figure EV1/Figure EV1F.pdf
- __MACOSX/Figure EV1/._Figure EV1F.pdf
- Figure EV1/._Figure EV1A.pdf
- Figure EV1/._Figure EV1E.pdf
- Figure EV1/._Figure EV1F.pdf
- Figure EV1/.DS_Store
- __MACOSX/Figure EV1/._.DS_Store
- Figure EV1/._Figure EV1B.xlsx
- Figure EV1/Figure EV1A.pdf
- __MACOSX/Figure EV1/._Figure EV1A.pdf
