# Supplementary material for: Reprograming of the ubiquitin ligase Ubr1 by intrinsically disordered Roq1 through cooperating multifunctional motifs
Source: EMBO J. 2025 Feb 7;44(6):1774–803. doi: 10.1038/s44318-025-00375-7 (PMC11914429; doi:10.1038/s44318-025-00375-7)
Supplement: Supplementary file 11 — Figure EV1 Source Data [file 44318_2025_375_MOESM11_ESM.zip › Figure EV1/Figure EV1B.xlsx]

## Sheet: source data EV1B
replicate 1
	sample	405	488	488 - autofluorescence	(488 - autofluorescence)/405	ratio Tm/nt		reporter fluorescence remaining after Tm treatment in % of untreated cells
nt	background control (SSY795)	9745	363	0	0
nt	∆roq1	13142	9011	8648	0.658043				replicate 1	replicate 2	replicate 3
nt	WT	12783	5953	5590	0.4373			∆roq1	63	53	56
nt	22-104	12980	5210	4847	0.373421			WT	21	22	18
nt	22-60	12647	6836	6473	0.511821			22-104	27	23	23
Tm	background control (SSY795)	36816	868	0	0			22-60	34	32	30
Tm	∆roq1	43329	18816	17948	0.414226	0.63
Tm	WT	42422	4751	3883	0.0915327	0.21
Tm	22-104	45546	5473	4605	0.101107	0.27
Tm	22-60	45837	8960	8092	0.176539	0.34
replicate 2									Data used for plotting
	sample	405	488	488 - autofluorescence	(488 - autofluorescence)/405	ratio Tm/nt
nt	background control (SSY795)	10288	743	0	0					mean	SEM
nt	∆roq1	11492	9130	8387	0.729812				∆roq1	57.3333	2.96273
nt	WT	10287	3481	2738	0.266161				WT	20.3333	1.20185
nt	22-104	11236	5104	4361	0.388127				22-104	24.3333	1.33333
nt	22-60	11365	6692	5949	0.523449				22-60	32	1.1547
Tm	background control (SSY795)	36810	1527	0	0
Tm	∆roq1	42375	17765	16238	0.383198	0.53
Tm	WT	39825	3841	2314	0.0581042	0.22
Tm	22-104	41164	5164	3637	0.0883539	0.23
Tm	22-60	43907	8899	7372	0.1679	0.32
replicate 3
	sample	405	488	488 - autofluorescence	(488 - autofluorescence)/405	ratio Tm/nt
nt	background control (SSY795)	10937	369	0	0
nt	∆roq1	13320	10928	10559	0.792718
nt	WT	12497	6521	6152	0.492278
nt	22-104	14125	6439	6070	0.429735
nt	22-60	14209	8682	8313	0.585052
Tm	background control (SSY795)	33898	812	0	0
Tm	∆roq1	40598	18913	18101	0.445859	0.56
Tm	WT	39068	4365	3553	0.090944	0.18
Tm	22-104	39874	4720	3908	0.0980087	0.23
Tm	22-60	41385	8013	7201	0.174	0.3
											Assay 3
											∆roq1	0
											ctrl PROQ1	0
											Roq1	0
											Roq1∆21	0
											Roq1 (22-60)	0
											∆roq1	56
											ctrl PGPD	0
											Roq1	18
											Roq1∆21	23
											Roq1 (22-60)	30

## Sheet: README
	The geometric mean of flow cytometry data for 405 (BFP) and 488 (GFP) fluorescence was used.
	Autofluorescence was determined a background control strain not expressing GFP. Autofluorescence was subtracted from 488 (GFP) fluorescence and the resulting corrected GFP fluorescence values were divided by 405 (BFP) fluorescence.
	The GFP/BFP ratios of treated cells (Tm) were divided by the ratios of corresponding untreated cells (nt).
