# Supplementary material for: Reprograming of the ubiquitin ligase Ubr1 by intrinsically disordered Roq1 through cooperating multifunctional motifs
Source: EMBO J. 2025 Feb 7;44(6):1774–803. doi: 10.1038/s44318-025-00375-7 (PMC11914429; doi:10.1038/s44318-025-00375-7)
Supplement: Supplementary file 12 — Figure EV2 Source Data [file 44318_2025_375_MOESM12_ESM.zip]

Archive with 14 entries (13 files):
- Figure EV2/
- Figure EV2/._.DS_Store
- Figure EV2/._Figure EV2A.pdf
- Figure EV2/._Figure EV2B
- Figure EV2/Figure EV2C.pdf
- __MACOSX/Figure EV2/._Figure EV2C.pdf
- Figure EV2/.DS_Store
- __MACOSX/Figure EV2/._.DS_Store
- Figure EV2/Figure EV2B.pdf
- __MACOSX/Figure EV2/._Figure EV2B.pdf
- Figure EV2/._Figure EV2B.pdf
- Figure EV2/Figure EV2A.pdf
- __MACOSX/Figure EV2/._Figure EV2A.pdf
- Figure EV2/._Figure EV2C.pdf
