# Supplementary material for: Reprograming of the ubiquitin ligase Ubr1 by intrinsically disordered Roq1 through cooperating multifunctional motifs
Source: EMBO J. 2025 Feb 7;44(6):1774–803. doi: 10.1038/s44318-025-00375-7 (PMC11914429; doi:10.1038/s44318-025-00375-7)
Supplement: Supplementary file 13 — Figure EV3 Source Data [file 44318_2025_375_MOESM13_ESM.zip]

Archive with 4 entries (3 files):
- Figure EV3/
- Figure EV3/Figure EV3.xlsx
- __MACOSX/Figure EV3/._Figure EV3.xlsx
- Figure EV3/._Figure EV3.xlsx
