# Supplementary material for: Reprograming of the ubiquitin ligase Ubr1 by intrinsically disordered Roq1 through cooperating multifunctional motifs
Source: EMBO J. 2025 Feb 7;44(6):1774–803. doi: 10.1038/s44318-025-00375-7 (PMC11914429; doi:10.1038/s44318-025-00375-7)
Supplement: Supplementary file 13 — Figure EV3 Source Data [file 44318_2025_375_MOESM13_ESM.zip › Figure EV3/Figure EV3.xlsx]

## Sheet: source data EV3
replicate 1
	sample	405	488	488 - autofluorescence	(488 - autofluorescence)/405	ratio Tm/nt			reporter fluorescence remaining after Tm treatment in % of untreated cells
nt	background control (SSY795)	9428	337	0	0								Data used for plotting
nt	WT	11839	8363	8026	0.677929
nt	∆roq1	12559	8976	8639	0.687873					replicate 1	replicate 2	replicate 3	average	SEM
nt	ROQ1-Roq1-HA(74)	12456	7458	7121	0.571692				WT	17	19	18	18	0.57735
nt	ROQ1-Roq1(R22A)-HA(74)	11557	7871	7534	0.651899				∆roq1	66	68	64	66	1.1547
nt	ROQ1-Roq1(22-104)-HA(74)	12127	7047	6710	0.553311				ROQ1-Roq1-HA(74)	17	19	17	17.6667	0.666667
nt	ROQ1-Roq1(22-104) R22A	11686	7852	7515	0.643077				ROQ1-Roq1(R22A)-HA(74)	58	62	56	58.6667	1.76383
nt	GPD-Roq1(22-104)	11023	4425	4088	0.370861				ROQ1-Roq1(22-104)-HA(74)	20	20	18	19.3333	0.666667
nt	GPD-Ub-Roq1(R22A)(22-104)	12058	7259	6922	0.574059				ROQ1-Roq1(22-104) R22A	70	69	62	67	2.51661
Tm	background control (SSY795)	35531	790		0				GPD-Roq1(22-104)-HA(74)	27	32	25	28	2.08167
Tm	WT	33738	4783	3993	0.118353	0.17			GPD-Ub-Roq1(R22A)(22-104)-HA(74)	70	68	63	67	2.08167
Tm	∆roq1	36490	17293	16503	0.452261	0.66
Tm	ROQ1-Roq1-HA(74)	38150	4591	3801	0.099633	0.17
Tm	ROQ1-Roq1(R22A)-HA(74)	37205	14829	14039	0.377342	0.58
Tm	ROQ1-Roq1(22-104)-HA(74)	38800	5020	4230	0.109021	0.2
Tm	ROQ1-Roq1(22-104) R22A	39628	18569	17779	0.448647	0.7
Tm	GPD-Roq1(22-104)	39737	4827	4037	0.101593	0.27
Tm	GPD-Ub-Roq1(R22A)(22-104)	38570	16339	15549	0.403137	0.7
replicate 2
	sample	405	488	488 - autofluorescence	(488 - autofluorescence)/405	ratio Tm/nt
nt	background control (SSY795)	11720	361	24	0
nt	WT	11721	8115	7778	0.663595
nt	∆roq1	12964	9221	8884	0.685282
nt	ROQ1-Roq1-HA(74)	11517	7081	6744	0.585569
nt	ROQ1-Roq1(R22A)-HA(74)	11700	7814	7477	0.63906
nt	ROQ1-Roq1(22-104)-HA(74)	11637	6997	6660	0.572312
nt	ROQ1-Roq1(22-104) R22A	13067	9144	8807	0.673988
nt	GPD-Roq1(22-104)	10532	3906	3569	0.338872
nt	GPD-Ub-Roq1(R22A)(22-104)	11990	7731	7394	0.616681
Tm	background control (SSY795)	34939	779		0
Tm	WT	35638	5235	4445	0.124726	0.19
Tm	∆roq1	36579	17778	16988	0.464419	0.68
Tm	ROQ1-Roq1-HA(74)	38221	4995	4205	0.110018	0.19
Tm	ROQ1-Roq1(R22A)-HA(74)	40279	16773	15983	0.396807	0.62
Tm	ROQ1-Roq1(22-104)-HA(74)	38712	5207	4417	0.114099	0.2
Tm	ROQ1-Roq1(22-104) R22A	40153	19524	18734	0.466565	0.69
Tm	GPD-Roq1(22-104)	37397	4853	4063	0.108645	0.32
tTm	GPD-Ub-Roq1(R22A)(22-104)	41538	18295	17505	0.421421	0.68
replicate 3
	sample	405	488	488 - autofluorescence	(488 - autofluorescence)/405	ratio Tm/nt
nt	background control (SSY795)	8874	334
nt	WT	10213	7462	7128	0.697934
nt	∆roq1	12177	9335	9001	0.73918
nt	ROQ1-Roq1-HA(74)	12327	8013	7679	0.622942
nt	ROQ1-Roq1(R22A)-HA(74)	11999	9000	8666	0.722227
nt	ROQ1-Roq1(22-104)-HA(74)	13850	9047	8713	0.629097
nt	ROQ1-Roq1(22-104) R22A	13181	9946	9612	0.729231
nt	GPD-Roq1(22-104)	12069	5042	4708	0.39009
nt	GPD-Ub-Roq1(R22A)(22-104)	13237	9145	8811	0.665634
Tm	background control (SSY795)	33056	781		0
Tm	WT	33160	4994	4213	0.127051	0.18
Tm	∆roq1	34331	16961	16180	0.471294	0.64
Tm	ROQ1-Roq1-HA(74)	35141	4597	3816	0.108591	0.17
Tm	ROQ1-Roq1(R22A)-HA(74)	37156	15847	15066	0.40548	0.56
Tm	ROQ1-Roq1(22-104)-HA(74)	34592	4801	4020	0.116212	0.18
Tm	ROQ1-Roq1(22-104) R22A	38803	18268	17487	0.450661	0.62
Tm	GPD-Roq1(22-104)	36430	4392	3611	0.0991216	0.25
Tm	GPD-Ub-Roq1(R22A)(22-104)	38533	17037	16256	0.421872	0.63

## Sheet: README
	The geometric mean of flow cytometry data for 405 (BFP) and 488 (GFP) fluorescence was used.
	Autofluorescence was determined a background control strain not expressing GFP. Autofluorescence was subtracted from 488 (GFP) fluorescence and the resulting corrected GFP fluorescence values were divided by 405 (BFP) fluorescence.
	The GFP/BFP ratios of treated cells (Tm) were divided by the ratios of corresponding untreated cells (nt).
