# Supplementary material for: Reprograming of the ubiquitin ligase Ubr1 by intrinsically disordered Roq1 through cooperating multifunctional motifs
Source: EMBO J. 2025 Feb 7;44(6):1774–803. doi: 10.1038/s44318-025-00375-7 (PMC11914429; doi:10.1038/s44318-025-00375-7)
Supplement: Supplementary file 14 — Figure EV4 Source Data [file 44318_2025_375_MOESM14_ESM.zip]

Archive with 19 entries (18 files):
- Figure EV4/
- Figure EV4/Figure EV4E.xlsx
- __MACOSX/Figure EV4/._Figure EV4E.xlsx
- Figure EV4/._.DS_Store
- Figure EV4/Figure EV4D.pdf
- __MACOSX/Figure EV4/._Figure EV4D.pdf
- Figure EV4/Figure EV4F.xlsx
- __MACOSX/Figure EV4/._Figure EV4F.xlsx
- Figure EV4/._Figure EV4F
- Figure EV4/._Figure EV4E
- Figure EV4/._Figure EV4D.pdf
- Figure EV4/Figure EV4B.xlsx
- __MACOSX/Figure EV4/._Figure EV4B.xlsx
- Figure EV4/._Figure EV4B.xlsx
- Figure EV4/.DS_Store
- __MACOSX/Figure EV4/._.DS_Store
- Figure EV4/._Figure EV4F.xlsx
- Figure EV4/._Figure EV4E.xlsx
- Figure EV4/._Figure EV4D
