# Supplementary material for: Reprograming of the ubiquitin ligase Ubr1 by intrinsically disordered Roq1 through cooperating multifunctional motifs
Source: EMBO J. 2025 Feb 7;44(6):1774–803. doi: 10.1038/s44318-025-00375-7 (PMC11914429; doi:10.1038/s44318-025-00375-7)
Supplement: Supplementary file 14 — Figure EV4 Source Data [file 44318_2025_375_MOESM14_ESM.zip › Figure EV4/Figure EV4E.xlsx]

## Sheet: source data EV4E
replicate 1
		sample	405	488	488 - autofluorescence	(488 - autofluorescence)/405	ratio Tm/nt
	nt	background control (SSY795)	8104	331	0	0				reporter fluorescence remaining after Tm treatment in % of untreated cells
	nt	∆roq1	11781	9559	9228	0.783295				Data used for plotting
	nt	WT	11370	5582	5251	0.461829
	nt	I54K	12283	8758	8427	0.68607					replicate 1	replicate 2	replicate 3	mean	SEM
	nt	I54R	12452	7076	6745	0.54168
	Tm	background control (SSY795)	35199	783	0	0				∆roq1	62	60	70	64	3.05505
	Tm	∆roq1	43963	22206	21423	0.487296	0.62			WT	25	24	33	27.3333	2.848
	Tm	WT	40547	5475	4692	0.115718	0.25
	Tm	I54K	42567	15921	15138	0.355628	0.52			I54K	52	52	60	54.6667	2.66667
	Tm	I54R	41557	6880	6097	0.146714	0.27			I54R	27	27	32	28.6667	1.66667
replicate 2
		sample	405	488	488 - autofluorescence	(488 - autofluorescence)/405	ratio Tm/nt
	nt	background control (SSY795)	9196	344	0	0
	nt	∆roq1	12443	10274	9930	0.798039
	nt	WT	12414	6206	5862	0.472209
	nt	I54K	13417	9693	9349	0.696803
	nt	I54R	12997	7600	7256	0.558283
	Tm	background control (SSY795)	35837	758	0	0
	Tm	∆roq1	41866	20839	20081	0.479649	0.6
	Tm	WT	38892	5178	4420	0.113648	0.24
	Tm	I54K	40018	15344	14586	0.364486	0.52
	Tm	I54R	38711	6599	5841	0.150887	0.27
replicate 3
		sample	405	488	488 - autofluorescence	(488 - autofluorescence)/405	ratio Tm/nt
	nt	background control (SSY795)	10501	388	0	0
	nt	∆roq1	12293	8287	7899	0.642561
	nt	WT	14265	5542	5154	0.361304
	nt	I54K	12638	7152	6764	0.535211
	nt	I54R	14669	6717	6329	0.431454
	Tm	background control (SSY795)	39827	965	0	0
	Tm	∆roq1	44288	20973	20008	0.45177	0.7
	Tm	WT	52584	7257	6292	0.119656	0.33
	Tm	I54K	45400	15598	14633	0.322313	0.6
	Tm	I54R	43007	6947	5982	0.139094	0.32

## Sheet: README
	The geometric mean of flow cytometry data for 405 (BFP) and 488 (GFP) fluorescence was used.
	Autofluorescence was determined a background control strain not expressing GFP. Autofluorescence was subtracted from 488 (GFP) fluorescence and the resulting corrected GFP fluorescence values were divided by 405 (BFP) fluorescence.
	The GFP/BFP ratios of treated cells (Tm) were divided by the ratios of corresponding untreated cells (nt).
