# Supplementary material for: Reprograming of the ubiquitin ligase Ubr1 by intrinsically disordered Roq1 through cooperating multifunctional motifs
Source: EMBO J. 2025 Feb 7;44(6):1774–803. doi: 10.1038/s44318-025-00375-7 (PMC11914429; doi:10.1038/s44318-025-00375-7)
Supplement: Supplementary file 14 — Figure EV4 Source Data [file 44318_2025_375_MOESM14_ESM.zip › Figure EV4/Figure EV4F.xlsx]

## Sheet: source data Figure EV4F
replicate 1
		sample	405	488	488 - autofluorescence	(488 - autofluorescence)/405	ratio Tm/nt
	nt	background control (SSY795)	12675	485	0	0				reporter fluorescence remaining after Tm treatment in % of untreated cells							Data used for plotting
	nt	WT	16157	16426	15941	0.986631
	nt	∆roq1	16699	22496	22011	1.3181					replicate 1	replicate 2	replicate 3	replicate 4			mean	SEM
	nt	E36K	16506	19086	18601	1.12692
	nt	E36A	16073	15061	14576	0.906862				WT	13	17	22	17		∆roq1	57	4.36845
	nt	M39K	16271	19951	19466	1.19636				∆roq1	47	54	68	57		WT	17	1.84278
	nt	M39A	15767	15423	14938	0.947422				E36K	32	43	51	44
	nt	N45K	17229	21170	20685	1.20059				E36A	16	21	26	21		E36K	43	3.92641
	nt	N45A	16188	15680	15195	0.938658				M39K	40	49	58	50		E36A	21	2.04124
	nt	Q50K	15876	15109	14624	0.921139				M39A	16	22	26	22		M39K	49	3.68273
	nt	Q50A	15928	15587	15102	0.948142				N45K	41	51	59	50		M39A	22	2.06155
	nt	I54K	16056	18693	18208	1.13403				N45A	16	22	25	22		N45K	50	3.68273
	nt	I54A	16008	17128	16643	1.03967				Q50K	40	50	55	47		N45A	21	1.88746
	nt	N62K	15542	16829	16344	1.0516				Q50A	16	22	23	21		Q50K	48	3.13581
	nt	N62A	16197	15561	15076	0.93079				I54K	36	43	51	45		Q50A	21	1.55456
	nt	I65K	17309	19438	18953	1.09498				I54A	18	23	29	23		I54K	44	3.09233
	nt	I65A	16905	16495	16010	0.947057				N62K	24	31	39	30		I54A	23	2.25
	nt	E67K	16008	17388	16903	1.05591				N62A	15	22	27	22		N62K	31	3.08221
	nt	E67A	15922	14621	14136	0.887828				I65K	32	39	48	40		N62A	22	2.46644
	Tm	background control (SSY795)	35598	1018	0	0				I65A	17	22	27	22		I65K	40	3.27554
	Tm	WT	39698	6301	5283	0.13308	0.13			E67K	28	35	40	37		I65A	22	2.04124
	Tm	∆roq1	36617	23738	22720	0.620477	0.47			E67A	16	20	24	21		E67K	35	2.54951
	Tm	E36K	42037	16329	15311	0.364227	0.32									E67A	20	1.65202
	Tm	E36A	41385	7073	6055	0.146309	0.16
	Tm	M39K	42394	21060	20042	0.472756	0.4
	Tm	M39A	41493	7402	6384	0.153857	0.16
	Tm	N45K	41110	21179	20161	0.490416	0.41
	Tm	N45A	41488	7146	6128	0.147705	0.16
	Tm	Q50K	42358	16737	15719	0.371099	0.4
	Tm	Q50A	42646	7494	6476	0.151855	0.16
	Tm	I54K	40152	17430	16412	0.408747	0.36
	Tm	I54A	40641	8674	7656	0.188381	0.18
	Tm	N62K	38260	10479	9461	0.247282	0.24
	Tm	N62A	38289	6455	5437	0.141999	0.15
	Tm	I65K	42328	16036	15018	0.354801	0.32
	Tm	I65A	38516	7163	6145	0.159544	0.17
	Tm	E67K	41124	13240	12222	0.297199	0.28
	Tm	E67A	39621	6561	5543	0.139901	0.16
replicate 2
		sample	405	488	488 - autofluorescence	(488 - autofluorescence)/405	ratio Tm/nt
	nt	background control (SSY795)	10694	491	0	0
	nt	WT	14990	12310	11819	0.788459
	nt	∆roq1	14728	16695	16204	1.10022
	nt	E36K	14672	13961	13470	0.918075
	nt	E36A	13931	10050	9559	0.686168
	nt	M39K	14526	14579	14088	0.969847
	nt	M39A	14804	11218	10727	0.724601
	nt	N45K	15098	15296	14805	0.980593
	nt	N45A	13735	10292	9801	0.713578
	nt	Q50K	14593	11475	10984	0.75269
	nt	Q50A	14358	11291	10800	0.752194
	nt	I54K	15398	15477	14986	0.973243
	nt	I54A	14871	13110	12619	0.848564
	nt	N62K	14313	12602	12111	0.846154
	nt	N62A	15820	12119	11628	0.735019
	nt	I65K	15912	15191	14700	0.923831
	nt	I65A	15243	11777	11286	0.740405
	nt	E67K	15522	14153	13662	0.88017
	nt	E67A	16347	11925	11434	0.699456
	Tm	background control (SSY795)	36488	985	0	0
	Tm	WT	35949	5896	4911	0.13661	0.17
	Tm	∆roq1	43380	26940	25955	0.598317	0.54
	Tm	E36K	42248	17524	16539	0.391474	0.43
	Tm	E36A	43227	7258	6273	0.145118	0.21
	Tm	M39K	44412	22212	21227	0.477956	0.49
	Tm	M39A	45323	8230	7245	0.159853	0.22
	Tm	N45K	43715	22778	21793	0.498525	0.51
	Tm	N45A	45093	8056	7071	0.156809	0.22
	Tm	Q50K	44404	17571	16586	0.373525	0.5
	Tm	Q50A	45751	8400	7415	0.162073	0.22
	Tm	I54K	39373	17629	16644	0.422726	0.43
	Tm	I54A	40410	9036	8051	0.199233	0.23
	Tm	N62K	37287	10702	9717	0.2606	0.31
	Tm	N62A	41221	7719	6734	0.163363	0.22
	Tm	I65K	42415	16394	15409	0.363291	0.39
	Tm	I65A	44863	8294	7309	0.162918	0.22
	Tm	E67K	41310	13749	12764	0.308981	0.35
	Tm	E67A	41297	6692	5707	0.138194	0.2
replicate 3
		sample	405	488	488 - autofluorescence	(488 - autofluorescence)/405	ratio Tm/nt
	nt	background control (SSY795)	11183	438	0	0
	nt	WT	12301	8027	7589	0.616942
	nt	∆roq1	13514	11984	11546	0.854373
	nt	E36K	13359	10771	10333	0.773486
	nt	E36A	12825	7354	6916	0.539259
	nt	M39K	12835	10703	10265	0.799766
	nt	M39A	12658	7700	7262	0.573708
	nt	N45K	13404	11310	10872	0.811101
	nt	N45A	12655	7809	7371	0.582458
	nt	Q50K	12960	7840	7402	0.571142
	nt	Q50A	13063	8462	8024	0.614254
	nt	I54K	12938	11103	10665	0.824316
	nt	I54A	12243	9045	8607	0.703014
	nt	N62K	12180	7757	7319	0.600903
	nt	N62A	12217	7341	6903	0.565032
	nt	I65K	13111	10293	9855	0.751659
	nt	I65A	12378	7292	6854	0.553724
	nt	E67K	12038	8712	8274	0.687323
	nt	E67A	12822	7770	7332	0.57183
	Tm	background control (SSY795)	28221	821	0	0
	Tm	WT	32995	5241	4420	0.13396	0.22
	Tm	∆roq1	32782	19951	19130	0.583552	0.68
	Tm	E36K	33085	13952	13131	0.396887	0.51
	Tm	E36A	33120	5405	4584	0.138406	0.26
	Tm	M39K	33052	16109	15288	0.462544	0.58
	Tm	M39A	32668	5744	4923	0.150698	0.26
	Tm	N45K	32686	16356	15535	0.47528	0.59
	Tm	N45A	33075	5594	4773	0.144308	0.25
	Tm	Q50K	33949	11467	10646	0.313588	0.55
	Tm	Q50A	32764	5510	4689	0.143114	0.23
	Tm	I54K	33084	14610	13789	0.416788	0.51
	Tm	I54A	32760	7586	6765	0.206502	0.29
	Tm	N62K	32085	8309	7488	0.23338	0.39
	Tm	N62A	33257	5987	5166	0.155336	0.27
	Tm	I65K	34291	13101	12280	0.358111	0.48
	Tm	I65A	35176	6152	5331	0.151552	0.27
	Tm	E67K	33857	10099	9278	0.274035	0.4
	Tm	E67A	35921	5829	5008	0.139417	0.24
replicate 4
		sample	405	488	488 - autofluorescence	(488 - autofluorescence)/405	ratio Tm/nt
	nt	background control (SSY795)	12410	494	0	0
	nt	WT	14887	12144	11650	0.782562
	nt	∆roq1	15400	17395	16901	1.09747
	nt	E36K	15890	14512	14018	0.88219
	nt	E36A	15162	10831	10337	0.68177
	nt	M39K	16270	16091	15597	0.958636
	nt	M39A	14679	11123	10629	0.724096
	nt	N45K	15668	15988	15494	0.988895
	nt	N45A	14751	11601	11107	0.752966
	nt	Q50K	15212	12600	12106	0.795819
	nt	Q50A	14969	11837	11343	0.757766
	nt	I54K	15140	14866	14372	0.949273
	nt	I54A	13796	12255	11761	0.852493
	nt	N62K	14717	12964	12470	0.847319
	nt	N62A	15381	11704	11210	0.728821
	nt	I65K	15333	14299	13805	0.900346
	nt	I65A	15354	11692	11198	0.729321
	nt	E67K	15759	13290	12796	0.81198
	nt	E67A	14780	10503	10009	0.677199
	Tm	background control (SSY795)	34468	971	0	0
	Tm	WT	41491	6601	5630	0.135692	0.17
	Tm	∆roq1	39516	25565	24594	0.622381	0.57
	Tm	E36K	41245	16864	15893	0.385332	0.44
	Tm	E36A	39530	6692	5721	0.144726	0.21
	Tm	M39K	39433	20032	19061	0.483377	0.5
	Tm	M39A	40895	7611	6640	0.162367	0.22
	Tm	N45K	42878	22247	21276	0.496199	0.5
	Tm	N45A	40594	7543	6572	0.161896	0.22
	Tm	Q50K	40617	16324	15353	0.377994	0.47
	Tm	Q50A	40269	7234	6263	0.155529	0.21
	Tm	I54K	39810	17809	16838	0.422959	0.45
	Tm	I54A	41473	9025	8054	0.194199	0.23
	Tm	N62K	36488	10114	9143	0.250576	0.3
	Tm	N62A	39373	7222	6251	0.158764	0.22
	Tm	I65K	42421	16298	15327	0.361307	0.4
	Tm	I65A	43088	8012	7041	0.16341	0.22
	Tm	E67K	41671	13587	12616	0.302753	0.37
	Tm	E67A	41848	7005	6034	0.144188	0.21

## Sheet: README
	The geometric mean of flow cytometry data for 405 (BFP) and 488 (GFP) fluorescence was used.
	Autofluorescence was determined a background control strain not expressing GFP. Autofluorescence was subtracted from 488 (GFP) fluorescence and the resulting corrected GFP fluorescence values were divided by 405 (BFP) fluorescence.
	The GFP/BFP ratios of treated cells (Tm) were divided by the ratios of corresponding untreated cells (nt).
