# Supplementary material for: Reprograming of the ubiquitin ligase Ubr1 by intrinsically disordered Roq1 through cooperating multifunctional motifs
Source: EMBO J. 2025 Feb 7;44(6):1774–803. doi: 10.1038/s44318-025-00375-7 (PMC11914429; doi:10.1038/s44318-025-00375-7)
Supplement: Supplementary file 14 — Figure EV4 Source Data [file 44318_2025_375_MOESM14_ESM.zip › Figure EV4/Figure EV4B.xlsx]

## Sheet: source data Figure EV4B
Roq1 sequence	residue	IUPred3	VSL2	PrDOS	DisEMBL	IsUnstruct	Metapredict	ESpritz N	RONN	AIUPred	Dispro	MFDp	NetsurfP-3.0		mean	SD
M	1	0.5107	0.951125	0.9066	0.837348	0.99	0.865	0.62	0.74	0.883	0.87	0.987	0.930416		0.840932	0.147487		Disorder likelihood versus Roq1 residue
L	2	0.541	0.950476	0.8707	0.721014	0.971	0.876	0.636	0.67	0.886	0.79	0.983	0.766879		0.805172	0.141914
R	3	0.576	0.948995	0.8474	0.691102	0.965	0.854	0.641	0.67	0.875	0.89	0.971	0.684137		0.801136	0.139863
R	4	0.6084	0.945002	0.8385	0.586546	0.957	0.847	0.583	0.66	0.865	0.89	0.962	0.637205		0.781638	0.15355
E	5	0.6334	0.939247	0.7925	0.606997	0.946	0.834	0.518	0.67	0.852	0.76	0.983	0.604899		0.76167	0.154206
T	6	0.6492	0.932767	0.7588	0.560085	0.927	0.827	0.424	0.66	0.83	0.38	0.974	0.557677		0.706711	0.199845
S	7	0.6558	0.927721	0.6936	0.560006	0.91	0.822	0.343	0.66	0.82	0.21	0.972	0.491594		0.672143	0.238192
T	8	0.6547	0.921273	0.6816	0.458333	0.875	0.834	0.274	0.64	0.812	0.26	0.964	0.435893		0.6509	0.244963
I	9	0.6487	0.913159	0.6622	0.51614	0.841	0.819	0.247	0.63	0.817	0.32	0.953	0.399935		0.647261	0.234756
Y	10	0.641	0.900825	0.6391	0.40385	0.837	0.819	0.238	0.63	0.811	0.45	0.957	0.409087		0.644655	0.228681
R	11	0.6396	0.89971	0.6229	0.375001	0.861	0.826	0.264	0.65	0.818	0.43	0.937	0.426842		0.645838	0.228015
T	12	0.6445	0.88918	0.6061	0.488299	0.879	0.837	0.275	0.67	0.822	0.43	0.921	0.4457		0.658982	0.214464
H	13	0.6456	0.886794	0.5946	0.407384	0.898	0.83	0.32	0.68	0.819	0.47	0.906	0.518475		0.664654	0.205149
K	14	0.6465	0.880122	0.5803	0.572294	0.917	0.833	0.358	0.68	0.828	0.52	0.908	0.549894		0.689426	0.181239
K	15	0.6561	0.879731	0.5606	0.684056	0.93	0.841	0.432	0.69	0.813	0.66	0.903	0.532265		0.715146	0.159426
S	16	0.6806	0.883159	0.5366	0.577281	0.938	0.848	0.504	0.7	0.821	0.69	0.904	0.522135		0.717065	0.15873
N	17	0.7073	0.883251	0.5142	0.759858	0.937	0.85	0.547	0.7	0.823	0.64	0.906	0.502654		0.730855	0.154479
S	18	0.7267	0.880719	0.4808	0.56324	0.935	0.85	0.533	0.7	0.831	0.71	0.922	0.399322		0.710982	0.181219
S	19	0.7334	0.874182	0.4778	0.444926	0.924	0.846	0.492	0.7	0.822	0.68	0.924	0.328527		0.687236	0.204971
I	20	0.7299	0.866079	0.5141	0.396234	0.901	0.833	0.459	0.7	0.821	0.68	0.925	0.276145		0.675122	0.215189
L	21	0.7294	0.856347	0.5244	0.398523	0.901	0.82	0.449	0.7	0.83	0.62	0.923	0.247842		0.666626	0.219285
R	22	0.7333	0.841523	0.5282	0.530234	0.916	0.82	0.481	0.7	0.818	0.73	0.918	0.308372		0.693719	0.191581
S	23	0.7238	0.8247	0.53	0.395561	0.927	0.827	0.495	0.7	0.823	0.69	0.905	0.32723		0.680691	0.1998
Q	24	0.7113	0.805577	0.5296	0.563788	0.93	0.816	0.507	0.69	0.819	0.74	0.902	0.32609		0.69503	0.180566
R	25	0.6964	0.77287	0.5257	0.472028	0.927	0.816	0.493	0.68	0.822	0.81	0.888	0.357213		0.688351	0.184418
D	26	0.6913	0.74607	0.5133	0.467573	0.922	0.807	0.487	0.67	0.831	0.84	0.889	0.350143		0.684532	0.188316
Q	27	0.6927	0.725551	0.4811	0.534129	0.911	0.799	0.46	0.68	0.817	0.84	0.9	0.316855		0.679778	0.191558
T	28	0.6992	0.696916	0.4638	0.530595	0.894	0.791	0.461	0.68	0.824	0.78	0.891	0.275526		0.665586	0.193569
R	29	0.7115	0.682695	0.4412	0.452289	0.877	0.783	0.46	0.67	0.815	0.74	0.895	0.291842		0.651627	0.194668
V	30	0.7252	0.671879	0.4238	0.421555	0.854	0.774	0.447	0.65	0.812	0.63	0.896	0.249185		0.629552	0.202368
D	31	0.7288	0.658403	0.4165	0.515782	0.851	0.759	0.439	0.64	0.805	0.64	0.884	0.232515		0.630833	0.196442
S	32	0.7239	0.644089	0.417	0.447384	0.841	0.756	0.436	0.63	0.796	0.57	0.866	0.212884		0.611688	0.200586
L	33	0.7074	0.625606	0.4165	0.511245	0.815	0.745	0.435	0.63	0.788	0.58	0.86	0.182402		0.608013	0.19681
V	34	0.6909	0.615306	0.4123	0.52118	0.809	0.742	0.446	0.63	0.781	0.52	0.85	0.2137		0.602616	0.188103
E	35	0.6816	0.600045	0.4134	0.510947	0.823	0.74	0.45	0.61	0.791	0.42	0.819	0.235956		0.591246	0.188243
E	36	0.6776	0.591419	0.4212	0.548795	0.827	0.742	0.45	0.6	0.775	0.48	0.8	0.262699		0.597976	0.174155
S	37	0.6798	0.572295	0.4208	0.679809	0.82	0.738	0.463	0.59	0.767	0.42	0.761	0.282072		0.599481	0.170351
P	38	0.6871	0.542809	0.4191	0.688254	0.797	0.72	0.48	0.56	0.744	0.42	0.762	0.315586		0.594654	0.159689
M	39	0.7106	0.517567	0.4169	0.790883	0.751	0.739	0.498	0.54	0.737	0.36	0.738	0.338339		0.594774	0.167513
G	40	0.7441	0.512977	0.4059	0.779417	0.711	0.751	0.493	0.52	0.729	0.31	0.714	0.368948		0.586612	0.16953
D	41	0.7645	0.505492	0.3976	0.719705	0.666	0.733	0.468	0.5	0.722	0.22	0.756	0.340793		0.566091	0.185317
F	42	0.7729	0.50524	0.3938	0.666078	0.598	0.736	0.442	0.48	0.71	0.24	0.797	0.325773		0.555566	0.184795
G	43	0.7588	0.516434	0.3918	0.73918	0.581	0.738	0.414	0.47	0.684	0.27	0.856	0.327977		0.562266	0.191696
I	44	0.7303	0.508939	0.3881	0.61656	0.56	0.724	0.415	0.45	0.666	0.3	0.883	0.318393		0.546691	0.181857
N	45	0.6846	0.50197	0.3745	0.706962	0.572	0.728	0.424	0.44	0.653	0.23	0.873	0.402753		0.549232	0.184642
N	46	0.6284	0.487506	0.3557	0.74197	0.576	0.704	0.433	0.43	0.629	0.25	0.662	0.372461		0.522503	0.156196
Q	47	0.5697	0.468506	0.3381	0.774031	0.571	0.667	0.42	0.42	0.611	0.3	0.614	0.33781		0.507596	0.148879
P	48	0.514	0.450386	0.3146	0.74062	0.555	0.613	0.401	0.42	0.58	0.25	0.586	0.309094		0.477808	0.145775
T	49	0.4713	0.425087	0.2762	0.778485	0.514	0.589	0.35	0.4	0.548	0.22	0.579	0.24987		0.450079	0.163567
Q	50	0.4468	0.398283	0.2325	0.600679	0.471	0.53	0.295	0.38	0.51	0.14	0.558	0.222024		0.398691	0.147773
P	51	0.4341	0.391251	0.1831	0.697153	0.404	0.475	0.239	0.36	0.494	0.07	0.554	0.180516		0.37351	0.178619
G	52	0.4324	0.389729	0.1268	0.623521	0.279	0.456	0.179	0.34	0.444	0.04	0.581	0.127801		0.334938	0.186734
V	53	0.4433	0.37693	0.0984	0.255077	0.136	0.39	0.132	0.32	0.418	0.02	0.567	0.0983112		0.271252	0.172444
I	54	0.4585	0.36645	0.0903	0.256552	0.068	0.312	0.102	0.31	0.383	0.02	0.592	0.0741433		0.252745	0.181769
Y	55	0.4678	0.35009	0.0861	0.22927	0.043	0.264	0.087	0.31	0.347	0.01	0.578	0.0640988		0.236363	0.182129
Y	56	0.4683	0.363901	0.085	0.172376	0.037	0.258	0.083	0.31	0.365	0.01	0.592	0.0533498		0.233161	0.189223
F	57	0.4636	0.366507	0.0855	0.200277	0.042	0.276	0.092	0.33	0.344	0.01	0.596	0.0442766		0.237513	0.188448
V	58	0.4512	0.336868	0.0885	0.199691	0.064	0.3	0.107	0.36	0.365	0.01	0.604	0.0494151		0.24464	0.18643
E	59	0.4332	0.359026	0.0958	0.289889	0.11	0.343	0.131	0.39	0.397	0.01	0.665	0.051788		0.272975	0.194753
L	60	0.4151	0.367286	0.1063	0.463881	0.135	0.392	0.178	0.42	0.419	0.02	0.672	0.0569955		0.303797	0.199305
T	61	0.4027	0.425161	0.1473	0.419289	0.189	0.444	0.237	0.45	0.483	0.03	0.697	0.0851362		0.334132	0.195278
N	62	0.4109	0.469029	0.1982	0.557292	0.24	0.489	0.313	0.47	0.523	0.03	0.77	0.163147		0.386131	0.204285
L	63	0.4342	0.509532	0.2509	0.549019	0.277	0.553	0.369	0.5	0.567	0.07	0.829	0.19722		0.425489	0.204774
G	64	0.4763	0.558169	0.2986	0.451896	0.356	0.609	0.443	0.53	0.612	0.15	0.873	0.377687		0.477971	0.182632
I	65	0.5375	0.61485	0.3564	0.62851	0.425	0.684	0.499	0.56	0.654	0.19	0.901	0.429938		0.540016	0.181189
Q	66	0.6069	0.655943	0.4196	0.584445	0.618	0.725	0.571	0.59	0.71	0.21	0.917	0.614626		0.601876	0.16995
E	67	0.6803	0.69075	0.4858	0.557434	0.747	0.781	0.648	0.62	0.734	0.38	0.949	0.768578		0.670155	0.148974
N	68	0.7467	0.726019	0.5854	0.462658	0.825	0.84	0.717	0.65	0.765	0.44	0.962	0.870945		0.715894	0.158687
T	69	0.8035	0.759061	0.6618	0.573346	0.886	0.871	0.788	0.69	0.798	0.63	0.964	0.916141		0.778404	0.120805
S	70	0.8494	0.775204	0.729	0.59166	0.947	0.886	0.857	0.72	0.82	0.77	0.963	0.95198		0.821687	0.110979
S	71	0.8818	0.793934	0.7853	0.715816	0.981	0.916	0.899	0.75	0.846	0.86	0.966	0.97315		0.864	0.088754
N	72	0.9025	0.810993	0.8297	0.57807	1	0.939	0.932	0.78	0.873	0.89	0.97	0.983357		0.874052	0.116014
N	73	0.9146	0.82385	0.8595	0.744929	1	0.943	0.959	0.81	0.882	0.92	0.969	0.98951		0.901282	0.0789744
N	74	0.921	0.83176	0.8867	0.777296	1	0.942	0.97	0.83	0.894	0.93	0.979	0.991474		0.912769	0.0710203
N	75	0.9233	0.839921	0.9019	0.722916	1	0.944	0.972	0.84	0.903	0.94	0.988	0.9914		0.91387	0.0806977
N	76	0.928	0.854808	0.9045	0.769917	1	0.945	0.964	0.85	0.904	0.96	0.988	0.989726		0.921496	0.0689236
N	77	0.9334	0.868601	0.9007	0.693663	1	0.946	0.927	0.84	0.901	0.97	0.988	0.987642		0.913001	0.0849705
N	78	0.9338	0.880322	0.8948	0.714979	1	0.945	0.892	0.83	0.904	0.97	0.989	0.982851		0.911396	0.0802957
H	79	0.9253	0.888597	0.8831	0.812049	1	0.938	0.872	0.82	0.904	0.97	0.989	0.979007		0.915088	0.0630776
G	80	0.9205	0.892786	0.8678	0.764148	1	0.942	0.858	0.8	0.904	0.97	0.982	0.978817		0.906671	0.0743524
D	81	0.91	0.897168	0.8507	0.721507	1	0.937	0.841	0.8	0.909	0.97	0.983	0.98428		0.900305	0.0843263
D	82	0.8983	0.900776	0.8294	0.815004	1	0.923	0.829	0.8	0.91	0.98	0.984	0.978263		0.903979	0.0721572
E	83	0.8868	0.905904	0.8006	0.836404	1	0.927	0.823	0.78	0.902	0.98	0.985	0.975825		0.900211	0.0766158
N	84	0.8669	0.912293	0.7686	0.78933	1	0.923	0.813	0.77	0.909	0.96	0.985	0.974667		0.889316	0.0857427
G	85	0.8548	0.91663	0.7353	0.799578	1	0.934	0.804	0.75	0.91	0.93	0.984	0.960774		0.88159	0.0904959
S	86	0.8408	0.922837	0.7105	0.774001	1	0.928	0.804	0.75	0.906	0.93	0.981	0.955444		0.875215	0.0960642
R	87	0.8249	0.932687	0.6928	0.753192	1	0.924	0.8	0.74	0.902	0.93	0.976	0.938585		0.867847	0.101414
Y	88	0.8094	0.943	0.6787	0.707736	1	0.917	0.803	0.73	0.894	0.96	0.972	0.935074		0.862493	0.11191
G	89	0.7921	0.952178	0.6639	0.731004	1	0.92	0.828	0.72	0.893	0.97	0.967	0.95293		0.865843	0.114769
H	90	0.7772	0.958323	0.6571	0.663459	1	0.895	0.861	0.7	0.893	0.97	0.964	0.962541		0.858469	0.126935
G	91	0.7522	0.965765	0.6549	0.65132	1	0.923	0.874	0.69	0.885	0.96	0.957	0.958994		0.856015	0.131678
S	92	0.7206	0.969702	0.6582	0.573681	1	0.906	0.886	0.68	0.876	0.96	0.948	0.953751		0.844328	0.145478
S	93	0.6872	0.971167	0.6629	0.604558	1	0.908	0.884	0.66	0.882	0.97	0.937	0.936235		0.841922	0.144348
L	94	0.6595	0.974555	0.6824	0.745298	1	0.894	0.888	0.65	0.881	0.97	0.94	0.92082		0.850464	0.129759
G	95	0.6374	0.975471	0.6987	0.749011	1	0.903	0.884	0.64	0.885	0.98	0.934	0.934797		0.851782	0.133801
G	96	0.6171	0.977768	0.7181	0.727368	1	0.889	0.884	0.65	0.882	0.98	0.933	0.936486		0.849569	0.134999
D	97	0.6037	0.978424	0.7444	0.664428	1	0.881	0.847	0.66	0.88	0.98	0.953	0.923239		0.842933	0.139964
V	98	0.5978	0.978652	0.7589	0.519803	1	0.868	0.807	0.67	0.87	0.97	0.952	0.887947		0.823342	0.157444
H	99	0.598	0.97942	0.8411	0.587373	1	0.864	0.756	0.7	0.872	0.98	0.963	0.8835		0.835366	0.145241
S	100	0.6015	0.979905	0.7882	0.612065	1	0.852	0.714	0.69	0.862	0.96	0.973	0.853364		0.823836	0.142965
R	101	0.603	0.980089	0.8252	0.734381	1	0.847	0.682	0.69	0.854	0.98	0.968	0.813873		0.831462	0.133576
R	102	0.5944	0.979773	0.848	0.686691	1	0.827	0.716	0.73	0.843	0.98	0.973	0.778		0.829655	0.133664
C	103	0.5649	0.979339	0.8259	0.728095	1	0.829	0.685	0.75	0.843	0.97	0.975	0.804851		0.82959	0.135087
S	104	0.5	0.97898	0.9018	0.830206	1	0.753	0.686	0.78	0.843	0.97	0.978	0.842588		0.838631	0.146242

## Sheet: README
	disorder predictions were run via web interfaces of the following disorder prediction algorithms:
	IUPred3
	VSL2
	PrDOS
	DisEMBL
	IsUnstruct
	Metapredict
	ESpritz N
	RONN
	AIUPred
	Dispro
	MFDp
	NetsurfP-3.0
	For each Roq1 residue, the algorithms return a likelihood for being disordered on a scale from 0 to 1.
	The mean of all 12 predictions and the standard deviation was determined and plotted.
