# Supplementary material for: Reprograming of the ubiquitin ligase Ubr1 by intrinsically disordered Roq1 through cooperating multifunctional motifs
Source: EMBO J. 2025 Feb 7;44(6):1774–803. doi: 10.1038/s44318-025-00375-7 (PMC11914429; doi:10.1038/s44318-025-00375-7)
Supplement: Supplementary file 15 — Figure EV5 Source Data [file 44318_2025_375_MOESM15_ESM.zip]

Archive with 25 entries (24 files):
- Figure EV5/
- Figure EV5/Figure EV5C.pdf
- __MACOSX/Figure EV5/._Figure EV5C.pdf
- Figure EV5/Figure EV5G.pdf
- __MACOSX/Figure EV5/._Figure EV5G.pdf
- Figure EV5/._.DS_Store
- Figure EV5/._Figure EV5D.pdf
- Figure EV5/._Figure EV5G.pdf
- Figure EV5/Figure EV5D.pdf
- __MACOSX/Figure EV5/._Figure EV5D.pdf
- Figure EV5/.DS_Store
- __MACOSX/Figure EV5/._.DS_Store
- Figure EV5/Figure EV5E.pdf
- __MACOSX/Figure EV5/._Figure EV5E.pdf
- Figure EV5/Figure EV5B.xlsx
- __MACOSX/Figure EV5/._Figure EV5B.xlsx
- Figure EV5/._Figure EV5F.pdf
- Figure EV5/Figure EV5F.pdf
- __MACOSX/Figure EV5/._Figure EV5F.pdf
- Figure EV5/._Figure EV5C.pdf
- Figure EV5/._Figure EV5B.xlsx
- Figure EV5/Figure EV5A.pdf
- __MACOSX/Figure EV5/._Figure EV5A.pdf
- Figure EV5/._Figure EV5E.pdf
- Figure EV5/._Figure EV5A.pdf
