# Supplementary material for: Reprograming of the ubiquitin ligase Ubr1 by intrinsically disordered Roq1 through cooperating multifunctional motifs
Source: EMBO J. 2025 Feb 7;44(6):1774–803. doi: 10.1038/s44318-025-00375-7 (PMC11914429; doi:10.1038/s44318-025-00375-7)
Supplement: Supplementary file 15 — Figure EV5 Source Data [file 44318_2025_375_MOESM15_ESM.zip › Figure EV5/Figure EV5B.xlsx]

## Sheet: source data Figure EV5B
	replicate 1					replicate 2						mean
	Ubr1	Ubr1:Roq1 1:2	Ubr1:Roq1 1:10			Ubr1	Ubr1:Roq1 1:2	Ubr1:Roq1 1:10				Ubr1	Ubr1:Roq1 1:2	Ubr1:Roq1 1:10
	0	0	0			0	0	0			0	0	0	0
	0.0300649	0.0329872	0.0286091			0.0254832	0.0226192	0.0267449			0.2	0.027774	0.0278032	0.027677
	0.050364	0.0535488	0.0522774			0.0450536	0.0373374	0.0411569			0.4	0.0477088	0.0454431	0.0467172
	0.0659754	0.0660373	0.0640545			0.0606313	0.0538788	0.0536825			0.6	0.0633033	0.0599581	0.0588685
	0.0856934	0.0853669	0.078922			0.0827005	0.0698413	0.0665352			0.8	0.084197	0.0776041	0.0727286
	0.101247	0.10144	0.0936108			0.0929221	0.0878835	0.0795011			1	0.0970847	0.0946618	0.0865559
	0.114889	0.115454	0.111022			0.11178	0.10382	0.0941217			1.2	0.113335	0.109637	0.102572
	0.127345	0.132512	0.126757			0.121377	0.116883	0.108274			1.4	0.124361	0.124698	0.117516
	0.147932	0.144016	0.14206			0.141769	0.128931	0.116574			1.6	0.14485	0.136474	0.129317
	0.160051	0.15901	0.154731			0.154282	0.147507	0.1299			1.8	0.157167	0.153259	0.142316
	0.176676	0.172098	0.169507			0.17156	0.160153	0.141373			2	0.174118	0.166125	0.15544
	0.191312	0.187895	0.181849			0.184794	0.173308	0.152962			2.2	0.188053	0.180602	0.167406
	0.20223	0.205588	0.19913			0.196136	0.189553	0.163691			2.4	0.199183	0.19757	0.181411
	0.214153	0.215712	0.20915			0.206019	0.200749	0.180285			2.6	0.210086	0.208231	0.194718
	0.2312	0.230211	0.22026			0.222682	0.214922	0.188849			2.8	0.226941	0.222566	0.204555
	0.240369	0.237634	0.233351			0.235654	0.22322	0.196611			3	0.238011	0.230427	0.214981
	0.257949	0.249089	0.245034			0.246295	0.233317	0.214053			3.2	0.252122	0.241203	0.229544
	0.267834	0.264235	0.25472			0.25923	0.251557	0.219454			3.4	0.263532	0.257896	0.237087
	0.279486	0.277684	0.266187			0.271999	0.260938	0.233386			3.6	0.275742	0.269311	0.249787
	0.290379	0.292103	0.281162			0.281854	0.275369	0.241347			3.8	0.286117	0.283736	0.261255
	0.305678	0.303158	0.293747			0.292793	0.284464	0.248408			4	0.299235	0.293811	0.271078
	0.316458	0.319017	0.30372			0.308144	0.294832	0.261787			4.2	0.312301	0.306925	0.282754
	0.329616	0.328555	0.312638			0.318233	0.305146	0.269866			4.4	0.323924	0.31685	0.291252
	0.338866	0.34355	0.326019			0.323145	0.315904	0.27958			4.6	0.331005	0.329727	0.3028
	0.353476	0.34652	0.338626			0.338701	0.330353	0.286327			4.8	0.346088	0.338436	0.312477
	0.358878	0.357243	0.350015			0.346393	0.33479	0.293351			5	0.352636	0.346017	0.321683
	0.373839	0.37224	0.353364			0.355745	0.346134	0.303874			5.2	0.364792	0.359187	0.328619
	0.383301	0.381525	0.368316			0.363621	0.357244	0.314011			5.4	0.373461	0.369385	0.341164
	0.391564	0.388625	0.377716			0.377118	0.36414	0.317094			5.6	0.384341	0.376383	0.347405
	0.405966	0.403009	0.39001			0.384447	0.379039	0.329354			5.8	0.395207	0.391024	0.359682
	0.411355	0.413462	0.396936			0.393411	0.38666	0.337087			6	0.402383	0.400061	0.367011
	0.417963	0.420253	0.404936			0.401334	0.397028	0.346163			6.2	0.409648	0.40864	0.375549
	0.43095	0.42939	0.41918			0.410666	0.404828	0.353702			6.4	0.420808	0.417109	0.386441
	0.442806	0.437644	0.426216			0.419639	0.419849	0.366422			6.6	0.431223	0.428747	0.396319
	0.446482	0.447175	0.440603			0.426159	0.421624	0.370742			6.8	0.436321	0.4344	0.405673
	0.458351	0.45767	0.448296			0.43736	0.433769	0.378189			7	0.447856	0.44572	0.413242
	0.467983	0.468015	0.45324			0.443476	0.44044	0.389248			7.2	0.45573	0.454228	0.421244
	0.474707	0.474422	0.464077			0.45424	0.455803	0.396137			7.4	0.464473	0.465113	0.430107
	0.485967	0.485469	0.472094			0.463496	0.459534	0.397289			7.6	0.474731	0.472502	0.434691
	0.495359	0.497749	0.482872			0.472382	0.466896	0.404604			7.8	0.483871	0.482322	0.443738
	0.497492	0.503641	0.487872			0.476588	0.475341	0.41345			8	0.48704	0.489491	0.450661
	0.513655	0.513947	0.497825			0.487655	0.48709	0.42591			8.2	0.500655	0.500519	0.461868
	0.516729	0.520653	0.509496			0.490126	0.490014	0.430764			8.4	0.503427	0.505334	0.47013
	0.525709	0.530365	0.518058			0.500672	0.498813	0.438156			8.6	0.513191	0.514589	0.478107
	0.532292	0.541906	0.525078			0.507896	0.509863	0.440895			8.8	0.520094	0.525884	0.482986
	0.542989	0.547435	0.53208			0.513793	0.512835	0.452637			9	0.528391	0.530135	0.492359
	0.547836	0.55744	0.54466			0.520656	0.522699	0.459715			9.2	0.534246	0.54007	0.502187
	0.559711	0.563685	0.548803			0.528716	0.532954	0.465288			9.4	0.544213	0.548319	0.507046
	0.559136	0.572711	0.559665			0.532923	0.540324	0.471115			9.6	0.54603	0.556518	0.51539
	0.571391	0.580017	0.567775			0.538553	0.545426	0.478431			9.8	0.554972	0.562721	0.523103
	0.581584	0.592154	0.575346			0.549674	0.556716	0.483311			10	0.565629	0.574435	0.529329
	0.586012	0.595454	0.582195			0.550526	0.558008	0.492009			10.2	0.568269	0.576731	0.537102
	0.59369	0.608374	0.589762			0.559169	0.569477	0.498703			10.4	0.57643	0.588926	0.544233
	0.602583	0.612687	0.594947			0.567749	0.576178	0.506566			10.6	0.585166	0.594433	0.550757
	0.608661	0.62026	0.604219			0.571728	0.587979	0.511415			10.8	0.590194	0.60412	0.557817
	0.611221	0.625911	0.610306			0.58233	0.588321	0.512311			11	0.596776	0.607116	0.561308
	0.618806	0.634946	0.615642			0.58212	0.597272	0.521235			11.2	0.600463	0.616109	0.568438
	0.628651	0.641204	0.62404			0.592894	0.605125	0.529387			11.4	0.610773	0.623165	0.576713
	0.631748	0.649234	0.632849			0.596118	0.6112	0.532746			11.6	0.613933	0.630217	0.582797
	0.639477	0.656599	0.642269			0.603976	0.618263	0.540968			11.8	0.621726	0.637431	0.591618
	0.650373	0.666924	0.646579			0.608166	0.62529	0.551152			12	0.629269	0.646107	0.598865
	0.652691	0.670897	0.658286			0.613171	0.634523	0.555207			12.2	0.632931	0.65271	0.606747
	0.658541	0.68196	0.662321			0.621123	0.638075	0.560959			12.4	0.639832	0.660017	0.61164
	0.665085	0.691309	0.667603			0.622461	0.644178	0.565362			12.6	0.643773	0.667744	0.616482
	0.672102	0.697597	0.67734			0.629924	0.64899	0.566992			12.8	0.651013	0.673294	0.622166
	0.677482	0.703835	0.684092			0.635305	0.658275	0.572646			13	0.656393	0.681055	0.628369
	0.687823	0.708974	0.688986			0.641264	0.667368	0.584491			13.2	0.664544	0.688171	0.636738
	0.68736	0.715699	0.699039			0.646909	0.673279	0.588526			13.4	0.667135	0.694489	0.643782
	0.698509	0.716413	0.704656			0.652109	0.676029	0.5922			13.6	0.675309	0.696221	0.648428
	0.703078	0.728603	0.714961			0.663318	0.684712	0.601217			13.8	0.683198	0.706657	0.658089
	0.708174	0.73563	0.72203			0.661814	0.68388	0.602988			14	0.684994	0.709755	0.662509
	0.715447	0.743638	0.724985			0.660375	0.698174	0.610096			14.2	0.687911	0.720906	0.667541
	0.720607	0.757309	0.73073			0.674736	0.703985	0.61848			14.4	0.697672	0.730647	0.674605
	0.72152	0.751014	0.737228			0.677844	0.708686	0.624752			14.6	0.699682	0.72985	0.68099
	0.732399	0.763203	0.741666			0.681838	0.714435	0.625461			14.8	0.707118	0.738819	0.683563
	0.738268	0.765575	0.744029			0.689044	0.723714	0.633128			15	0.713656	0.744645	0.688578
	0.744107	0.774484	0.758315			0.696279	0.726851	0.633945			15.2	0.720193	0.750667	0.69613
	0.75043	0.78415	0.7653			0.700215	0.732182	0.6445			15.4	0.725323	0.758166	0.7049
	0.756656	0.790688	0.76839			0.709093	0.738197	0.641827			15.6	0.732874	0.764442	0.705109
	0.759644	0.793744	0.775749			0.711479	0.745705	0.654103			15.8	0.735562	0.769724	0.714926
	0.768669	0.804303	0.780736			0.713602	0.754154	0.6593			16	0.741135	0.779229	0.720018
	0.771408	0.811265	0.788658			0.720483	0.754573	0.662745			16.2	0.745945	0.782919	0.725701
	0.773957	0.819909	0.79303			0.72615	0.760106	0.667507			16.4	0.750053	0.790008	0.730269
	0.781206	0.825035	0.800554			0.730993	0.771003	0.670642			16.6	0.756099	0.798019	0.735598
	0.791621	0.823119	0.807343			0.731963	0.770555	0.677974			16.8	0.761792	0.796837	0.742658
	0.790623	0.837192	0.813374			0.739074	0.77923	0.682437			17	0.764848	0.808211	0.747906
	0.796161	0.841539	0.819695			0.744722	0.785363	0.686455			17.2	0.770442	0.813451	0.753075
	0.802922	0.843032	0.822916			0.752078	0.790759	0.69436			17.4	0.7775	0.816895	0.758638
	0.812747	0.850128	0.832479			0.752069	0.797774	0.699555			17.6	0.782408	0.823951	0.766017
	0.814313	0.85906	0.838666			0.760823	0.802822	0.703634			17.8	0.787568	0.830941	0.77115
	0.817222	0.863221	0.840834			0.760567	0.810924	0.712404			18	0.788894	0.837072	0.776619
	0.827325	0.873459	0.84694			0.76582	0.811318	0.71168			18.2	0.796573	0.842389	0.77931
	0.829549	0.87844	0.851381			0.7747	0.815093	0.720423			18.4	0.802124	0.846766	0.785902
	0.834282	0.885126	0.862462			0.776254	0.822105	0.721484			18.6	0.805268	0.853616	0.791973
	0.839154	0.886836	0.866531			0.78104	0.828913	0.722565			18.8	0.810097	0.857874	0.794548
	0.849596	0.893596	0.871082			0.787331	0.833907	0.731272			19	0.818463	0.863752	0.801177
	0.846589	0.894743	0.875422			0.787643	0.839497	0.736167			19.2	0.817116	0.86712	0.805794
	0.856491	0.907416	0.883443			0.795155	0.848859	0.738652			19.4	0.825823	0.878137	0.811048
	0.858752	0.912214	0.891242			0.798082	0.850232	0.744279			19.6	0.828417	0.881223	0.817761
	0.86011	0.916257	0.895372			0.807737	0.856617	0.750526			19.8	0.833924	0.886437	0.822949
	0.874079	0.92034	0.900038			0.806644	0.860561	0.756333			20	0.840361	0.890451	0.828185
	0.87508	0.929112	0.903953			0.81411	0.868198	0.755354			20.2	0.844595	0.898655	0.829653
	0.881122	0.933449	0.91279			0.816476	0.869347	0.766215			20.4	0.848799	0.901398	0.839503
	0.88072	0.938882	0.916839			0.821747	0.877495	0.767139			20.6	0.851233	0.908188	0.841989
	0.886808	0.948121	0.92105			0.819283	0.882395	0.772977			20.8	0.853045	0.915258	0.847014
	0.895844	0.951217	0.926173			0.828536	0.885816	0.778891			21	0.86219	0.918517	0.852532
	0.902299	0.953681	0.928698			0.832707	0.893079	0.780872			21.2	0.867503	0.92338	0.854785
	0.902633	0.959924	0.936875			0.834552	0.898523	0.788248			21.4	0.868592	0.929224	0.862562
	0.909673	0.968533	0.946792			0.845428	0.90186	0.789208			21.6	0.877551	0.935196	0.868
	0.912469	0.971284	0.946527			0.849387	0.908853	0.796258			21.8	0.880928	0.940068	0.871393
	0.917677	0.980528	0.951536			0.851963	0.911279	0.800705			22	0.88482	0.945904	0.87612
	0.91859	0.982976	0.957631			0.856378	0.919883	0.801295			22.2	0.887484	0.951429	0.879463
	0.93063	0.987285	0.966086			0.860653	0.924491	0.808948			22.4	0.895642	0.955888	0.887517
	0.930278	0.995113	0.969163			0.860247	0.927694	0.813933			22.6	0.895263	0.961404	0.891548
	0.936564	0.996319	0.976018			0.870449	0.931089	0.812558			22.8	0.903507	0.963704	0.894288
	0.936402	1.00437	0.981548			0.870551	0.934838	0.820955			23	0.903477	0.969604	0.901252
	0.943459	1.01095	0.983786			0.87491	0.936958	0.826985			23.2	0.909184	0.973957	0.905385
	0.949224	1.01357	0.992302			0.880632	0.948254	0.831208			23.4	0.914928	0.980912	0.911755
	0.952483	1.01799	0.996139			0.883761	0.950526	0.835427			23.6	0.918122	0.98426	0.915783
	0.958744	1.01792	0.999568			0.884763	0.953973	0.83953			23.8	0.921754	0.985945	0.919549
	0.960888	1.02852	1.00359			0.890784	0.961819	0.839404			24	0.925836	0.995167	0.921496
	0.967981	1.03972	1.0078			0.897496	0.962458	0.845492			24.2	0.932738	1.00109	0.926646
	0.97116	1.03899	1.01925			0.898136	0.968956	0.848367			24.4	0.934648	1.00397	0.933808
	0.97861	1.04542	1.0161			0.903505	0.974709	0.851724			24.6	0.941057	1.01007	0.933914
	0.984708	1.04903	1.02694			0.908779	0.978798	0.86086			24.8	0.946743	1.01391	0.9439
	0.988215	1.05522	1.02602			0.912837	0.981362	0.859309			25	0.950526	1.01829	0.942666
	0.987302	1.0597	1.03404			0.912793	0.987426	0.864743			25.2	0.950047	1.02356	0.94939
	0.997046	1.06729	1.04388			0.914993	0.995585	0.870784			25.4	0.95602	1.03144	0.957331
	0.999314	1.06684	1.04375			0.925336	0.992907	0.877321			25.6	0.962325	1.02988	0.960535
	1.00425	1.0726	1.0481			0.928029	1.0008	0.875532			25.8	0.96614	1.0367	0.961817
	1.00669	1.08048	1.05035			0.934375	1.00697	0.876388			26	0.970533	1.04372	0.963369
	1.00725	1.08823	1.0561			0.934065	1.01003	0.888537			26.2	0.970659	1.04913	0.972319
	1.0178	1.08471	1.06302			0.942243	1.01711	0.89285			26.4	0.98002	1.05091	0.977933
	1.02348	1.0954	1.07291			0.944362	1.01662	0.897514			26.6	0.983923	1.05601	0.985211
	1.0261	1.09967	1.07306			0.946693	1.02306	0.899002			26.8	0.986396	1.06136	0.98603
	1.03203	1.10204	1.07468			0.951493	1.02674	0.902617			27	0.991763	1.06439	0.988647
	1.03561	1.11145	1.08184			0.952206	1.03302	0.907511			27.2	0.99391	1.07223	0.994674
	1.0367	1.11155	1.09054			0.956422	1.03829	0.91102			27.4	0.996559	1.07492	1.00078
	1.04297	1.12061	1.09295			0.960176	1.04163	0.911258			27.6	1.00157	1.08112	1.0021
	1.04912	1.12235	1.09756			0.969111	1.04255	0.916518			27.8	1.00911	1.08245	1.00704
	1.05067	1.12921	1.10407			0.972499	1.05035	0.92057			28	1.01158	1.08978	1.01232
	1.05444	1.13096	1.10459			0.973758	1.05306	0.9253			28.2	1.0141	1.09201	1.01495
	1.05849	1.13695	1.10737			0.97766	1.05286	0.930649			28.4	1.01808	1.0949	1.01901
	1.06548	1.14609	1.11344			0.979223	1.06192	0.932537			28.6	1.02235	1.10401	1.02299
	1.06922	1.15197	1.11345			0.983885	1.06969	0.938927			28.8	1.02655	1.11083	1.02619
	1.06968	1.15038	1.12011			0.986279	1.06979	0.938823			29	1.02798	1.11009	1.02947
	1.07667	1.15649	1.12868			0.993297	1.07255	0.941536			29.2	1.03498	1.11452	1.03511
	1.08018	1.15774	1.13267			0.996718	1.077	0.949487			29.4	1.03845	1.11737	1.04108
	1.08671	1.16822	1.13694			0.999559	1.08062	0.949711			29.6	1.04313	1.12442	1.04333
	1.08363	1.16719	1.14164			1.00574	1.0879	0.954729			29.8	1.04469	1.12754	1.04818
	1.09388	1.17349	1.14318			1.01145	1.0925	0.955261			30	1.05266	1.13299	1.04922
	1.09653	1.18057	1.1505			1.01352	1.09924	0.961276			30.2	1.05503	1.1399	1.05589
	1.0972	1.17966	1.15104			1.02061	1.09755	0.965238			30.4	1.05891	1.1386	1.05814
	1.10287	1.18396	1.15592			1.01641	1.10261	0.969966			30.6	1.05964	1.14328	1.06294
	1.10772	1.19169	1.16357			1.01848	1.10742	0.972558			30.8	1.0631	1.14955	1.06807
	1.11239	1.19539	1.1653			1.02337	1.1119	0.975125			31	1.06788	1.15364	1.07021
	1.11502	1.20019	1.17186			1.02628	1.11837	0.980988			31.2	1.07065	1.15928	1.07642
	1.1218	1.20315	1.1707			1.03244	1.11928	0.980166			31.4	1.07712	1.16122	1.07544
	1.12259	1.20734	1.17859			1.03849	1.11908	0.986316			31.6	1.08054	1.16321	1.08245
	1.12754	1.20614	1.18077			1.04012	1.12389	0.987382			31.8	1.08383	1.16502	1.08408
	1.12911	1.21795	1.18684			1.04254	1.13035	0.992623			32	1.08582	1.17415	1.08973
	1.13283	1.22092	1.19156			1.04459	1.1362	0.993866			32.2	1.08871	1.17856	1.09271
	1.13511	1.22447	1.19296			1.05367	1.13631	1.002			32.4	1.09439	1.18039	1.09748
	1.14381	1.22596	1.20122			1.04953	1.14281	1.00147			32.6	1.09667	1.18439	1.10134
	1.15046	1.23239	1.20108			1.05816	1.14676	1.00414			32.8	1.10431	1.18957	1.10261
	1.15234	1.23839	1.21146			1.05854	1.15021	1.01171			33	1.10544	1.1943	1.11159
	1.1568	1.23731	1.21156			1.06537	1.15215	1.01248			33.2	1.11108	1.19473	1.11202
	1.16384	1.24606	1.21494			1.0667	1.16002	1.01719			33.4	1.11527	1.20304	1.11606
	1.16718	1.25145	1.22031			1.06898	1.16212	1.01686			33.6	1.11808	1.20678	1.11858
	1.16643	1.25798	1.22326			1.07182	1.16687	1.02198			33.8	1.11912	1.21242	1.12262
	1.17177	1.2543	1.23028			1.07656	1.16884	1.02292			34	1.12417	1.21157	1.1266
	1.17502	1.25956	1.23189			1.07879	1.17508	1.03087			34.2	1.12691	1.21732	1.13138
	1.18331	1.26746	1.23465			1.08433	1.17503	1.03159			34.4	1.13382	1.22124	1.13312
	1.18373	1.26455	1.24402			1.08334	1.18044	1.03971			34.6	1.13353	1.2225	1.14186
	1.1847	1.27312	1.2437			1.09246	1.1886	1.04098			34.8	1.13858	1.23086	1.14234
	1.18986	1.2793	1.24946			1.09396	1.1936	1.04428			35	1.14191	1.23645	1.14687
	1.18936	1.28008	1.25225			1.09815	1.19133	1.03983			35.2	1.14376	1.23571	1.14604
	1.19658	1.28219	1.25863			1.10113	1.19773	1.05194			35.4	1.14886	1.23996	1.15528
	1.19845	1.2906	1.2554			1.10368	1.20149	1.05343			35.6	1.15106	1.24604	1.15442
	1.20494	1.28951	1.26198			1.10921	1.20176	1.05725			35.8	1.15708	1.24564	1.15962
	1.20477	1.29584	1.26091			1.11003	1.20417	1.06075			36	1.1574	1.25001	1.16083
	1.21173	1.30365	1.26769			1.11043	1.21383	1.06815			36.2	1.16108	1.25874	1.16792
	1.21604	1.30311	1.26639			1.11337	1.21066	1.06439			36.4	1.1647	1.25688	1.16539
	1.22163	1.307	1.28113			1.1185	1.2197	1.07003			36.6	1.17006	1.26335	1.17558
	1.22133	1.3129	1.28111			1.12095	1.22005	1.0699			36.8	1.17114	1.26648	1.1755
	1.22654	1.32028	1.28743			1.12654	1.22266	1.07256			37	1.17654	1.27147	1.18
	1.22754	1.31507	1.28526			1.13043	1.22567	1.08037			37.2	1.17898	1.27037	1.18282
	1.23738	1.32248	1.29209			1.12981	1.23396	1.07713			37.4	1.18359	1.27822	1.18461
	1.2395	1.32933	1.2956			1.13664	1.23302	1.08634			37.6	1.18807	1.28118	1.19097
	1.23861	1.33215	1.30062			1.14207	1.24124	1.09175			37.8	1.19034	1.28669	1.19619
	1.2441	1.33943	1.3077			1.14143	1.24523	1.08983			38	1.19276	1.29233	1.19876
	1.24972	1.34237	1.31292			1.1435	1.2524	1.09521			38.2	1.19661	1.29739	1.20407
	1.25034	1.34476	1.31096			1.14737	1.24685	1.09782			38.4	1.19885	1.29581	1.20439
	1.25596	1.34963	1.31527			1.15509	1.25705	1.09779			38.6	1.20553	1.30334	1.20653
	1.25981	1.34685	1.32369			1.15303	1.25612	1.10302			38.8	1.20642	1.30149	1.21336
	1.25966	1.35512	1.32392			1.15759	1.25978	1.10759			39	1.20862	1.30745	1.21575
	1.26055	1.35783	1.32561			1.16377	1.26213	1.11122			39.2	1.21216	1.30998	1.21841
	1.2661	1.36145	1.33444			1.15805	1.26314	1.10535			39.4	1.21208	1.31229	1.21989
	1.2741	1.36175	1.33153			1.17202	1.27175	1.11328			39.6	1.22306	1.31675	1.22241
	1.27609	1.36776	1.34129			1.17268	1.27334	1.11248			39.8	1.22439	1.32055	1.22688
	1.2808	1.37178	1.33607			1.17432	1.27649	1.11978			40	1.22756	1.32413	1.22792
	1.28122	1.37351	1.34721			1.18381	1.2775	1.11968			40.2	1.23252	1.3255	1.23344
	1.28655	1.3735	1.3463			1.18345	1.28263	1.12575			40.4	1.235	1.32806	1.23603
	1.28497	1.37626	1.35202			1.18321	1.28484	1.13124			40.6	1.23409	1.33055	1.24163
	1.29416	1.38221	1.35301			1.1834	1.28987	1.13093			40.8	1.23878	1.33604	1.24197
	1.29754	1.38472	1.35779			1.18809	1.29548	1.13362			41	1.24281	1.3401	1.2457
	1.30198	1.39219	1.36167			1.19283	1.29692	1.14037			41.2	1.24741	1.34456	1.25102
	1.30148	1.39658	1.36198			1.19704	1.29911	1.13937			41.4	1.24926	1.34785	1.25067
	1.30784	1.3969	1.36924			1.20051	1.30269	1.14771			41.6	1.25417	1.3498	1.25847
	1.3116	1.40479	1.37173			1.20308	1.30528	1.14531			41.8	1.25734	1.35504	1.25852
	1.31475	1.40501	1.37553			1.20193	1.30589	1.14553			42	1.25834	1.35545	1.26053
	1.31507	1.41072	1.37493			1.20627	1.31337	1.15402			42.2	1.26067	1.36205	1.26448
	1.31771	1.40847	1.38511			1.21023	1.31852	1.15375			42.4	1.26397	1.3635	1.26943
	1.32553	1.41726	1.38037			1.2105	1.32505	1.15387			42.6	1.26802	1.37115	1.26712
	1.32676	1.41899	1.38626			1.21584	1.32289	1.15559			42.8	1.2713	1.37094	1.27092
	1.32852	1.4213	1.38664			1.2192	1.3297	1.1616			43	1.27386	1.3755	1.27412
	1.33172	1.42601	1.39532			1.22468	1.32649	1.1698			43.2	1.2782	1.37625	1.28256
	1.34226	1.42685	1.39783			1.22711	1.33329	1.1697			43.4	1.28469	1.38007	1.28377
	1.3394	1.4319	1.40409			1.23213	1.33855	1.17145			43.6	1.28576	1.38523	1.28777
	1.33873	1.44078	1.40532			1.23514	1.33885	1.17054			43.8	1.28694	1.38981	1.28793
	1.35011	1.44123	1.40552			1.23735	1.33883	1.17619			44	1.29373	1.39003	1.29085
	1.35208	1.43849	1.40807			1.23895	1.34538	1.17476			44.2	1.29552	1.39194	1.29142
	1.35655	1.44283	1.41112			1.24289	1.34544	1.18111			44.4	1.29972	1.39413	1.29611
	1.35736	1.44656	1.41402			1.24424	1.35327	1.18315			44.6	1.3008	1.39991	1.29858
	1.36313	1.45515	1.41787			1.2426	1.35372	1.18646			44.8	1.30286	1.40443	1.30216
	1.36433	1.45356	1.423			1.24899	1.3587	1.19029			45	1.30666	1.40613	1.30664
	1.36384	1.45807	1.42935			1.24988	1.35889	1.19049			45.2	1.30686	1.40848	1.30992
	1.36971	1.45787	1.43248			1.25758	1.35922	1.19297			45.4	1.31365	1.40854	1.31272
	1.37122	1.46379	1.43593			1.25863	1.36368	1.19988			45.6	1.31492	1.41374	1.3179
	1.37625	1.46685	1.43785			1.26409	1.36616	1.194			45.8	1.32017	1.4165	1.31592
	1.38232	1.467	1.44066			1.25805	1.36928	1.19922			46	1.32019	1.41814	1.31994
	1.38279	1.47164	1.44217			1.26841	1.37271	1.20564			46.2	1.3256	1.42218	1.32391
	1.38646	1.47472	1.44533			1.27076	1.3765	1.21048			46.4	1.32861	1.42561	1.3279
	1.39354	1.47879	1.44998			1.27378	1.38126	1.21283			46.6	1.33366	1.43002	1.3314
	1.39235	1.48389	1.45378			1.27591	1.38271	1.21068			46.8	1.33413	1.4333	1.33223
	1.39796	1.48657	1.44986			1.27425	1.38304	1.21354			47	1.3361	1.43481	1.3317
	1.40001	1.48924	1.45583			1.28363	1.38964	1.21731			47.2	1.34182	1.43944	1.33657
	1.39803	1.4916	1.46222			1.28635	1.39047	1.22037			47.4	1.34219	1.44104	1.3413
	1.40543	1.49189	1.46127			1.28563	1.39503	1.22574			47.6	1.34553	1.44346	1.3435
	1.40561	1.49597	1.46319			1.28952	1.40014	1.2236			47.8	1.34756	1.44806	1.34339
	1.41182	1.49946	1.47094			1.29172	1.39883	1.2279			48	1.35177	1.44915	1.34942
	1.41852	1.50257	1.46708			1.29485	1.40158	1.23079			48.2	1.35668	1.45207	1.34894
	1.42029	1.50315	1.47532			1.29579	1.40449	1.23296			48.4	1.35804	1.45382	1.35414
	1.4166	1.50923	1.47505			1.29733	1.40661	1.23517			48.6	1.35696	1.45792	1.35511
	1.42485	1.51045	1.47835			1.30372	1.41042	1.23714			48.8	1.36429	1.46044	1.35774
	1.42556	1.51242	1.48445			1.30917	1.41561	1.24063			49	1.36737	1.46401	1.36254
	1.43634	1.51863	1.48544			1.30783	1.4153	1.23981			49.2	1.37209	1.46697	1.36262
	1.43064	1.52134	1.48704			1.30976	1.42038	1.24534			49.4	1.3702	1.47086	1.36619
	1.43555	1.5228	1.49342			1.31341	1.42091	1.24443			49.6	1.37448	1.47185	1.36893
	1.43894	1.52647	1.49269			1.3239	1.42403	1.24751			49.8	1.38142	1.47525	1.3701
	1.44235	1.53166	1.49803			1.32107	1.43176	1.2567			50	1.38171	1.48171	1.37737
	1.44544	1.53104	1.50305			1.32193	1.43339	1.25418			50.2	1.38368	1.48222	1.37862
	1.44802	1.53535	1.5048			1.32622	1.43752	1.25562			50.4	1.38712	1.48643	1.38021
	1.44905	1.53518	1.50721			1.32897	1.43626	1.25794			50.6	1.38901	1.48572	1.38257
	1.45612	1.5358	1.50482			1.32905	1.44077	1.26179			50.8	1.39259	1.48828	1.38331
	1.46173	1.53932	1.51546			1.33319	1.44019	1.26392			51	1.39746	1.48975	1.38969
	1.45891	1.54748	1.51673			1.33822	1.4444	1.26607			51.2	1.39857	1.49594	1.3914
	1.46598	1.54824	1.51862			1.33561	1.44775	1.26645			51.4	1.40079	1.498	1.39253
	1.46628	1.55086	1.51835			1.34226	1.44772	1.27235			51.6	1.40427	1.49929	1.39535
	1.46547	1.5574	1.52362			1.34151	1.45091	1.27351			51.8	1.40349	1.50416	1.39856
	1.47196	1.55303	1.52719			1.34693	1.45359	1.27632			52	1.40945	1.50331	1.40176
	1.47917	1.55976	1.52819			1.34609	1.45562	1.27796			52.2	1.41263	1.50769	1.40307
	1.4737	1.56269	1.53573			1.35063	1.46176	1.27712			52.4	1.41216	1.51222	1.40643
	1.48014	1.56355	1.53658			1.35382	1.46503	1.28106			52.6	1.41698	1.51429	1.40882
	1.48396	1.56484	1.53853			1.35795	1.46641	1.27972			52.8	1.42095	1.51563	1.40912
	1.49042	1.57107	1.53805			1.36058	1.47009	1.28492			53	1.4255	1.52058	1.41149
	1.4891	1.57396	1.54055			1.36237	1.47131	1.28561			53.2	1.42574	1.52263	1.41308
	1.49711	1.57142	1.54646			1.36448	1.47261	1.28882			53.4	1.4308	1.52202	1.41764
	1.49729	1.57368	1.54654			1.36795	1.47242	1.29162			53.6	1.43262	1.52305	1.41908
	1.49365	1.57935	1.5468			1.36532	1.47628	1.29544			53.8	1.42949	1.52781	1.42112
	1.50519	1.58189	1.55305			1.37302	1.48082	1.29734			54	1.43911	1.53136	1.4252
	1.5071	1.58521	1.55789			1.371	1.48261	1.2996			54.2	1.43905	1.53391	1.42875
	1.50541	1.58778	1.56021			1.37848	1.48567	1.30321			54.4	1.44195	1.53672	1.43171
	1.51065	1.58715	1.55919			1.38114	1.48628	1.30556			54.6	1.44589	1.53672	1.43237
	1.51597	1.59039	1.56003			1.38376	1.48883	1.30346			54.8	1.44987	1.53961	1.43175
	1.51794	1.59415	1.56748			1.38789	1.4925	1.31031			55	1.45292	1.54332	1.4389
	1.51964	1.59534	1.56652			1.39094	1.49734	1.31059			55.2	1.45529	1.54634	1.43856
	1.52453	1.59983	1.5707			1.39276	1.49956	1.31201			55.4	1.45865	1.54969	1.44135
	1.52508	1.60127	1.5718			1.38775	1.50373	1.31152			55.6	1.45642	1.5525	1.44166
	1.52929	1.60849	1.57319			1.39695	1.50119	1.31957			55.8	1.46312	1.55484	1.44638
	1.53024	1.60746	1.58071			1.39917	1.50507	1.32034			56	1.4647	1.55626	1.45052
	1.53126	1.60973	1.57936			1.40227	1.50825	1.3247			56.2	1.46677	1.55899	1.45203
	1.53781	1.60608	1.58156			1.40563	1.51318	1.32701			56.4	1.47172	1.55963	1.45428
	1.54521	1.61174	1.58752			1.40507	1.51106	1.32634			56.6	1.47514	1.5614	1.45693
	1.5397	1.61597	1.58947			1.40518	1.51993	1.33061			56.8	1.47244	1.56795	1.46004
	1.54541	1.61929	1.58689			1.40884	1.51714	1.33053			57	1.47712	1.56821	1.45871
	1.54996	1.62316	1.58664			1.40997	1.51807	1.33138			57.2	1.47996	1.57061	1.45901
	1.55371	1.6284	1.59224			1.41552	1.52437	1.33319			57.4	1.48462	1.57639	1.46271
	1.55595	1.62767	1.59918			1.41741	1.52633	1.3344			57.6	1.48668	1.577	1.46679
	1.5562	1.63395	1.60224			1.42125	1.53025	1.33925			57.8	1.48872	1.5821	1.47075
	1.55728	1.62895	1.59887			1.42368	1.5325	1.34114			58	1.49048	1.58073	1.47001
	1.56443	1.63712	1.60386			1.42449	1.53542	1.34354			58.2	1.49446	1.58627	1.4737
	1.56446	1.6386	1.60948			1.42637	1.53939	1.34258			58.4	1.49541	1.589	1.47603
	1.56889	1.6366	1.61006			1.42592	1.53974	1.34521			58.6	1.49741	1.58817	1.47763
	1.57567	1.64222	1.61705			1.43031	1.54192	1.34866			58.8	1.50299	1.59207	1.48286
	1.57271	1.64402	1.61723			1.43415	1.54841	1.35072			59	1.50343	1.59621	1.48398
	1.57833	1.64437	1.61768			1.4357	1.54176	1.35124			59.2	1.50702	1.59306	1.48446
	1.57773	1.65201	1.62401			1.43818	1.55138	1.35248			59.4	1.50795	1.60169	1.48825
	1.58104	1.65247	1.6209			1.44172	1.54773	1.35451			59.6	1.51138	1.6001	1.4877
	1.58813	1.64988	1.62234			1.44732	1.5495	1.35458			59.8	1.51773	1.59969	1.48846
	1.58833	1.65641	1.62037			1.44285	1.55506	1.3573			60	1.51559	1.60573	1.48884
	1.59389	1.6606	1.62833			1.44842	1.5567	1.36106			60.2	1.52115	1.60865	1.4947
	1.59067	1.65719	1.62984			1.45258	1.55678	1.36567			60.4	1.52163	1.60699	1.49775
	1.59821	1.66264	1.6364			1.45486	1.5631	1.36764			60.6	1.52654	1.61287	1.50202
	1.60248	1.66663	1.63579			1.45797	1.56827	1.36979			60.8	1.53022	1.61745	1.50279
	1.60017	1.66404	1.64042			1.46006	1.56434	1.36674			61	1.53011	1.61419	1.50358
	1.60664	1.67014	1.63847			1.4605	1.56568	1.37198			61.2	1.53357	1.61791	1.50523
	1.61029	1.66858	1.64341			1.46044	1.56454	1.36788			61.4	1.53536	1.61656	1.50565
	1.61368	1.67033	1.64766			1.46057	1.57797	1.37337			61.6	1.53713	1.62415	1.51051
	1.61375	1.67497	1.64549			1.4704	1.574	1.37746			61.8	1.54208	1.62448	1.51148
	1.61666	1.67483	1.64962			1.47287	1.5758	1.37819			62	1.54476	1.62531	1.5139
	1.61906	1.67851	1.65653			1.46965	1.57433	1.38106			62.2	1.54436	1.62642	1.5188
	1.61782	1.67985	1.65403			1.47247	1.58159	1.37734			62.4	1.54514	1.63072	1.51569
	1.6197	1.6846	1.6575			1.47347	1.58476	1.38739			62.6	1.54659	1.63468	1.52244
	1.62345	1.68441	1.654			1.47979	1.58467	1.38579			62.8	1.55162	1.63454	1.5199
	1.62812	1.68976	1.66472			1.47881	1.59081	1.38763			63	1.55346	1.64029	1.52617
	1.629	1.69094	1.66091			1.48265	1.58719	1.3901			63.2	1.55583	1.63906	1.52551
	1.63752	1.68855	1.66917			1.48533	1.59074	1.39167			63.4	1.56142	1.63964	1.53042
	1.63336	1.69663	1.66975			1.48979	1.59327	1.39387			63.6	1.56158	1.64495	1.53181
	1.63811	1.69705	1.66904			1.48696	1.59671	1.39766			63.8	1.56253	1.64688	1.53335
	1.64026	1.69934	1.66799			1.49212	1.59868	1.3954			64	1.56619	1.64901	1.5317
	1.64932	1.70128	1.67474			1.4946	1.59905	1.40423			64.2	1.57196	1.65016	1.53949
	1.64793	1.70155	1.67618			1.49554	1.60306	1.40126			64.4	1.57174	1.65231	1.53872
	1.64874	1.70804	1.67514			1.49888	1.60419	1.40264			64.6	1.57381	1.65612	1.53889
	1.65282	1.70802	1.67525			1.50553	1.60932	1.40193			64.8	1.57918	1.65867	1.53859
	1.6558	1.71006	1.68448			1.5028	1.60457	1.40801			65	1.5793	1.65732	1.54624
	1.65865	1.71571	1.68401			1.50472	1.61031	1.40836			65.2	1.58169	1.66301	1.54618
	1.65792	1.71339	1.68625			1.50626	1.60901	1.40926			65.4	1.58209	1.6612	1.54775
	1.66282	1.71702	1.68647			1.51122	1.61362	1.4096			65.6	1.58702	1.66532	1.54804
	1.66532	1.71803	1.69255			1.51193	1.61366	1.41585			65.8	1.58862	1.66584	1.5542
	1.66735	1.72041	1.69611			1.51743	1.61593	1.41592			66	1.59239	1.66817	1.55602
	1.66527	1.71997	1.69702			1.51762	1.61721	1.41492			66.2	1.59144	1.66859	1.55597
	1.66959	1.72705	1.69741			1.52226	1.62588	1.42038			66.4	1.59593	1.67646	1.55889
	1.67319	1.7244	1.69663			1.52043	1.62439	1.42004			66.6	1.59681	1.67439	1.55833
	1.67719	1.72258	1.70251			1.52401	1.62898	1.428			66.8	1.6006	1.67578	1.56526
	1.68196	1.72966	1.7023			1.5217	1.63016	1.42274			67	1.60183	1.67991	1.56252
	1.68198	1.72937	1.70696			1.52553	1.63526	1.43254			67.2	1.60376	1.68232	1.56975
	1.687	1.73251	1.7078			1.53231	1.63421	1.42624			67.4	1.60966	1.68336	1.56702
	1.68726	1.7342	1.71208			1.53743	1.63598	1.43361			67.6	1.61234	1.68509	1.57284
	1.68936	1.73318	1.71046			1.53177	1.63588	1.43247			67.8	1.61057	1.68453	1.57146
	1.69256	1.74104	1.71343			1.53774	1.63787	1.43243			68	1.61515	1.68945	1.57293
	1.6926	1.74062	1.71997			1.5375	1.64276	1.43599			68.2	1.61505	1.69169	1.57798
	1.69916	1.74369	1.71827			1.54188	1.63914	1.43511			68.4	1.62052	1.69142	1.57669
	1.70036	1.74347	1.71891			1.54253	1.64634	1.43629			68.6	1.62144	1.6949	1.5776
	1.69722	1.74763	1.72267			1.54334	1.64444	1.43891			68.8	1.62028	1.69604	1.58079
	1.70216	1.74934	1.72462			1.54468	1.64746	1.43859			69	1.62342	1.6984	1.58161
	1.70868	1.75172	1.72463			1.54898	1.64942	1.44475			69.2	1.62883	1.70057	1.58469
	1.70885	1.75457	1.728			1.55261	1.64974	1.44885			69.4	1.63073	1.70216	1.58843
	1.71196	1.75276	1.7286			1.55688	1.65263	1.4463			69.6	1.63442	1.70269	1.58745
	1.71422	1.75766	1.73119			1.55262	1.65568	1.44671			69.8	1.63342	1.70667	1.58895
	1.71551	1.76037	1.73516			1.555	1.65784	1.453			70	1.63526	1.7091	1.59408
	1.719	1.75862	1.7366			1.56083	1.66129	1.45457			70.2	1.63992	1.70996	1.59559
	1.7207	1.76377	1.73537			1.56179	1.65867	1.45177			70.4	1.64124	1.71122	1.59357
	1.72198	1.76931	1.73646			1.56577	1.66661	1.45759			70.6	1.64387	1.71796	1.59703
	1.72555	1.76547	1.74431			1.56459	1.66821	1.46193			70.8	1.64507	1.71684	1.60312
	1.72913	1.76565	1.74542			1.56652	1.66513	1.45654			71	1.64782	1.71539	1.60098
	1.73232	1.76807	1.74374			1.57077	1.67216	1.46111			71.2	1.65154	1.72012	1.60242
	1.73454	1.7721	1.74096			1.57554	1.66784	1.46656			71.4	1.65504	1.71997	1.60376
	1.73715	1.77404	1.74913			1.57221	1.67138	1.46059			71.6	1.65468	1.72271	1.60486
	1.73317	1.78015	1.75418			1.5765	1.67368	1.46302			71.8	1.65484	1.72691	1.6086
	1.74157	1.77489	1.75128			1.57353	1.67816	1.4693			72	1.65755	1.72652	1.61029
	1.7406	1.78027	1.75079			1.58423	1.67555	1.4749			72.2	1.66241	1.72791	1.61285
	1.74386	1.77908	1.75385			1.58007	1.67916	1.46475			72.4	1.66197	1.72912	1.6093
	1.74745	1.78335	1.75618			1.58373	1.68235	1.4756			72.6	1.66559	1.73285	1.61589
	1.75005	1.78325	1.76415			1.58827	1.68167	1.47304			72.8	1.66916	1.73246	1.61859
	1.75034	1.78582	1.76359			1.59141	1.68917	1.47442			73	1.67088	1.7375	1.619
	1.75567	1.78963	1.76637			1.59064	1.68991	1.47834			73.2	1.67315	1.73977	1.62236
	1.75613	1.79062	1.76452			1.5968	1.68979	1.47637			73.4	1.67646	1.74021	1.62045
	1.75912	1.79079	1.77118			1.59633	1.68996	1.48248			73.6	1.67772	1.74037	1.62683
	1.75958	1.79667	1.76766			1.591	1.69292	1.48373			73.8	1.67529	1.7448	1.6257
	1.76227	1.79574	1.77104			1.59942	1.69597	1.48821			74	1.68085	1.74586	1.62962
	1.76858	1.79936	1.77303			1.59909	1.69784	1.48301			74.2	1.68383	1.7486	1.62802
	1.77381	1.79983	1.77513			1.60283	1.69617	1.48839			74.4	1.68832	1.748	1.63176
	1.76609	1.80297	1.77618			1.60143	1.69788	1.48792			74.6	1.68376	1.75043	1.63205
	1.77161	1.79865	1.77579			1.60483	1.70095	1.48622			74.8	1.68822	1.7498	1.631
	1.77119	1.80125	1.77975			1.60899	1.70129	1.49235			75	1.69009	1.75127	1.63605
	1.77555	1.80677	1.7804			1.60411	1.70545	1.49094			75.2	1.68983	1.75611	1.63567
	1.78119	1.8084	1.78483			1.61523	1.70985	1.4967			75.4	1.69821	1.75912	1.64076
	1.78338	1.81001	1.78551			1.61065	1.7135	1.49344			75.6	1.69701	1.76176	1.63947
	1.78339	1.81522	1.79055			1.6142	1.70799	1.49818			75.8	1.6988	1.76161	1.64436
	1.7853	1.81154	1.78902			1.61771	1.71107	1.49952			76	1.70151	1.7613	1.64427
	1.78856	1.81569	1.792			1.62195	1.71584	1.50302			76.2	1.70526	1.76577	1.64751
	1.79169	1.81537	1.79877			1.62294	1.71469	1.50558			76.4	1.70732	1.76503	1.65217
	1.79092	1.82052	1.79287			1.62235	1.71487	1.50404			76.6	1.70664	1.7677	1.64845
	1.7935	1.82071	1.79928			1.62757	1.71719	1.50719			76.8	1.71053	1.76895	1.65324
	1.80004	1.82236	1.79974			1.6268	1.71904	1.50937			77	1.71342	1.7707	1.65456
	1.80031	1.82585	1.80113			1.62789	1.72284	1.51088			77.2	1.7141	1.77434	1.656
	1.80386	1.82212	1.8039			1.63125	1.72747	1.50663			77.4	1.71755	1.7748	1.65527
	1.80497	1.82267	1.80318			1.6322	1.72345	1.51099			77.6	1.71859	1.77306	1.65709
	1.80684	1.8325	1.803			1.6345	1.72799	1.51116			77.8	1.72067	1.78025	1.65708
	1.80929	1.83217	1.80605			1.63388	1.73014	1.51119			78	1.72159	1.78115	1.65862
	1.80969	1.83179	1.80862			1.64051	1.73043	1.51447			78.2	1.7251	1.78111	1.66154
	1.81122	1.8317	1.8131			1.63744	1.73371	1.51541			78.4	1.72433	1.78271	1.66425
	1.8185	1.83713	1.80966			1.64884	1.73652	1.51857			78.6	1.73367	1.78683	1.66412
	1.82064	1.83662	1.81571			1.6426	1.73913	1.52107			78.8	1.73162	1.78787	1.66839
	1.81816	1.84055	1.81657			1.64294	1.74085	1.51755			79	1.73055	1.7907	1.66706
	1.82253	1.84061	1.81896			1.6475	1.74044	1.52282			79.2	1.73502	1.79053	1.67089
	1.82366	1.84362	1.82189			1.64731	1.74152	1.52352			79.4	1.73548	1.79257	1.6727
	1.81912	1.84513	1.82224			1.65023	1.74098	1.5236			79.6	1.73467	1.79305	1.67292
	1.82796	1.84614	1.82575			1.65647	1.74363	1.52255			79.8	1.74222	1.79488	1.67415
	1.83246	1.85143	1.82116			1.66005	1.74249	1.52944			80	1.74626	1.79696	1.6753
	1.83017	1.84741	1.82824			1.65772	1.74567	1.52925			80.2	1.74394	1.79654	1.67875
	1.83576	1.85013	1.82293			1.65929	1.74658	1.5342			80.4	1.74752	1.79836	1.67856
	1.83486	1.84975	1.83229			1.66414	1.74563	1.53469			80.6	1.7495	1.79769	1.68349
	1.8404	1.85036	1.82956			1.66259	1.75063	1.53408			80.8	1.75149	1.80049	1.68182
	1.84152	1.85683	1.83373			1.66274	1.75051	1.53524			81	1.75213	1.80367	1.68448
	1.84488	1.85492	1.83134			1.66854	1.75345	1.53936			81.2	1.75671	1.80418	1.68535
	1.84851	1.8535	1.83561			1.67146	1.75852	1.53675			81.4	1.75999	1.80601	1.68618
	1.84716	1.86295	1.83668			1.67005	1.75756	1.53985			81.6	1.7586	1.81025	1.68826
	1.84738	1.86032	1.8366			1.67754	1.76007	1.53457			81.8	1.76246	1.81019	1.68558
	1.85165	1.86703	1.84092			1.67273	1.76254	1.53938			82	1.76219	1.81479	1.69015
	1.85236	1.86721	1.84123			1.67597	1.76463	1.54294			82.2	1.76416	1.81592	1.69209
	1.85472	1.8624	1.84225			1.67543	1.76201	1.54709			82.4	1.76507	1.81221	1.69467
	1.8605	1.86642	1.8483			1.68351	1.77035	1.54383			82.6	1.77201	1.81839	1.69607
	1.85819	1.8673	1.85002			1.67958	1.76626	1.54554			82.8	1.76888	1.81678	1.69778
	1.86327	1.86826	1.8496			1.68236	1.77155	1.54935			83	1.77282	1.81991	1.69948
	1.86042	1.87168	1.85038			1.68875	1.77173	1.55132			83.2	1.77459	1.82171	1.70085
	1.86173	1.87225	1.85353			1.68856	1.77377	1.54894			83.4	1.77515	1.82301	1.70124
	1.86575	1.8753	1.85221			1.6899	1.77707	1.55306			83.6	1.77782	1.82618	1.70263
	1.87272	1.8733	1.85518			1.69102	1.77838	1.55354			83.8	1.78187	1.82584	1.70436
	1.87082	1.87592	1.85675			1.69254	1.77459	1.5592			84	1.78168	1.82526	1.70797
	1.87553	1.87976	1.85579			1.69128	1.78001	1.55991			84.2	1.7834	1.82988	1.70785
	1.87671	1.87809	1.86266			1.6965	1.78212	1.55322			84.4	1.7866	1.83011	1.70794
	1.87949	1.88502	1.86675			1.695	1.78378	1.55813			84.6	1.78725	1.8344	1.71244
	1.88154	1.88282	1.86077			1.70286	1.78411	1.56258			84.8	1.7922	1.83346	1.71168
	1.88069	1.88057	1.86181			1.70317	1.78329	1.56263			85	1.79193	1.83193	1.71222
	1.88652	1.88691	1.87034			1.70274	1.78665	1.56135			85.2	1.79463	1.83678	1.71584
	1.887	1.89315	1.86994			1.70429	1.78769	1.56198			85.4	1.79564	1.84042	1.71596
	1.88474	1.89029	1.86588			1.71185	1.79345	1.56382			85.6	1.79829	1.84187	1.71485
	1.89319	1.88851	1.87502			1.70561	1.79077	1.56691			85.8	1.7994	1.83964	1.72096
	1.89312	1.89477	1.87465			1.70967	1.79003	1.56754			86	1.80139	1.8424	1.72109
	1.8914	1.89572	1.87078			1.71763	1.7926	1.5713			86.2	1.80452	1.84416	1.72104
	1.8961	1.89512	1.87446			1.71297	1.79548	1.56756			86.4	1.80453	1.8453	1.72101
	1.90018	1.89875	1.87603			1.71407	1.7968	1.57102			86.6	1.80712	1.84778	1.72353
	1.90366	1.89403	1.87314			1.71272	1.79742	1.57392			86.8	1.80819	1.84572	1.72353
	1.90095	1.89761	1.87694			1.71634	1.79984	1.57591			87	1.80864	1.84872	1.72643
	1.90529	1.89943	1.88114			1.72377	1.8014	1.57246			87.2	1.81453	1.85041	1.7268
	1.90402	1.9019	1.88468			1.72436	1.79889	1.57866			87.4	1.81419	1.8504	1.73167
	1.9116	1.90357	1.88211			1.72896	1.80637	1.57518			87.6	1.82028	1.85497	1.72864
	1.91142	1.90018	1.88762			1.72463	1.80645	1.58206			87.8	1.81803	1.85332	1.73484
	1.91131	1.9058	1.88695			1.72466	1.80749	1.58117			88	1.81798	1.85665	1.73406
	1.91415	1.90801	1.88365			1.729	1.80981	1.58246			88.2	1.82157	1.85891	1.73306
	1.91773	1.90983	1.88803			1.7308	1.81489	1.58644			88.4	1.82426	1.86236	1.73723
	1.92017	1.91015	1.89144			1.73341	1.81335	1.5843			88.6	1.82679	1.86175	1.73787
	1.91755	1.91507	1.88936			1.73422	1.80874	1.58705			88.8	1.82589	1.8619	1.73821
	1.92224	1.91363	1.89489			1.73758	1.81829	1.58877			89	1.82991	1.86596	1.74183
	1.92358	1.91272	1.89109			1.7349	1.81859	1.58694			89.2	1.82924	1.86566	1.73901
	1.92571	1.91794	1.90011			1.74066	1.81564	1.59108			89.4	1.83318	1.86679	1.7456
	1.93126	1.91994	1.90003			1.74308	1.82125	1.59275			89.6	1.83717	1.8706	1.74639
	1.93063	1.91603	1.90049			1.74374	1.8209	1.59519			89.8	1.83719	1.86846	1.74784
	1.93168	1.9215	1.90036			1.74251	1.82116	1.59105			90	1.83709	1.87133	1.74571
	1.93136	1.92653	1.90432			1.74456	1.82394	1.59359			90.2	1.83796	1.87523	1.74896
	1.93988	1.91844	1.90192			1.74969	1.82786	1.59636			90.4	1.84479	1.87315	1.74914
	1.93708	1.92678	1.9117			1.74743	1.82548	1.5958			90.6	1.84226	1.87613	1.75375
	1.93986	1.92608	1.90776			1.74889	1.82807	1.59566			90.8	1.84437	1.87708	1.75171
	1.94765	1.92907	1.91111			1.7528	1.82822	1.6021			91	1.85022	1.87864	1.75661
	1.94153	1.93364	1.90862			1.75285	1.82796	1.60909			91.2	1.84719	1.8808	1.75885
	1.94773	1.93073	1.91277			1.75522	1.83003	1.599			91.4	1.85148	1.88038	1.75589
	1.94219	1.9301	1.91058			1.75567	1.83293	1.60322			91.6	1.84893	1.88152	1.7569
	1.94954	1.93439	1.91621			1.75569	1.83251	1.60302			91.8	1.85261	1.88345	1.75962
	1.94987	1.93495	1.91319			1.76328	1.83666	1.6054			92	1.85658	1.8858	1.7593
	1.95224	1.93879	1.91704			1.76351	1.83888	1.60882			92.2	1.85787	1.88883	1.76293
	1.95342	1.93916	1.91147			1.76169	1.83871	1.60714			92.4	1.85755	1.88894	1.7593
	1.9568	1.93818	1.92096			1.76315	1.8374	1.60772			92.6	1.85998	1.88779	1.76434
	1.95611	1.93981	1.92073			1.76825	1.84467	1.60941			92.8	1.86218	1.89224	1.76507
	1.96027	1.94199	1.93043			1.76586	1.83905	1.61655			93	1.86306	1.89052	1.77349
	1.96174	1.94355	1.923			1.77255	1.84244	1.61421			93.2	1.86715	1.89299	1.76861
	1.96275	1.94559	1.92793			1.77256	1.85124	1.6157			93.4	1.86766	1.89842	1.77181
	1.96303	1.94651	1.92919			1.77308	1.84968	1.61557			93.6	1.86806	1.8981	1.77238
	1.96945	1.94483	1.92784			1.77332	1.84584	1.61407			93.8	1.87139	1.89534	1.77096
	1.96843	1.94525	1.92852			1.7742	1.84809	1.61251			94	1.87131	1.89667	1.77052
	1.97106	1.94885	1.92834			1.77859	1.85347	1.61973			94.2	1.87482	1.90116	1.77403
	1.97524	1.95099	1.93513			1.77911	1.85097	1.61661			94.4	1.87717	1.90098	1.77587
	1.96968	1.95483	1.93303			1.78137	1.85095	1.62068			94.6	1.87553	1.90289	1.77685
	1.98022	1.95293	1.92989			1.78273	1.85782	1.62233			94.8	1.88148	1.90538	1.77611
	1.97861	1.95471	1.93844			1.78177	1.85301	1.62354			95	1.88019	1.90386	1.78099
	1.97647	1.9565	1.9401			1.78628	1.85528	1.62253			95.2	1.88138	1.90589	1.78132
	1.9866	1.95439	1.9395			1.78681	1.85932	1.62757			95.4	1.88671	1.90685	1.78354
	1.97967	1.95965	1.93846			1.79047	1.85941	1.62325			95.6	1.88507	1.90953	1.78086
	1.98765	1.95914	1.94226			1.79049	1.86267	1.62778			95.8	1.88907	1.9109	1.78502
	1.99004	1.964	1.94044			1.79439	1.86176	1.6284			96	1.89222	1.91288	1.78442
	1.98993	1.9645	1.94662			1.79168	1.86417	1.63438			96.2	1.89081	1.91433	1.7905
	1.98735	1.96077	1.94215			1.79319	1.86511	1.63274			96.4	1.89027	1.91294	1.78745
	1.99003	1.96429	1.94565			1.79989	1.8651	1.63433			96.6	1.89496	1.91469	1.78999
	1.99431	1.96731	1.95149			1.79854	1.86818	1.63471			96.8	1.89642	1.91774	1.7931
	1.99619	1.96584	1.95084			1.80331	1.86968	1.63206			97	1.89975	1.91776	1.79145
	2.00101	1.96895	1.9486			1.80186	1.87058	1.63711			97.2	1.90143	1.91976	1.79285
	1.99852	1.97103	1.9511			1.80457	1.87124	1.63832			97.4	1.90154	1.92113	1.79471
	2.00379	1.97068	1.95181			1.80392	1.87108	1.63766			97.6	1.90385	1.92088	1.79473
	2.00086	1.97456	1.95337			1.80729	1.87639	1.63794			97.8	1.90408	1.92548	1.79566
	2.00565	1.97655	1.95858			1.81072	1.87035	1.63975			98	1.90819	1.92345	1.79916
	2.00714	1.9779	1.96057			1.80724	1.87694	1.64333			98.2	1.90719	1.92742	1.80195
	2.01286	1.9749	1.9593			1.80858	1.87722	1.64484			98.4	1.91072	1.92606	1.80207
	2.00857	1.97606	1.95999			1.8125	1.88113	1.64467			98.6	1.91054	1.92859	1.80233
	2.0068	1.97719	1.9621			1.81216	1.87966	1.63955			98.8	1.90948	1.92843	1.80083
	2.01325	1.97856	1.96469			1.81293	1.88054	1.65061			99	1.91309	1.92955	1.80765
	2.01614	1.97915	1.96335			1.81543	1.8833	1.6481			99.2	1.91579	1.93123	1.80572
	2.01612	1.9783	1.96495			1.82171	1.88826	1.64145			99.4	1.91891	1.93328	1.8032
	2.02133	1.98427	1.96339			1.81801	1.88879	1.64784			99.6	1.91967	1.93653	1.80561
	2.02242	1.98756	1.96771			1.8235	1.88762	1.64556			99.8	1.92296	1.93759	1.80663
	2.02439	1.98701	1.97022			1.81869	1.88451	1.65206			100	1.92154	1.93576	1.81114
	2.02227	1.99142	1.96528			1.82506	1.88738	1.65013			100.2	1.92366	1.9394	1.8077
	2.02618	1.98902	1.9722			1.82426	1.88846	1.65336			100.4	1.92522	1.93874	1.81278
	2.02348	1.99331	1.97807			1.82742	1.89247	1.65271			100.6	1.92545	1.94289	1.81539
	2.02941	1.99171	1.97233			1.82811	1.89369	1.6566			100.8	1.92876	1.9427	1.81447
	2.03005	1.99855	1.97536			1.82909	1.89417	1.65842			101	1.92957	1.94636	1.81689
	2.03285	1.99089	1.97741			1.83051	1.89635	1.65924			101.2	1.93168	1.94362	1.81832
	2.03347	1.99438	1.98076			1.83158	1.89736	1.66194			101.4	1.93252	1.94587	1.82135
	2.04436	2.00021	1.98107			1.83097	1.89796	1.65944			101.6	1.93767	1.94909	1.82025
	2.04215	2.00088	1.98211			1.83416	1.89763	1.66243			101.8	1.93816	1.94925	1.82227
	2.03437	1.99951	1.98399			1.84036	1.90284	1.65635			102	1.93736	1.95117	1.82017
	2.04555	1.99891	1.98298			1.83643	1.90095	1.66254			102.2	1.94099	1.94993	1.82276
	2.04193	1.99938	1.9816			1.84059	1.90118	1.66516			102.4	1.94126	1.95028	1.82338
	2.04849	2.00272	1.98629			1.84142	1.90092	1.6655			102.6	1.94496	1.95182	1.82589
	2.05078	2.0064	1.98559			1.84481	1.90526	1.6622			102.8	1.9478	1.95583	1.82389
	2.04926	2.00377	1.98848			1.84462	1.90606	1.66935			103	1.94694	1.95491	1.82892
	2.05086	2.00127	1.98936			1.84467	1.90552	1.66698			103.2	1.94777	1.9534	1.82817
	2.0487	2.00617	1.99308			1.84907	1.90679	1.66815			103.4	1.94888	1.95648	1.83062
	2.05003	2.00552	1.99334			1.84593	1.90491	1.67072			103.6	1.94798	1.95522	1.83203
	2.05349	2.00802	1.99734			1.84734	1.91546	1.6698			103.8	1.95041	1.96174	1.83357
	2.06022	2.00605	1.99292			1.85109	1.91287	1.66857			104	1.95566	1.95946	1.83074
	2.05704	2.01159	2.00217			1.85957	1.91126	1.67414			104.2	1.9583	1.96143	1.83815
	2.06686	2.01083	1.99595			1.85605	1.91162	1.67479			104.4	1.96145	1.96122	1.83537
	2.06072	2.01357	1.9982			1.85668	1.91353	1.67693			104.6	1.9587	1.96355	1.83757
	2.05915	2.01367	1.99915			1.85563	1.91277	1.68213			104.8	1.95739	1.96322	1.84064
	2.0645	2.0175	2.00023			1.85591	1.92016	1.67896			105	1.96021	1.96883	1.8396
	2.06769	2.01612	2.00119			1.86415	1.91888	1.68073			105.2	1.96592	1.9675	1.84096
	2.06871	2.01706	2.00381			1.85701	1.91834	1.67787			105.4	1.96286	1.9677	1.84084
	2.06717	2.01976	2.0044			1.86284	1.92063	1.67519			105.6	1.965	1.9702	1.83979
	2.07389	2.01982	2.00362			1.86369	1.92278	1.67853			105.8	1.96879	1.9713	1.84107
	2.07401	2.02262	2.00592			1.86151	1.92295	1.6816			106	1.96776	1.97279	1.84376
	2.07299	2.02218	2.00301			1.86423	1.92594	1.68563			106.2	1.96861	1.97406	1.84432
	2.07451	2.01446	2.01099			1.86702	1.92585	1.68817			106.4	1.97077	1.97015	1.84958
	2.0746	2.0255	2.00649			1.86801	1.92714	1.68425			106.6	1.97131	1.97632	1.84537
	2.08168	2.02224	2.01093			1.8726	1.92495	1.69014			106.8	1.97714	1.9736	1.85054
	2.08197	2.02762	2.01003			1.87133	1.9319	1.68852			107	1.97665	1.97976	1.84927
	2.08127	2.02775	2.01268			1.87398	1.9359	1.68684			107.2	1.97763	1.98183	1.84976
	2.08661	2.02963	2.01294			1.87789	1.93006	1.68549			107.4	1.98225	1.97984	1.84921
	2.08864	2.03133	2.0217			1.87578	1.93744	1.6875			107.6	1.98221	1.98439	1.8546
	2.08759	2.03119	2.01845			1.88014	1.93485	1.69372			107.8	1.98387	1.98302	1.85608
	2.0932	2.03353	2.0206			1.87872	1.936	1.69498			108	1.98596	1.98477	1.85779
	2.09044	2.03262	2.02458			1.88433	1.93832	1.69427			108.2	1.98738	1.98547	1.85942
	2.09329	2.03002	2.0219			1.88127	1.93468	1.69434			108.4	1.98728	1.98235	1.85812
	2.09139	2.03835	2.01963			1.88708	1.9411	1.69663			108.6	1.98923	1.98972	1.85813
	2.09361	2.04171	2.01934			1.88472	1.93811	1.69565			108.8	1.98916	1.98991	1.85749
	2.09846	2.03497	2.02123			1.88827	1.93718	1.69291			109	1.99337	1.98607	1.85707
	2.09883	2.04064	2.02674			1.88662	1.94054	1.69544			109.2	1.99273	1.99059	1.86109
	2.09575	2.03863	2.0262			1.89132	1.94301	1.69748			109.4	1.99353	1.99082	1.86184
	2.10003	2.04098	2.02991			1.89047	1.94207	1.69612			109.6	1.99525	1.99153	1.86301
	2.10151	2.03883	2.03125			1.88857	1.94644	1.70231			109.8	1.99504	1.99264	1.86678
	2.10527	2.0405	2.02951			1.8908	1.94412	1.7053			110	1.99803	1.99231	1.86741
	2.11236	2.04465	2.03491			1.89436	1.94756	1.70093			110.2	2.00336	1.99611	1.86792
	2.11126	2.04234	2.03252			1.89522	1.94651	1.70149			110.4	2.00324	1.99442	1.867
	2.11004	2.05066	2.03072			1.89639	1.9479	1.70628			110.6	2.00321	1.99928	1.8685
	2.10937	2.04863	2.0324			1.89912	1.9498	1.70637			110.8	2.00424	1.99921	1.86939
	2.11535	2.05083	2.0384			1.901	1.95574	1.7057			111	2.00817	2.00328	1.87205
	2.11508	2.05308	2.03659			1.90188	1.9522	1.70958			111.2	2.00848	2.00264	1.87309
	2.1167	2.05225	2.03675			1.90581	1.95362	1.70745			111.4	2.01125	2.00293	1.8721
	2.11501	2.05684	2.03866			1.90506	1.95272	1.70874			111.6	2.01003	2.00478	1.8737
	2.11653	2.05034	2.04146			1.90209	1.95234	1.71113			111.8	2.00931	2.00134	1.87629
	2.11838	2.0535	2.04354			1.9042	1.95453	1.7133			112	2.01129	2.00402	1.87842
	2.11859	2.05575	2.03963			1.90735	1.95467	1.71331			112.2	2.01297	2.00521	1.87647
	2.12726	2.05558	2.04341			1.90684	1.95744	1.71707			112.4	2.01705	2.00651	1.88024
	2.12808	2.05885	2.04206			1.90894	1.95812	1.713			112.6	2.01851	2.00849	1.87753
	2.12468	2.0547	2.04372			1.90939	1.96147	1.71826			112.8	2.01703	2.00808	1.88099
	2.13493	2.05965	2.04755			1.91008	1.96683	1.71548			113	2.02251	2.01324	1.88151
	2.13029	2.05807	2.04727			1.91286	1.96479	1.71773			113.2	2.02158	2.01143	1.8825
	2.13085	2.05823	2.04956			1.91505	1.96725	1.71539			113.4	2.02295	2.01274	1.88247
	2.13591	2.06342	2.05129			1.91784	1.9669	1.72197			113.6	2.02687	2.01516	1.88663
	2.13526	2.06332	2.05191			1.91762	1.96738	1.7196			113.8	2.02644	2.01535	1.88575
	2.13503	2.06427	2.05445			1.92195	1.96992	1.72156			114	2.02849	2.0171	1.888
	2.1406	2.06759	2.05244			1.92038	1.97193	1.72368			114.2	2.03049	2.01976	1.88806
	2.13788	2.06686	2.04912			1.91897	1.97048	1.72672			114.4	2.02843	2.01867	1.88792
	2.14157	2.06896	2.06185			1.92368	1.97337	1.72394			114.6	2.03263	2.02116	1.8929
	2.14665	2.06846	2.06048			1.92364	1.96856	1.72278			114.8	2.03515	2.01851	1.89163
	2.14154	2.06603	2.05842			1.9277	1.97314	1.72399			115	2.03462	2.01959	1.89121
	2.14513	2.07119	2.06117			1.92444	1.97916	1.7268			115.2	2.03479	2.02518	1.89399
	2.14378	2.07651	2.06035			1.92792	1.9772	1.72577			115.4	2.03585	2.02685	1.89306
	2.15109	2.07615	2.06233			1.92838	1.97591	1.72676			115.6	2.03974	2.02603	1.89454
	2.14624	2.07094	2.06561			1.93034	1.97656	1.72763			115.8	2.03829	2.02375	1.89662
	2.15183	2.07487	2.06464			1.93312	1.97843	1.73023			116	2.04248	2.02665	1.89744
	2.14978	2.07528	2.0627			1.93342	1.97904	1.73349			116.2	2.0416	2.02716	1.89809
	2.15092	2.07977	2.06611			1.93098	1.97999	1.73088			116.4	2.04095	2.02988	1.8985
	2.15569	2.08217	2.064			1.93302	1.98265	1.73659			116.6	2.04435	2.03241	1.9003
	2.15681	2.08119	2.06772			1.93794	1.98403	1.73229			116.8	2.04737	2.03261	1.9
	2.15951	2.08016	2.0699			1.93723	1.98022	1.73386			117	2.04837	2.03019	1.90188
	2.15835	2.07872	2.06932			1.94215	1.98807	1.73299			117.2	2.05025	2.03339	1.90115
	2.1599	2.08093	2.06922			1.94068	1.98927	1.73761			117.4	2.05029	2.0351	1.90342
	2.16192	2.08559	2.07206			1.93999	1.98554	1.73961			117.6	2.05096	2.03557	1.90584
	2.1653	2.0864	2.07582			1.94311	1.98598	1.73818			117.8	2.0542	2.03619	1.907
	2.16276	2.08269	2.0719			1.94393	1.99022	1.74063			118	2.05335	2.03646	1.90626
	2.16757	2.08658	2.07651			1.94707	1.99021	1.73942			118.2	2.05732	2.0384	1.90797
	2.17152	2.08809	2.0779			1.94578	1.99734	1.74203			118.4	2.05865	2.04272	1.90997
	2.17047	2.08812	2.07582			1.95151	1.99468	1.74557			118.6	2.06099	2.0414	1.9107
	2.17386	2.0874	2.08015			1.95447	1.99044	1.74286			118.8	2.06417	2.03892	1.91151
	2.17599	2.091	2.07825			1.95038	1.99449	1.74308			119	2.06318	2.04275	1.91066
	2.17194	2.09304	2.08403			1.95056	1.99808	1.74377			119.2	2.06125	2.04556	1.9139
	2.18277	2.09434	2.07913			1.95172	1.997	1.74372			119.4	2.06725	2.04567	1.91143
	2.1782	2.09421	2.08179			1.95317	1.99578	1.7426			119.6	2.06568	2.04499	1.91219
	2.17652	2.09577	2.07912			1.9555	2.00246	1.74561			119.8	2.06601	2.04911	1.91237
	2.1852	2.09911	2.0799			1.95576	1.99678	1.74466			120	2.07048	2.04795	1.91228
	2.17836	2.09704	2.08586			1.95612	2.00258	1.74757			120.2	2.06724	2.04981	1.91671
	2.18577	2.10047	2.08215			1.9633	2.00106	1.74936			120.4	2.07453	2.05077	1.91575
	2.18328	2.10177	2.08887			1.9638	2.00425	1.74413			120.6	2.07354	2.05301	1.9165
	2.18918	2.09927	2.08985			1.96068	2.004	1.75015			120.8	2.07493	2.05163	1.92
	2.18429	2.10005	2.08916			1.9647	2.0057	1.74792			121	2.07449	2.05288	1.91854
	2.18746	2.09888	2.09243			1.9678	2.00475	1.75325			121.2	2.07763	2.05181	1.92284
	2.18836	2.10349	2.09037			1.96492	2.00694	1.74761			121.4	2.07664	2.05522	1.91899
	2.18872	2.10406	2.09101			1.96936	2.00299	1.75286			121.6	2.07904	2.05353	1.92193
	2.19427	2.10999	2.09444			1.96581	2.00887	1.75266			121.8	2.08004	2.05943	1.92355
	2.19548	2.10588	2.09493			1.96964	2.01377	1.75567			122	2.08256	2.05983	1.9253
	2.19444	2.10604	2.09778			1.96899	2.0109	1.76085			122.2	2.08172	2.05847	1.92931
	2.20063	2.10836	2.10065			1.96654	2.00945	1.75947			122.4	2.08359	2.05891	1.93006
	2.1991	2.10895	2.09977			1.97414	2.00787	1.7574			122.6	2.08662	2.05841	1.92858
	2.20106	2.10888	2.10192			1.97287	2.01603	1.75748			122.8	2.08697	2.06246	1.9297
	2.20107	2.10561	2.10166			1.97692	2.01492	1.75851			123	2.089	2.06027	1.93008
	2.20349	2.11319	2.1001			1.97639	2.01615	1.76104			123.2	2.08994	2.06467	1.93057
	2.20485	2.11457	2.10116			1.97747	2.011	1.76248			123.4	2.09116	2.06279	1.93182
	2.20222	2.10968	2.1072			1.97789	2.01026	1.75812			123.6	2.09006	2.05997	1.93266
	2.20593	2.11165	2.10429			1.979	2.01863	1.76589			123.8	2.09246	2.06514	1.93509
	2.20648	2.11177	2.10512			1.98137	2.01672	1.76861			124	2.09392	2.06424	1.93686
	2.20522	2.11912	2.1031			1.98136	2.01972	1.76147			124.2	2.09329	2.06942	1.93228
	2.21262	2.11785	2.10653			1.98107	2.01867	1.7672			124.4	2.09685	2.06826	1.93687
	2.21355	2.11739	2.10635			1.98629	2.02141	1.76377			124.6	2.09992	2.0694	1.93506
	2.21453	2.12224	2.10481			1.98423	2.01976	1.76712			124.8	2.09938	2.071	1.93596
	2.21283	2.12148	2.10846			1.98851	2.02127	1.77319			125	2.10067	2.07137	1.94082
	2.21788	2.11791	2.11441			1.9914	2.02495	1.76699			125.2	2.10464	2.07143	1.9407
	2.21992	2.12468	2.11357			1.98818	2.02743	1.76637			125.4	2.10405	2.07605	1.93997
	2.21988	2.1221	2.11352			1.98802	2.03235	1.77156			125.6	2.10395	2.07723	1.94254
	2.21644	2.12292	2.11409			1.98928	2.02471	1.77102			125.8	2.10286	2.07382	1.94255
	2.22073	2.12372	2.11258			1.99138	2.02748	1.77458			126	2.10606	2.0756	1.94358
	2.21956	2.12343	2.11788			1.99324	2.02601	1.77528			126.2	2.1064	2.07472	1.94658
	2.22239	2.12495	2.11635			1.99308	2.02887	1.77784			126.4	2.10773	2.07691	1.9471
	2.22412	2.1238	2.11774			1.99629	2.03462	1.77664			126.6	2.11021	2.07921	1.94719
	2.22391	2.12599	2.12216			1.99798	2.03236	1.77488			126.8	2.11094	2.07917	1.94852
	2.22903	2.12805	2.1196			1.99987	2.03573	1.77678			127	2.11445	2.08189	1.94819
	2.22819	2.12903	2.12343			1.99796	2.03393	1.78123			127.2	2.11307	2.08148	1.95233
	2.22651	2.13305	2.12174			1.99684	2.03501	1.7761			127.4	2.11167	2.08403	1.94892
	2.23754	2.12577	2.12223			2.00186	2.03397	1.7779			127.6	2.1197	2.07987	1.95006
	2.23301	2.13457	2.12439			2.00372	2.0362	1.78028			127.8	2.11837	2.08538	1.95233
	2.23377	2.1339	2.12049			2.00205	2.03829	1.78322			128	2.11791	2.08609	1.95186
	2.23677	2.1344	2.12487			2.00756	2.04181	1.78403			128.2	2.12217	2.08811	1.95445
	2.23496	2.1349	2.12203			2.00797	2.04277	1.78101			128.4	2.12146	2.08884	1.95152
	2.23607	2.13551	2.1245			2.01033	2.04425	1.78484			128.6	2.1232	2.08988	1.95467
	2.2361	2.14129	2.12556			2.0087	2.04275	1.78799			128.8	2.1224	2.09202	1.95677
	2.23891	2.13672	2.13137			2.00934	2.04094	1.78629			129	2.12412	2.08883	1.95883
	2.24043	2.1368	2.12793			2.01214	2.04281	1.78697			129.2	2.12628	2.08981	1.95745
	2.24781	2.13721	2.13205			2.01013	2.04742	1.79111			129.4	2.12897	2.09231	1.96158
	2.2468	2.13707	2.13463			2.01	2.04809	1.78593			129.6	2.1284	2.09258	1.96028
	2.25076	2.14383	2.13375			2.01076	2.04669	1.78527			129.8	2.13076	2.09526	1.95951
	2.24866	2.14398	2.13402			2.02007	2.04603	1.78986			130	2.13437	2.09501	1.96194
	2.25346	2.14545	2.13442			2.02117	2.05003	1.79021			130.2	2.13732	2.09774	1.96231
	2.25099	2.14473	2.13464			2.01859	2.05121	1.78816			130.4	2.13479	2.09797	1.9614
	2.25384	2.14421	2.13418			2.01852	2.05307	1.79496			130.6	2.13618	2.09864	1.96457
	2.25401	2.14801	2.13716			2.02125	2.05151	1.7896			130.8	2.13763	2.09976	1.96338
	2.25546	2.14739	2.13689			2.02124	2.05314	1.79225			131	2.13835	2.10027	1.96457
	2.25067	2.14669	2.13938			2.02631	2.04903	1.79119			131.2	2.13849	2.09786	1.96528
	2.25514	2.14856	2.14365			2.02442	2.05364	1.7887			131.4	2.13978	2.1011	1.96618
	2.25578	2.15187	2.14184			2.02239	2.05241	1.79658			131.6	2.13908	2.10214	1.96921
	2.26149	2.14869	2.14415			2.02464	2.05412	1.79871			131.8	2.14306	2.1014	1.97143
	2.25749	2.15098	2.14073			2.03149	2.06157	1.79424			132	2.14449	2.10628	1.96748
	2.26653	2.15543	2.14306			2.02417	2.05788	1.8021			132.2	2.14535	2.10665	1.97258
	2.26277	2.15604	2.14847			2.02909	2.0595	1.80059			132.4	2.14593	2.10777	1.97453
	2.26356	2.1541	2.14701			2.0351	2.05306	1.79898			132.6	2.14933	2.10358	1.973
	2.26444	2.15437	2.14441			2.02924	2.05866	1.80004			132.8	2.14684	2.10651	1.97222
	2.2678	2.16215	2.14811			2.03154	2.05849	1.80245			133	2.14967	2.11032	1.97528
	2.27184	2.15655	2.1473			2.03203	2.06236	1.80317			133.2	2.15194	2.10946	1.97524
	2.27226	2.16001	2.15037			2.03596	2.06336	1.80296			133.4	2.15411	2.11168	1.97667
	2.26955	2.15779	2.15199			2.03088	2.06351	1.80461			133.6	2.15021	2.11065	1.9783
	2.26948	2.15759	2.14938			2.04132	2.06065	1.80814			133.8	2.1554	2.10912	1.97876
	2.26997	2.16325	2.15237			2.03658	2.06419	1.80151			134	2.15328	2.11372	1.97694
	2.27338	2.15903	2.15587			2.03761	2.06656	1.80963			134.2	2.1555	2.1128	1.98275
	2.27422	2.15937	2.15594			2.03534	2.06857	1.80349			134.4	2.15478	2.11397	1.97971
	2.27122	2.16344	2.15197			2.04079	2.06748	1.80708			134.6	2.156	2.11546	1.97952
	2.28176	2.16268	2.15834			2.04278	2.06921	1.80852			134.8	2.16227	2.11594	1.98343
	2.27691	2.16515	2.1554			2.03988	2.0683	1.81036			135	2.15839	2.11673	1.98288
	2.27979	2.16157	2.15445			2.0401	2.06773	1.8073			135.2	2.15995	2.11465	1.98088
	2.2798	2.1656	2.15532			2.04577	2.0684	1.8086			135.4	2.16279	2.117	1.98196
	2.27739	2.17283	2.16059			2.04346	2.07175	1.8113			135.6	2.16042	2.12229	1.98595
	2.28333	2.16948	2.16154			2.04931	2.07076	1.81108			135.8	2.16632	2.12012	1.98631
	2.28662	2.17048	2.15647			2.04563	2.07627	1.80983			136	2.16612	2.12337	1.98315
	2.28996	2.16873	2.16227			2.049	2.07602	1.81578			136.2	2.16948	2.12238	1.98902
	2.28751	2.17351	2.16044			2.05108	2.08008	1.80866			136.4	2.16929	2.1268	1.98455
	2.28971	2.17492	2.16674			2.0559	2.07505	1.81917			136.6	2.1728	2.12498	1.99295
	2.29012	2.17041	2.16314			2.04887	2.07724	1.81347			136.8	2.1695	2.12382	1.98831
	2.28961	2.17144	2.16227			2.04996	2.0761	1.81817			137	2.16978	2.12377	1.99022
	2.28967	2.17194	2.16506			2.05603	2.07937	1.81378			137.2	2.17285	2.12566	1.98942
	2.28836	2.17643	2.16805			2.05541	2.08099	1.81919			137.4	2.17189	2.12871	1.99362
	2.2924	2.17737	2.1645			2.05834	2.07965	1.81721			137.6	2.17537	2.12851	1.99085
	2.29623	2.17594	2.16895			2.06188	2.07986	1.81844			137.8	2.17906	2.1279	1.99369
	2.29641	2.17957	2.16624			2.06288	2.08318	1.82054			138	2.17964	2.13138	1.99339
	2.30121	2.17826	2.17225			2.05546	2.0788	1.8195			138.2	2.17834	2.12853	1.99588
	2.30073	2.18213	2.1742			2.06302	2.08257	1.82244			138.4	2.18187	2.13235	1.99832
	2.30501	2.18327	2.17368			2.06204	2.08639	1.82486			138.6	2.18352	2.13483	1.99927
	2.29885	2.18043	2.17103			2.06569	2.08839	1.81785			138.8	2.18227	2.13441	1.99444
	2.29935	2.17876	2.17254			2.06397	2.08441	1.8202			139	2.18166	2.13158	1.99637
	2.30645	2.18423	2.17879			2.06117	2.08894	1.8201			139.2	2.18381	2.13659	1.99944
	2.30979	2.18515	2.17239			2.0687	2.08474	1.82559			139.4	2.18925	2.13495	1.99899
	2.3072	2.1828	2.1799			2.06588	2.0936	1.82978			139.6	2.18654	2.1382	2.00484
	2.30543	2.18377	2.18015			2.0667	2.08926	1.8278			139.8	2.18607	2.13652	2.00398
	2.30552	2.18702	2.18007			2.06612	2.09221	1.82995			140	2.18582	2.13961	2.00501
	2.30769	2.18822	2.17668			2.06902	2.09474	1.82947			140.2	2.18835	2.14148	2.00308
	2.30888	2.18926	2.18561			2.07529	2.09007	1.82648			140.4	2.19208	2.13966	2.00604
	2.31195	2.19169	2.17977			2.07137	2.09267	1.82833			140.6	2.19166	2.14218	2.00405
	2.31287	2.19047	2.18318			2.0747	2.09639	1.8299			140.8	2.19379	2.14343	2.00654
	2.31223	2.186	2.1825			2.07097	2.09412	1.83303			141	2.1916	2.14006	2.00777
	2.32104	2.19248	2.1848			2.07581	2.09403	1.83077			141.2	2.19842	2.14325	2.00779
	2.31863	2.19229	2.18826			2.07639	2.09816	1.82837			141.4	2.19751	2.14523	2.00832
	2.31799	2.1973	2.18792			2.07765	2.09753	1.83831			141.6	2.19782	2.14742	2.01312
	2.32124	2.19558	2.19232			2.07774	2.10021	1.83303			141.8	2.19949	2.14789	2.01268
	2.31932	2.19416	2.18956			2.07687	2.09855	1.83534			142	2.19809	2.14635	2.01245
	2.32445	2.19928	2.18772			2.07433	2.10019	1.83465			142.2	2.19939	2.14974	2.01118
	2.32415	2.19851	2.18879			2.08412	2.09942	1.83355			142.4	2.20413	2.14897	2.01117
	2.32356	2.19435	2.1856			2.08351	2.10353	1.83717			142.6	2.20354	2.14894	2.01139
	2.32296	2.19844	2.19094			2.087	2.10384	1.83392			142.8	2.20498	2.15114	2.01243
	2.32298	2.19978	2.19165			2.08617	2.10574	1.84111			143	2.20458	2.15276	2.01638
	2.32601	2.1967	2.19175			2.08621	2.10402	1.83998			143.2	2.20611	2.15036	2.01586
	2.33253	2.2001	2.1949			2.09037	2.10812	1.84104			143.4	2.21145	2.15411	2.01797
	2.33294	2.20233	2.19205			2.09105	2.10335	1.83911			143.6	2.212	2.15284	2.01558
	2.33258	2.20019	2.19486			2.08733	2.10712	1.84197			143.8	2.20996	2.15365	2.01842
	2.33575	2.19921	2.19774			2.08742	2.10709	1.84354			144	2.21159	2.15315	2.02064
	2.33831	2.2035	2.20156			2.08917	2.11156	1.8419			144.2	2.21374	2.15753	2.02173
	2.33602	2.2099	2.19633			2.0954	2.11043	1.84457			144.4	2.21571	2.16016	2.02045
	2.33086	2.20442	2.19562			2.09075	2.10969	1.84576			144.6	2.21081	2.15705	2.02069
	2.33878	2.20522	2.19589			2.09284	2.11047	1.84599			144.8	2.21581	2.15784	2.02094
	2.34051	2.20637	2.19976			2.09434	2.10909	1.84561			145	2.21743	2.15773	2.02269
	2.34097	2.20912	2.2031			2.09252	2.11153	1.84391			145.2	2.21674	2.16033	2.0235
	2.34057	2.21247	2.20088			2.10054	2.1147	1.84569			145.4	2.22055	2.16358	2.02329
	2.34402	2.20669	2.20232			2.09876	2.11984	1.84709			145.6	2.22139	2.16326	2.02471
	2.34203	2.21177	2.20206			2.09505	2.11691	1.84815			145.8	2.21854	2.16434	2.02511
	2.34651	2.21331	2.20374			2.09423	2.11726	1.84574			146	2.22037	2.16529	2.02474
	2.3443	2.20977	2.20378			2.0973	2.12285	1.8523			146.2	2.2208	2.16631	2.02804
	2.34884	2.21058	2.20639			2.10125	2.11404	1.85341			146.4	2.22505	2.16231	2.0299
	2.34887	2.21096	2.2069			2.10181	2.11919	1.8529			146.6	2.22534	2.16507	2.0299
	2.34223	2.21037	2.20713			2.10078	2.12055	1.85566			146.8	2.22151	2.16546	2.03139
	2.35092	2.21331	2.2102			2.10528	2.11841	1.85011			147	2.2281	2.16586	2.03015
	2.35007	2.22022	2.21131			2.10079	2.12172	1.84663			147.2	2.22543	2.17097	2.02897
	2.35267	2.21555	2.21141			2.10804	2.12485	1.85423			147.4	2.23036	2.1702	2.03282
	2.35441	2.2136	2.2076			2.10197	2.12213	1.85556			147.6	2.22819	2.16787	2.03158
	2.35178	2.21664	2.21226			2.1081	2.12212	1.85795			147.8	2.22994	2.16938	2.03511
	2.35664	2.21622	2.21053			2.10678	2.12448	1.85384			148	2.23171	2.17035	2.03219
	2.35897	2.21876	2.21433			2.11196	2.12285	1.8546			148.2	2.23546	2.17081	2.03447
	2.35599	2.2186	2.21612			2.11304	2.12576	1.85709			148.4	2.23452	2.17218	2.03661
	2.358	2.22499	2.21414			2.10957	2.12663	1.85579			148.6	2.23378	2.17581	2.03496
	2.36093	2.21977	2.21953			2.11193	2.12828	1.85919			148.8	2.23643	2.17402	2.03936
	2.3609	2.22511	2.21602			2.11612	2.12488	1.86108			149	2.23851	2.17499	2.03855
	2.35848	2.22165	2.21707			2.11573	2.12935	1.86312			149.2	2.2371	2.1755	2.04009
	2.36475	2.22118	2.2174			2.11318	2.12527	1.85623			149.4	2.23897	2.17322	2.03682
	2.36351	2.22907	2.21834			2.11591	2.12645	1.85681			149.6	2.23971	2.17776	2.03757
	2.36409	2.22893	2.2259			2.1198	2.13282	1.86146			149.8	2.24195	2.18088	2.04368
	2.36885	2.22435	2.22258			2.12095	2.13329	1.86258			150	2.2449	2.17882	2.04258
	2.36685	2.23285	2.22712			2.11558	2.13155	1.86485			150.2	2.24121	2.1822	2.04599
	2.36797	2.23086	2.21931			2.12336	2.13118	1.86684			150.4	2.24566	2.18102	2.04308
	2.36045	2.22589	2.22447			2.12025	2.13437	1.86726			150.6	2.24035	2.18013	2.04586
	2.37254	2.22694	2.22598			2.11989	2.13421	1.86384			150.8	2.24621	2.18058	2.04491
	2.37024	2.2293	2.22344			2.1263	2.13416	1.86479			151	2.24827	2.18173	2.04412
	2.37054	2.23034	2.22427			2.12267	2.13839	1.8647			151.2	2.2466	2.18436	2.04449
	2.37432	2.23646	2.22433			2.12832	2.13576	1.8702			151.4	2.25132	2.18611	2.04727
	2.37073	2.23472	2.2257			2.12673	2.13628	1.86903			151.6	2.24873	2.1855	2.04736
	2.37518	2.23367	2.23322			2.1251	2.13739	1.87299			151.8	2.25014	2.18553	2.05311
	2.37075	2.23474	2.22462			2.12747	2.1388	1.86997			152	2.24911	2.18677	2.0473
	2.37685	2.23492	2.22936			2.1302	2.13782	1.86993			152.2	2.25352	2.18637	2.04964
	2.3804	2.23761	2.22935			2.13465	2.14094	1.87036			152.4	2.25753	2.18928	2.04985
	2.38168	2.23907	2.23559			2.12475	2.14178	1.86744			152.6	2.25321	2.19042	2.05152
	2.3767	2.24276	2.23563			2.13205	2.13954	1.8711			152.8	2.25437	2.19115	2.05337
	2.38023	2.24005	2.23474			2.13282	2.14693	1.8719			153	2.25652	2.19349	2.05332
	2.38409	2.23522	2.23683			2.13389	2.14298	1.87419			153.2	2.25899	2.1891	2.05551
	2.38379	2.24247	2.23557			2.13503	2.14524	1.87179			153.4	2.25941	2.19386	2.05368
	2.39053	2.24522	2.23512			2.13907	2.1484	1.87419			153.6	2.2648	2.19681	2.05465
	2.38127	2.24208	2.23624			2.1385	2.14849	1.87442			153.8	2.25989	2.19529	2.05533
	2.38604	2.24384	2.23868			2.14037	2.146	1.87513			154	2.2632	2.19492	2.0569
	2.3899	2.24086	2.23599			2.13669	2.14755	1.87959			154.2	2.26329	2.1942	2.05779
	2.39032	2.24393	2.23877			2.14	2.14695	1.87542			154.4	2.26516	2.19544	2.05709
	2.38389	2.24467	2.23961			2.14023	2.1497	1.87538			154.6	2.26206	2.19719	2.0575
	2.39048	2.24901	2.24309			2.1418	2.14899	1.88187			154.8	2.26614	2.199	2.06248
	2.39014	2.24328	2.24035			2.14081	2.14837	1.8786			155	2.26547	2.19583	2.05947
	2.39551	2.24689	2.23912			2.13701	2.14981	1.88356			155.2	2.26626	2.19835	2.06134
	2.39252	2.24389	2.24852			2.14418	2.1529	1.88001			155.4	2.26835	2.19839	2.06426
	2.39495	2.25111	2.24361			2.14485	2.15244	1.88285			155.6	2.2699	2.20178	2.06323
	2.39348	2.24842	2.24448			2.14143	2.15082	1.88138			155.8	2.26745	2.19962	2.06293
	2.39728	2.25318	2.2429			2.14586	2.15152	1.88167			156	2.27157	2.20235	2.06228
	2.39838	2.25336	2.24281			2.14419	2.15635	1.87916			156.2	2.27128	2.20485	2.06098
	2.39955	2.25313	2.2485			2.15029	2.15789	1.88063			156.4	2.27492	2.20551	2.06457
	2.39755	2.24977	2.24637			2.14814	2.16031	1.88239			156.6	2.27285	2.20504	2.06438
	2.40188	2.25803	2.24862			2.1462	2.16093	1.8822			156.8	2.27404	2.20948	2.06541
	2.40349	2.25782	2.24878			2.1501	2.15898	1.88038			157	2.2768	2.2084	2.06458
	2.40348	2.25589	2.25019			2.15105	2.15406	1.88414			157.2	2.27727	2.20498	2.06716
	2.406	2.2537	2.24937			2.14992	2.16159	1.88855			157.4	2.27796	2.20765	2.06896
	2.41048	2.26046	2.24912			2.15289	2.15832	1.88836			157.6	2.28169	2.20939	2.06874
	2.40734	2.25378	2.2502			2.1509	2.1633	1.89113			157.8	2.27912	2.20854	2.07066
	2.41298	2.25626	2.25309			2.15264	2.16548	1.89022			158	2.28281	2.21087	2.07166
	2.4086	2.2581	2.25271			2.15327	2.16427	1.89049			158.2	2.28094	2.21118	2.0716
	2.40915	2.26049	2.25586			2.15465	2.16709	1.887			158.4	2.2819	2.21379	2.07143
	2.40923	2.25703	2.25637			2.15226	2.16289	1.89174			158.6	2.28075	2.20996	2.07405
	2.41025	2.26138	2.25501			2.15892	2.16466	1.88912			158.8	2.28458	2.21302	2.07207
	2.41111	2.25904	2.25648			2.1569	2.16218	1.89367			159	2.28401	2.21061	2.07507
	2.41048	2.25943	2.25679			2.15848	2.16286	1.89611			159.2	2.28448	2.21115	2.07645
	2.4158	2.25821	2.25667			2.16102	2.16755	1.89462			159.4	2.28841	2.21288	2.07564
	2.41014	2.26075	2.25722			2.16216	2.16641	1.8926			159.6	2.28615	2.21358	2.07491
	2.41473	2.26675	2.25817			2.16105	2.17227	1.89672			159.8	2.28789	2.21951	2.07745
	2.4161	2.26058	2.25857			2.16586	2.17408	1.89382			160	2.29098	2.21733	2.0762
	2.42391	2.26455	2.25792			2.16568	2.17518	1.89648			160.2	2.2948	2.21986	2.0772
	2.41967	2.2706	2.26103			2.16721	2.16846	1.89821			160.4	2.29344	2.21953	2.07962
	2.41934	2.26779	2.2629			2.16869	2.17599	1.89643			160.6	2.29401	2.22189	2.07966
	2.42267	2.26853	2.2601			2.16687	2.17129	1.89494			160.8	2.29477	2.21991	2.07752
	2.42228	2.26713	2.26179			2.16279	2.17566	1.89765			161	2.29254	2.22139	2.07972
	2.42053	2.26745	2.25385			2.16908	2.17053	1.89964			161.2	2.2948	2.21899	2.07675
	2.42369	2.27372	2.26504			2.17025	2.17194	1.90453			161.4	2.29697	2.22283	2.08478
	2.42794	2.27241	2.27033			2.16601	2.17429	1.90083			161.6	2.29698	2.22335	2.08558
	2.4267	2.2668	2.26727			2.16873	2.1793	1.89949			161.8	2.29771	2.22305	2.08338
	2.43078	2.27227	2.26721			2.17225	2.17612	1.90008			162	2.30151	2.2242	2.08364
	2.4294	2.26543	2.26752			2.17462	2.17855	1.90254			162.2	2.30201	2.22199	2.08503
	2.42474	2.26858	2.26857			2.17195	2.17722	1.90258			162.4	2.29834	2.2229	2.08557
	2.43041	2.2774	2.26682			2.16984	2.18143	1.90636			162.6	2.30012	2.22941	2.08659
	2.43397	2.2744	2.27134			2.17521	2.17743	1.90183			162.8	2.30459	2.22591	2.08658
	2.4337	2.2736	2.26934			2.17524	2.17956	1.90961			163	2.30447	2.22658	2.08947
	2.43624	2.27191	2.2761			2.17483	2.18206	1.90243			163.2	2.30554	2.22699	2.08926
	2.43826	2.27839	2.27379			2.17596	2.18232	1.90405			163.4	2.30711	2.23036	2.08892
	2.43802	2.2783	2.27718			2.1775	2.18306	1.90314			163.6	2.30776	2.23068	2.09016
	2.43569	2.27555	2.27417			2.17982	2.18391	1.90442			163.8	2.30775	2.22973	2.08929
	2.436	2.27717	2.27218			2.18183	2.18461	1.9082			164	2.30892	2.23089	2.09019
	2.43923	2.28074	2.27332			2.17845	2.17996	1.90805			164.2	2.30884	2.23035	2.09069
	2.43878	2.27721	2.27701			2.18256	2.18653	1.90962			164.4	2.31067	2.23187	2.09331
	2.43967	2.28038	2.27953			2.18576	2.18505	1.91509			164.6	2.31271	2.23272	2.09731
	2.44085	2.28295	2.27478			2.17831	2.18483	1.91466			164.8	2.30958	2.23389	2.09472
	2.44322	2.28237	2.27856			2.18424	2.18437	1.91448			165	2.31373	2.23337	2.09652
	2.44573	2.28075	2.27406			2.18428	2.18744	1.90845			165.2	2.31501	2.2341	2.09126
	2.44244	2.28571	2.28163			2.18231	2.19133	1.9094			165.4	2.31238	2.23852	2.09551
	2.44292	2.28464	2.27945			2.18664	2.19229	1.91101			165.6	2.31478	2.23847	2.09523
	2.44904	2.28511	2.28109			2.19117	2.19197	1.91523			165.8	2.3201	2.23854	2.09816
	2.4442	2.28418	2.28024			2.19159	2.18976	1.9115			166	2.31789	2.23697	2.09587
	2.44697	2.28832	2.28551			2.18754	2.19099	1.91413			166.2	2.31726	2.23966	2.09982
	2.45221	2.29005	2.28016			2.1898	2.19266	1.91668			166.4	2.32101	2.24135	2.09842
	2.45296	2.28938	2.28639			2.19282	2.19402	1.91355			166.6	2.32289	2.2417	2.09997
	2.44893	2.28693	2.28258			2.19296	2.18871	1.916			166.8	2.32095	2.23782	2.09929
	2.45061	2.29214	2.28371			2.19569	2.19083	1.91878			167	2.32315	2.24149	2.10124
	2.45413	2.28883	2.2848			2.19504	2.19108	1.9189			167.2	2.32459	2.23996	2.10185
	2.45319	2.29474	2.28598			2.18965	2.19427	1.92199			167.4	2.32142	2.24451	2.10398
	2.45884	2.29294	2.28442			2.19723	2.19651	1.9192			167.6	2.32804	2.24472	2.10181
	2.4535	2.29306	2.28949			2.19943	2.19979	1.91821			167.8	2.32647	2.24643	2.10385
	2.45272	2.29167	2.28649			2.19337	2.20047	1.92371			168	2.32304	2.24607	2.1051
	2.45902	2.29351	2.28936			2.19717	2.19723	1.92172			168.2	2.3281	2.24537	2.10554
	2.45521	2.2907	2.29066			2.20147	2.20113	1.9231			168.4	2.32834	2.24591	2.10688
	2.457	2.29292	2.29059			2.20302	2.20421	1.92666			168.6	2.33001	2.24857	2.10863
	2.45843	2.29273	2.28987			2.19668	2.20096	1.92469			168.8	2.32756	2.24685	2.10728
	2.46304	2.29619	2.29303			2.19943	2.20501	1.91901			169	2.33123	2.2506	2.10602
	2.46045	2.2947	2.29444			2.20243	2.20608	1.92433			169.2	2.33144	2.25039	2.10938
	2.46532	2.29875	2.29933			2.19751	2.20037	1.9249			169.4	2.33142	2.24956	2.11212
	2.4666	2.29841	2.29895			2.20358	2.20628	1.92576			169.6	2.33509	2.25234	2.11236
	2.46826	2.29846	2.29537			2.20311	2.203	1.92381			169.8	2.33568	2.25073	2.10959
	2.46877	2.29983	2.29863			2.20288	2.20266	1.92184			170	2.33582	2.25124	2.11024
	2.46789	2.30456	2.29865			2.20495	2.20737	1.92136			170.2	2.33642	2.25596	2.11001
	2.46208	2.30764	2.29967			2.20953	2.20471	1.9274			170.4	2.3358	2.25618	2.11353
	2.46873	2.30286	2.29823			2.20913	2.20693	1.9283			170.6	2.33893	2.25489	2.11326
	2.46946	2.30613	2.30239			2.20786	2.20874	1.92629			170.8	2.33866	2.25743	2.11434
	2.47066	2.30721	2.29875			2.21036	2.20825	1.92413			171	2.34051	2.25773	2.11144
	2.4673	2.30618	2.29613			2.21107	2.21207	1.92958			171.2	2.33919	2.25912	2.11285
	2.47537	2.30502	2.29614			2.21065	2.21082	1.92998			171.4	2.34301	2.25792	2.11306
	2.47352	2.31102	2.30265			2.21419	2.20977	1.93024			171.6	2.34385	2.2604	2.11645
	2.47302	2.30807	2.30467			2.21082	2.21117	1.932			171.8	2.34192	2.25962	2.11833
	2.47781	2.30728	2.30375			2.21629	2.20876	1.92933			172	2.34705	2.25802	2.11654
	2.47718	2.30745	2.30328			2.21796	2.21437	1.93425			172.2	2.34757	2.26091	2.11877
	2.47805	2.30583	2.30609			2.21255	2.21447	1.93223			172.4	2.3453	2.26015	2.11916
	2.48015	2.30975	2.30874			2.217	2.21264	1.92902			172.6	2.34857	2.2612	2.11888
	2.47904	2.31171	2.30773			2.21766	2.21141	1.93025			172.8	2.34835	2.26156	2.11899
	2.48252	2.30957	2.30868			2.2159	2.21288	1.93531			173	2.34921	2.26123	2.122
	2.48608	2.30645	2.30453			2.2194	2.21224	1.93388			173.2	2.35274	2.25935	2.1192
	2.48583	2.31645	2.30661			2.21809	2.21477	1.93817			173.4	2.35196	2.26561	2.12239
	2.48657	2.31284	2.30895			2.21861	2.21015	1.93586			173.6	2.35259	2.26149	2.1224
	2.48569	2.31227	2.31124			2.21776	2.22032	1.9368			173.8	2.35173	2.26629	2.12402
	2.48655	2.31334	2.31362			2.22693	2.2173	1.93659			174	2.35674	2.26532	2.12511
	2.48047	2.30998	2.31442			2.2168	2.22295	1.93548			174.2	2.34863	2.26646	2.12495
	2.48951	2.31151	2.3097			2.22362	2.21602	1.93489			174.4	2.35656	2.26377	2.1223
	2.48884	2.31892	2.31387			2.22507	2.21998	1.93868			174.6	2.35696	2.26945	2.12627
	2.49382	2.31755	2.30636			2.22502	2.2191	1.9406			174.8	2.35942	2.26832	2.12348
	2.49216	2.31659	2.31314			2.22689	2.22141	1.93931			175	2.35952	2.269	2.12623
	2.49293	2.31943	2.31406			2.23155	2.22219	1.94225			175.2	2.36224	2.27081	2.12815
	2.49666	2.31517	2.31376			2.2247	2.22362	1.94128			175.4	2.36068	2.2694	2.12752
	2.49299	2.32005	2.31151			2.22963	2.22536	1.94179			175.6	2.36131	2.2727	2.12665
	2.49575	2.31996	2.31447			2.22879	2.2257	1.94201			175.8	2.36227	2.27283	2.12824
	2.49394	2.32187	2.31757			2.22931	2.22551	1.94554			176	2.36162	2.27369	2.13155
	2.49475	2.32336	2.31669			2.23093	2.22297	1.94373			176.2	2.36284	2.27316	2.13021
	2.49667	2.31889	2.3208			2.22815	2.22811	1.94956			176.4	2.36241	2.2735	2.13518
	2.49657	2.32034	2.32408			2.23291	2.22471	1.94253			176.6	2.36474	2.27252	2.13331
	2.4947	2.32098	2.32157			2.23038	2.22658	1.94473			176.8	2.36254	2.27378	2.13315
	2.50075	2.32317	2.32187			2.23317	2.22449	1.94727			177	2.36696	2.27383	2.13457
	2.50188	2.32439	2.32254			2.23364	2.22826	1.95049			177.2	2.36776	2.27632	2.13652
	2.50366	2.32974	2.32286			2.23381	2.23036	1.94738			177.4	2.36874	2.28005	2.13512
	2.5014	2.32432	2.32251			2.23495	2.22856	1.94786			177.6	2.36817	2.27644	2.13519
	2.50077	2.32546	2.32561			2.23529	2.23014	1.94923			177.8	2.36803	2.2778	2.13742
	2.5075	2.3256	2.32704			2.23726	2.23629	1.95155			178	2.37238	2.28094	2.1393
	2.50591	2.32878	2.32379			2.23527	2.23212	1.94914			178.2	2.37059	2.28045	2.13646
	2.50682	2.33222	2.32448			2.23956	2.23422	1.95051			178.4	2.37319	2.28322	2.13749
	2.50981	2.33304	2.32625			2.24253	2.2355	1.94884			178.6	2.37617	2.28427	2.13755
	2.50511	2.3305	2.32841			2.24047	2.23339	1.94826			178.8	2.37279	2.28195	2.13833
	2.5099	2.32708	2.33254			2.24275	2.23315	1.95453			179	2.37632	2.28011	2.14354
	2.50871	2.33046	2.3343			2.24091	2.23193	1.9518			179.2	2.37481	2.28119	2.14305
	2.50842	2.3337	2.33566			2.23456	2.23316	1.95144			179.4	2.37149	2.28343	2.14355
	2.51308	2.33465	2.32765			2.24211	2.23438	1.95634			179.6	2.3776	2.28452	2.142
	2.51249	2.33463	2.3334			2.24323	2.23615	1.95407			179.8	2.37786	2.28539	2.14373
	2.51258	2.33552	2.33393			2.24646	2.23635	1.95342			180	2.37952	2.28593	2.14367
	2.5146	2.33343	2.33177			2.25053	2.23518	1.95574			180.2	2.38256	2.28431	2.14375
	2.51211	2.33285	2.32727			2.24494	2.24138	1.95384			180.4	2.37852	2.28712	2.14056
	2.51668	2.33813	2.33192			2.24755	2.23908	1.95108			180.6	2.38211	2.2886	2.1415
	2.51854	2.33704	2.33714			2.24226	2.24006	1.95805			180.8	2.3804	2.28855	2.14759
	2.51826	2.33365	2.33422			2.24934	2.23881	1.95826			181	2.3838	2.28623	2.14624
	2.52014	2.33778	2.33675			2.25044	2.24471	1.95962			181.2	2.38529	2.29125	2.14819
	2.51832	2.33428	2.33545			2.24889	2.24155	1.96034			181.4	2.38361	2.28791	2.14789
	2.51792	2.33669	2.33717			2.25056	2.24068	1.95644			181.6	2.38424	2.28869	2.1468
	2.51879	2.33911	2.3363			2.24952	2.2394	1.9582			181.8	2.38415	2.28925	2.14725
	2.52402	2.33974	2.34137			2.24709	2.23808	1.9599			182	2.38555	2.28891	2.15064
	2.52266	2.34252	2.34189			2.24981	2.24495	1.96024			182.2	2.38623	2.29374	2.15107
	2.52582	2.33842	2.33946			2.25266	2.24557	1.96313			182.4	2.38924	2.292	2.1513
	2.51989	2.34132	2.33919			2.25317	2.24704	1.96282			182.6	2.38653	2.29418	2.15101
	2.52928	2.34414	2.34069			2.26103	2.2501	1.9604			182.8	2.39515	2.29712	2.15054
	2.52602	2.34338	2.34391			2.25537	2.24578	1.96273			183	2.39069	2.29458	2.15332
	2.52818	2.34542	2.3437			2.25701	2.24763	1.96709			183.2	2.3926	2.29653	2.15539
	2.53185	2.34315	2.34785			2.25583	2.24925	1.96601			183.4	2.39384	2.2962	2.15693
	2.52822	2.34331	2.34333			2.25564	2.25068	1.96882			183.6	2.39193	2.297	2.15607
	2.52619	2.34462	2.34624			2.26164	2.24864	1.96816			183.8	2.39392	2.29663	2.1572
	2.53279	2.34708	2.33976			2.26036	2.25174	1.96341			184	2.39657	2.29941	2.15159
	2.53259	2.34673	2.34223			2.26413	2.24963	1.96296			184.2	2.39836	2.29818	2.15259
	2.52859	2.34447	2.34968			2.26008	2.25017	1.96874			184.4	2.39433	2.29732	2.15921
	2.53761	2.35025	2.34552			2.26429	2.25286	1.97133			184.6	2.40095	2.30156	2.15842
	2.53241	2.35041	2.34871			2.26092	2.24994	1.96778			184.8	2.39667	2.30017	2.15825
	2.53647	2.351	2.34932			2.2626	2.25362	1.96999			185	2.39953	2.30231	2.15966
	2.53528	2.35312	2.34953			2.26475	2.2556	1.9682			185.2	2.40002	2.30436	2.15887
	2.53857	2.35067	2.35177			2.26846	2.25575	1.96902			185.4	2.40352	2.30321	2.16039
	2.53647	2.35143	2.35148			2.26816	2.2573	1.96771			185.6	2.40231	2.30437	2.15959
	2.53879	2.35069	2.35139			2.26462	2.25311	1.97188			185.8	2.4017	2.3019	2.16163
	2.5421	2.35266	2.3525			2.26917	2.25951	1.96724			186	2.40563	2.30609	2.15987
	2.53844	2.35633	2.3514			2.26459	2.25565	1.97195			186.2	2.40151	2.30599	2.16168
	2.53963	2.35419	2.35718			2.26934	2.25448	1.96741			186.4	2.40448	2.30433	2.16229
	2.5379	2.35348	2.35179			2.27249	2.25788	1.97464			186.6	2.40519	2.30568	2.16321
	2.5407	2.35608	2.35209			2.27473	2.2579	1.97			186.8	2.40772	2.30699	2.16104
	2.54392	2.35561	2.35231			2.27266	2.25882	1.97471			187	2.40829	2.30722	2.16351
	2.5434	2.35915	2.35849			2.26979	2.26218	1.97608			187.2	2.40659	2.31067	2.16728
	2.54294	2.35813	2.35599			2.27271	2.26846	1.97382			187.4	2.40783	2.3133	2.16491
	2.54458	2.35755	2.35221			2.27148	2.25793	1.97546			187.6	2.40803	2.30774	2.16383
	2.54448	2.35866	2.35858			2.27533	2.2573	1.97633			187.8	2.4099	2.30798	2.16745
	2.5458	2.36376	2.35227			2.2746	2.26286	1.97609			188	2.4102	2.31331	2.16418
	2.55308	2.35816	2.35876			2.27564	2.25917	1.97646			188.2	2.41436	2.30867	2.16761
	2.54817	2.36087	2.35851			2.27916	2.26165	1.9782			188.4	2.41366	2.31126	2.16836
	2.54894	2.35891	2.35867			2.27338	2.26606	1.97449			188.6	2.41116	2.31249	2.16658
	2.54921	2.36321	2.35795			2.277	2.26513	1.97974			188.8	2.41311	2.31417	2.16884
	2.55141	2.36052	2.36002			2.27613	2.26639	1.9794			189	2.41377	2.31346	2.16971
	2.55103	2.36912	2.36056			2.27682	2.263	1.98067			189.2	2.41392	2.31606	2.17061
	2.55479	2.36721	2.36237			2.27735	2.26279	1.98234			189.4	2.41607	2.315	2.17236
	2.55099	2.36297	2.36037			2.28389	2.27151	1.9805			189.6	2.41744	2.31724	2.17043
	2.55498	2.36078	2.36281			2.28255	2.26594	1.98568			189.8	2.41877	2.31336	2.17424
	2.55525	2.36766	2.36338			2.28382	2.27315	1.98312			190	2.41954	2.3204	2.17325
	2.55694	2.36382	2.36583			2.28773	2.26838	1.98358			190.2	2.42233	2.3161	2.1747
	2.55421	2.36726	2.36609			2.28285	2.27069	1.98571			190.4	2.41853	2.31897	2.1759
	2.55979	2.36474	2.36646			2.28691	2.27175	1.98667			190.6	2.42335	2.31824	2.17656
	2.56017	2.36986	2.36969			2.28727	2.27267	1.9849			190.8	2.42372	2.32126	2.17729
	2.56512	2.36802	2.36698			2.28677	2.2725	1.9887			191	2.42595	2.32026	2.17784
	2.56025	2.368	2.36707			2.28192	2.27271	1.98625			191.2	2.42108	2.32035	2.17666
	2.56377	2.36577	2.37037			2.28654	2.27086	1.97961			191.4	2.42516	2.31831	2.17499
	2.56073	2.37393	2.37091			2.28145	2.27176	1.9836			191.6	2.42109	2.32284	2.17725
	2.56223	2.36753	2.36903			2.29028	2.26911	1.98546			191.8	2.42626	2.31832	2.17724
	2.56174	2.37272	2.37059			2.28914	2.27233	1.9869			192	2.42544	2.32252	2.17874
	2.56665	2.37031	2.37013			2.28672	2.27271	1.98579			192.2	2.42669	2.32151	2.17796
	2.56681	2.37708	2.3711			2.295	2.27338	1.98703			192.4	2.4309	2.32523	2.17906
	2.56386	2.37203	2.37035			2.28882	2.27616	1.98771			192.6	2.42634	2.32409	2.17903
	2.56782	2.3758	2.37501			2.29144	2.27512	1.99213			192.8	2.42963	2.32546	2.18357
	2.56829	2.37408	2.37383			2.29612	2.27781	1.99299			193	2.43221	2.32595	2.18341
	2.56931	2.3758	2.37224			2.29215	2.28038	1.98803			193.2	2.43073	2.32809	2.18013
	2.56521	2.37461	2.37781			2.29095	2.27725	1.99168			193.4	2.42808	2.32593	2.18475
	2.57399	2.37443	2.3751			2.29156	2.27755	1.99226			193.6	2.43277	2.32599	2.18368
	2.57067	2.376	2.37723			2.29734	2.28127	1.98832			193.8	2.43401	2.32864	2.18278
	2.57121	2.38127	2.3791			2.29611	2.28049	1.99348			194	2.43366	2.33088	2.18629
	2.57	2.37651	2.37718			2.29817	2.28304	1.993			194.2	2.43408	2.32978	2.18509
	2.57222	2.37473	2.38185			2.29786	2.28237	1.9997			194.4	2.43504	2.32855	2.19078
	2.57393	2.38186	2.37474			2.29652	2.28451	1.99738			194.6	2.43523	2.33319	2.18606
	2.57641	2.38064	2.37791			2.29943	2.28464	1.99316			194.8	2.43792	2.33264	2.18553
	2.5728	2.37728	2.37714			2.30128	2.28042	1.99359			195	2.43704	2.32885	2.18536
	2.57833	2.38088	2.38256			2.30435	2.27862	1.99813			195.2	2.44134	2.32975	2.19035
	2.57598	2.37834	2.3828			2.30098	2.28505	1.99484			195.4	2.43848	2.3317	2.18882
	2.58358	2.38279	2.38235			2.30481	2.28494	1.99782			195.6	2.4442	2.33387	2.19008
	2.57697	2.3827	2.38053			2.3007	2.2862	1.99789			195.8	2.43884	2.33445	2.18921
	2.57957	2.38054	2.3829			2.30396	2.28519	1.99796			196	2.44176	2.33286	2.19043
	2.58092	2.38123	2.38535			2.29911	2.28484	1.99597			196.2	2.44002	2.33304	2.19066
	2.57577	2.38594	2.38181			2.30293	2.28673	2.00119			196.4	2.43935	2.33634	2.1915
	2.57694	2.38369	2.38396			2.30618	2.2885	2.00185			196.6	2.44156	2.33609	2.19291
	2.57957	2.38916	2.38695			2.29996	2.29092	1.99902			196.8	2.43976	2.34004	2.19298
	2.58421	2.38735	2.38839			2.30325	2.28669	1.99688			197	2.44373	2.33702	2.19264
	2.58547	2.38467	2.38155			2.30598	2.2905	1.99657			197.2	2.44573	2.33759	2.18906
	2.58728	2.38749	2.38712			2.30678	2.2883	2.00057			197.4	2.44703	2.33789	2.19384
	2.58668	2.38802	2.38863			2.30685	2.29176	1.99905			197.6	2.44676	2.33989	2.19384
	2.58561	2.3889	2.38645			2.31075	2.28978	2.00094			197.8	2.44818	2.33934	2.1937
	2.5878	2.38692	2.3908			2.30579	2.29209	2.00504			198	2.4468	2.33951	2.19792
	2.58722	2.38876	2.39318			2.31012	2.2907	1.99937			198.2	2.44867	2.33973	2.19628
	2.58653	2.39274	2.39422			2.3111	2.29357	2.00477			198.4	2.44881	2.34316	2.1995
	2.58563	2.39313	2.39126			2.3125	2.29006	2.00143			198.6	2.44907	2.34159	2.19635
	2.58866	2.39521	2.39188			2.31154	2.29546	2.00352			198.8	2.4501	2.34534	2.1977
	2.59614	2.39179	2.3906			2.30721	2.29595	2.00282			199	2.45168	2.34387	2.19671
	2.59181	2.3923	2.39314			2.31635	2.29807	2.0039			199.2	2.45408	2.34519	2.19852
	2.59237	2.38955	2.3923			2.31373	2.29512	2.00981			199.4	2.45305	2.34234	2.20106
	2.59273	2.39687	2.39422			2.31427	2.29735	2.0042			199.6	2.4535	2.34711	2.19921
	2.59235	2.394	2.3922			2.31312	2.29669	2.01146			199.8	2.45273	2.34534	2.20183
	2.5939	2.39377	2.39555			2.31775	2.29909	2.00914			200	2.45583	2.34643	2.20235
	2.59577	2.39246	2.39915			2.31887	2.29816	2.00446			200.2	2.45732	2.34531	2.2018
	2.59668	2.39805	2.39609			2.32385	2.30321	2.00578			200.4	2.46027	2.35063	2.20094
	2.59581	2.39678	2.39421			2.31497	2.29716	2.009			200.6	2.45539	2.34697	2.20161
	2.6003	2.39307	2.39358			2.3206	2.30039	2.00683			200.8	2.46045	2.34673	2.2002
	2.59649	2.39659	2.39971			2.32016	2.30194	2.01106			201	2.45833	2.34927	2.20538
	2.59856	2.39643	2.39707			2.31862	2.30348	2.00983			201.2	2.45859	2.34995	2.20345
	2.60218	2.4055	2.39839			2.32073	2.30223	2.01422			201.4	2.46145	2.35387	2.2063
	2.59891	2.3993	2.39899			2.31886	2.30374	2.01401			201.6	2.45889	2.35152	2.2065
	2.59956	2.39951	2.39972			2.32551	2.30193	2.01432			201.8	2.46253	2.35072	2.20702
	2.6005	2.39923	2.40269			2.32529	2.30115	2.01466			202	2.46289	2.35019	2.20868
	2.59941	2.40345	2.40175			2.32842	2.30537	2.0135			202.2	2.46392	2.35441	2.20763
	2.60191	2.40035	2.40517			2.32411	2.3101	2.01135			202.4	2.46301	2.35522	2.20826
	2.60458	2.40267	2.40387			2.32574	2.30914	2.01293			202.6	2.46516	2.35591	2.2084
	2.60178	2.39912	2.40536			2.32707	2.30378	2.01629			202.8	2.46443	2.35145	2.21083
	2.60485	2.40291	2.40603			2.32333	2.30894	2.01682			203	2.46409	2.35593	2.21143
	2.61133	2.40355	2.40649			2.32346	2.30355	2.01278			203.2	2.46739	2.35355	2.20964
	2.60966	2.40082	2.40524			2.33034	2.30639	2.01574			203.4	2.47	2.3536	2.21049
	2.60979	2.40472	2.40779			2.33096	2.3089	2.01478			203.6	2.47037	2.35681	2.21129
	2.60906	2.40696	2.40526			2.3324	2.30896	2.02101			203.8	2.47073	2.35796	2.21313
	2.61132	2.40851	2.40807			2.32339	2.30824	2.01874			204	2.46735	2.35837	2.21341
	2.61229	2.4093	2.40891			2.32575	2.30977	2.01237			204.2	2.46902	2.35953	2.21064
	2.6094	2.40602	2.41214			2.33783	2.31301	2.02131			204.4	2.47362	2.35951	2.21672
	2.61016	2.4098	2.40724			2.32779	2.31252	2.01722			204.6	2.46898	2.36116	2.21223
	2.61313	2.41156	2.40848			2.33111	2.31179	2.02198			204.8	2.47212	2.36168	2.21523
	2.61522	2.41025	2.40914			2.3333	2.31328	2.01759			205	2.47426	2.36177	2.21337
	2.61736	2.40848	2.41375			2.33111	2.3148	2.02346			205.2	2.47424	2.36164	2.2186
	2.612	2.40734	2.41159			2.33748	2.31008	2.02154			205.4	2.47474	2.35871	2.21656
	2.61549	2.41157	2.4124			2.33333	2.31218	2.02249			205.6	2.47441	2.36188	2.21745
	2.61991	2.40884	2.41152			2.33731	2.31415	2.01874			205.8	2.47861	2.3615	2.21513
	2.61875	2.41057	2.415			2.33572	2.31857	2.02065			206	2.47723	2.36457	2.21782
	2.611	2.41281	2.4159			2.3357	2.31165	2.02303			206.2	2.47335	2.36223	2.21946
	2.62056	2.41434	2.41497			2.33901	2.3129	2.0206			206.4	2.47978	2.36362	2.21778
	2.62347	2.41435	2.41755			2.34081	2.31636	2.02757			206.6	2.48214	2.36536	2.22256
	2.62075	2.41294	2.41655			2.3358	2.31661	2.02408			206.8	2.47828	2.36477	2.22032
	2.6201	2.41574	2.41864			2.33897	2.31578	2.02744			207	2.47953	2.36576	2.22304
	2.62381	2.41923	2.41555			2.34098	2.31736	2.02457			207.2	2.48239	2.3683	2.22006
	2.62442	2.41148	2.41977			2.34057	2.32026	2.02479			207.4	2.48249	2.36587	2.22228
	2.62445	2.41499	2.41827			2.34236	2.31704	2.02829			207.6	2.4834	2.36602	2.22328
	2.62749	2.42209	2.42366			2.34289	2.31722	2.02814			207.8	2.48519	2.36965	2.2259
	2.62611	2.41967	2.41809			2.3409	2.31909	2.02923			208	2.48351	2.36938	2.22366
	2.6232	2.41854	2.41773			2.34288	2.32163	2.02602			208.2	2.48304	2.37008	2.22188
	2.62865	2.42185	2.42147			2.34453	2.32567	2.02716			208.4	2.48659	2.37376	2.22432
	2.62867	2.41926	2.41661			2.34616	2.3221	2.02685			208.6	2.48742	2.37068	2.22173
	2.63072	2.42172	2.42422			2.34808	2.31929	2.03214			208.8	2.4894	2.37051	2.22818
	2.63024	2.42191	2.42376			2.34147	2.32341	2.02919			209	2.48585	2.37266	2.22647
	2.62658	2.41399	2.41674			2.34593	2.3234	2.02571			209.2	2.48626	2.36869	2.22122
	2.63088	2.41807	2.42406			2.35161	2.32428	2.03209			209.4	2.49125	2.37117	2.22808
	2.62997	2.42527	2.42272			2.34987	2.32993	2.02696			209.6	2.48992	2.3776	2.22484
	2.63356	2.42411	2.41934			2.34881	2.32579	2.03122			209.8	2.49119	2.37495	2.22528
	2.63032	2.41864	2.42401			2.34996	2.3234	2.02837			210	2.49014	2.37102	2.22619
	2.63237	2.42755	2.42733			2.35158	2.32734	2.03652			210.2	2.49197	2.37745	2.23193
	2.63179	2.42443	2.42597			2.3493	2.32966	2.03175			210.4	2.49054	2.37705	2.22886
	2.63807	2.42762	2.4243			2.35272	2.32872	2.0395			210.6	2.49539	2.37817	2.2319
	2.63136	2.42224	2.42928			2.35011	2.32898	2.03659			210.8	2.49073	2.37561	2.23294
	2.63769	2.42604	2.42656			2.34925	2.3342	2.03755			211	2.49347	2.38012	2.23206
	2.63482	2.42672	2.42335			2.35348	2.32718	2.03353			211.2	2.49415	2.37695	2.22844
	2.63804	2.42367	2.42815			2.35046	2.32841	2.03807			211.4	2.49425	2.37604	2.23311
	2.63936	2.42973	2.42996			2.35613	2.32868	2.03602			211.6	2.49775	2.3792	2.23299
	2.6405	2.42855	2.42786			2.35566	2.32918	2.03428			211.8	2.49808	2.37887	2.23107
	2.64068	2.43195	2.4322			2.35357	2.32698	2.03488			212	2.49713	2.37947	2.23354
	2.6373	2.43107	2.43297			2.35233	2.33508	2.03844			212.2	2.49482	2.38307	2.2357
	2.64022	2.43033	2.42685			2.35715	2.33277	2.03335			212.4	2.49868	2.38155	2.2301
	2.64278	2.43091	2.43065			2.35931	2.33189	2.03799			212.6	2.50105	2.3814	2.23432
	2.64194	2.42918	2.43086			2.35847	2.33557	2.03878			212.8	2.5002	2.38238	2.23482
	2.64039	2.43759	2.43023			2.35919	2.33307	2.03577			213	2.49979	2.38533	2.233
	2.64597	2.43234	2.43469			2.35767	2.33437	2.03774			213.2	2.50182	2.38336	2.23622
	2.64157	2.43233	2.43334			2.35961	2.33741	2.04129			213.4	2.50059	2.38487	2.23731
	2.64426	2.43573	2.43077			2.35979	2.33886	2.04152			213.6	2.50202	2.38729	2.23614
	2.64307	2.43213	2.43538			2.36214	2.33342	2.03754			213.8	2.5026	2.38277	2.23646
	2.64349	2.43373	2.43373			2.35732	2.33277	2.03723			214	2.50041	2.38325	2.23548
	2.64767	2.43558	2.43855			2.36397	2.33782	2.0385			214.2	2.50582	2.3867	2.23853
	2.65003	2.4336	2.43804			2.36061	2.33904	2.04215			214.4	2.50532	2.38632	2.24009
	2.64612	2.43532	2.43589			2.36502	2.33993	2.03996			214.6	2.50557	2.38762	2.23793
	2.64657	2.44142	2.44008			2.36232	2.33926	2.0419			214.8	2.50445	2.39034	2.24099
	2.65113	2.43381	2.44332			2.3661	2.33644	2.04224			215	2.50862	2.38512	2.24278
	2.64864	2.44062	2.43631			2.36856	2.33958	2.0499			215.2	2.5086	2.3901	2.2431
	2.65018	2.44137	2.4432			2.36562	2.34328	2.04651			215.4	2.5079	2.39232	2.24485
	2.65261	2.43922	2.43991			2.36832	2.34212	2.0512			215.6	2.51046	2.39067	2.24555
	2.65136	2.43703	2.44244			2.3685	2.33899	2.04552			215.8	2.50993	2.38801	2.24398
	2.65053	2.44074	2.43757			2.36792	2.34206	2.04086			216	2.50923	2.3914	2.23922
	2.65399	2.4373	2.44272			2.36889	2.34323	2.04521			216.2	2.51144	2.39026	2.24396
	2.65387	2.44199	2.44102			2.37239	2.3441	2.04508			216.4	2.51313	2.39305	2.24305
	2.65691	2.44682	2.44301			2.36965	2.34436	2.0499			216.6	2.51328	2.39559	2.24645
	2.65734	2.44328	2.44234			2.3708	2.34883	2.04842			216.8	2.51407	2.39605	2.24538
	2.66092	2.44753	2.44215			2.36972	2.33929	2.04907			217	2.51532	2.39341	2.24561
	2.65504	2.4431	2.44303			2.37237	2.34445	2.04432			217.2	2.5137	2.39378	2.24368
	2.65858	2.44184	2.44654			2.37832	2.34605	2.05236			217.4	2.51845	2.39394	2.24945
	2.65728	2.44256	2.44637			2.37334	2.34243	2.05067			217.6	2.51531	2.3925	2.24852
	2.66144	2.44735	2.44768			2.3717	2.34554	2.05001			217.8	2.51657	2.39644	2.24884
	2.66093	2.44313	2.44452			2.37705	2.34507	2.05048			218	2.51899	2.3941	2.2475
	2.66535	2.44794	2.4492			2.3722	2.34928	2.04929			218.2	2.51878	2.39861	2.24924
	2.66113	2.44329	2.45132			2.37317	2.35116	2.05044			218.4	2.51715	2.39722	2.25088
	2.66415	2.44295	2.44881			2.37655	2.34791	2.05265			218.6	2.52035	2.39543	2.25073
	2.65986	2.45425	2.45273			2.3825	2.35539	2.05101			218.8	2.52118	2.40482	2.25187
	2.66416	2.4503	2.4504			2.3786	2.35251	2.05352			219	2.52138	2.40141	2.25196
	2.66216	2.44692	2.45559			2.37529	2.35052	2.05589			219.2	2.51873	2.39872	2.25574
	2.66781	2.45405	2.44857			2.37752	2.34797	2.05268			219.4	2.52267	2.40101	2.25063
	2.6658	2.44756	2.45303			2.37886	2.35205	2.0528			219.6	2.52233	2.39981	2.25292
	2.66456	2.44775	2.45279			2.38159	2.35342	2.05445			219.8	2.52308	2.40058	2.25362
	2.66883	2.44855	2.45454			2.38014	2.35406	2.05579			220	2.52448	2.4013	2.25516
	2.66873	2.45206	2.45634			2.38138	2.3565	2.05433			220.2	2.52506	2.40428	2.25534
	2.67227	2.45284	2.45403			2.38268	2.35762	2.06175			220.4	2.52748	2.40523	2.25789
	2.66427	2.45349	2.45618			2.38956	2.3524	2.06084			220.6	2.52691	2.40294	2.25851
	2.66893	2.45178	2.45592			2.37751	2.3531	2.05787			220.8	2.52322	2.40244	2.25689
	2.66755	2.45487	2.45311			2.38374	2.3534	2.06103			221	2.52564	2.40413	2.25707
	2.67197	2.45601	2.45139			2.38485	2.3513	2.05792			221.2	2.52841	2.40366	2.25465
	2.67768	2.4561	2.45379			2.38099	2.35927	2.05287			221.4	2.52934	2.40768	2.25333
	2.67499	2.45486	2.45821			2.38484	2.35651	2.05775			221.6	2.52991	2.40568	2.25798
	2.67245	2.45411	2.45841			2.38959	2.35307	2.05962			221.8	2.53102	2.40359	2.25902
	2.67748	2.4575	2.45845			2.38305	2.35996	2.06315			222	2.53027	2.40873	2.2608
	2.67545	2.45229	2.45885			2.38321	2.35632	2.05872			222.2	2.52933	2.40431	2.25878
	2.67993	2.45471	2.45909			2.38799	2.36144	2.06029			222.4	2.53396	2.40808	2.25969
	2.67777	2.4583	2.46084			2.38606	2.35598	2.05875			222.6	2.53191	2.40714	2.25979
	2.67359	2.45554	2.46047			2.39042	2.35505	2.06108			222.8	2.532	2.40529	2.26078
	2.6759	2.45543	2.46073			2.3896	2.36409	2.0601			223	2.53275	2.40976	2.26041
	2.67608	2.45929	2.46247			2.39151	2.36064	2.06234			223.2	2.5338	2.40996	2.26241
	2.67688	2.459	2.46196			2.38879	2.36308	2.06124			223.4	2.53284	2.41104	2.2616
	2.67959	2.45982	2.46703			2.39613	2.35922	2.06459			223.6	2.53786	2.40952	2.26581
	2.67997	2.45901	2.46149			2.39256	2.36547	2.06068			223.8	2.53626	2.41224	2.26108
	2.67537	2.4632	2.46207			2.38972	2.35885	2.06467			224	2.53254	2.41102	2.26337
	2.68401	2.45825	2.46606			2.39284	2.36175	2.0667			224.2	2.53842	2.41	2.26638
	2.68209	2.46186	2.46658			2.39229	2.36196	2.06284			224.4	2.53719	2.41191	2.26471
	2.68302	2.46081	2.46783			2.39334	2.36455	2.06334			224.6	2.53818	2.41268	2.26559
	2.68333	2.46358	2.46714			2.39434	2.36349	2.06184			224.8	2.53884	2.41354	2.26449
	2.68785	2.46159	2.46648			2.39378	2.36477	2.06592			225	2.54081	2.41318	2.2662
	2.68636	2.4632	2.4654			2.39306	2.36355	2.06556			225.2	2.53971	2.41337	2.26548
	2.68355	2.47071	2.46785			2.39807	2.36651	2.06822			225.4	2.54081	2.41861	2.26803
	2.68476	2.47124	2.46567			2.39905	2.37045	2.06405			225.6	2.5419	2.42085	2.26486
	2.68826	2.46372	2.46813			2.39947	2.3654	2.07047			225.8	2.54387	2.41456	2.2693
	2.68964	2.46458	2.47257			2.39532	2.37097	2.06448			226	2.54248	2.41777	2.26852
	2.69014	2.46444	2.46881			2.39604	2.37074	2.06687			226.2	2.54309	2.41759	2.26784
	2.69053	2.46933	2.46715			2.39746	2.36384	2.06705			226.4	2.544	2.41658	2.2671
	2.68731	2.4685	2.47144			2.40198	2.36771	2.06842			226.6	2.54464	2.41811	2.26993
	2.69024	2.4741	2.46874			2.39921	2.36657	2.07074			226.8	2.54473	2.42034	2.26974
	2.69487	2.4647	2.47273			2.40506	2.36725	2.0717			227	2.54997	2.41598	2.27222
	2.69056	2.47025	2.4707			2.39982	2.3701	2.06478			227.2	2.54519	2.42017	2.26774
	2.69021	2.47366	2.47415			2.4016	2.37427	2.07284			227.4	2.5459	2.42396	2.2735
	2.69499	2.46902	2.47618			2.40281	2.37221	2.07209			227.6	2.5489	2.42061	2.27414
	2.69352	2.46861	2.47126			2.40009	2.36987	2.07231			227.8	2.54681	2.41924	2.27179
	2.69341	2.47278	2.47593			2.40738	2.3697	2.07243			228	2.5504	2.42124	2.27418
	2.69342	2.4693	2.48014			2.4007	2.37542	2.07451			228.2	2.54706	2.42236	2.27733
	2.69585	2.47428	2.47899			2.40254	2.37458	2.07207			228.4	2.54919	2.42443	2.27553
	2.6968	2.46977	2.47516			2.40344	2.37398	2.07482			228.6	2.55012	2.42188	2.27499
	2.69815	2.47934	2.47456			2.4053	2.37677	2.07256			228.8	2.55172	2.42806	2.27356
	2.69636	2.47392	2.47686			2.40482	2.37706	2.07363			229	2.55059	2.42549	2.27525
	2.70174	2.47462	2.47777			2.40571	2.37773	2.0789			229.2	2.55373	2.42618	2.27833
	2.70004	2.47589	2.47753			2.40627	2.38141	2.07614			229.4	2.55315	2.42865	2.27684
	2.7012	2.48016	2.48207			2.40767	2.37566	2.07341			229.6	2.55443	2.42791	2.27774
	2.70103	2.47832	2.47961			2.40821	2.37747	2.07999			229.8	2.55462	2.4279	2.2798
	2.70337	2.47832	2.47734			2.40507	2.37735	2.07414			230	2.55422	2.42784	2.27574
	2.70469	2.47309	2.47877			2.40887	2.38026	2.08059			230.2	2.55678	2.42668	2.27968
	2.70498	2.47771	2.48063			2.41072	2.38486	2.08057			230.4	2.55785	2.43129	2.2806
	2.70343	2.47506	2.4856			2.40324	2.38092	2.07639			230.6	2.55334	2.42799	2.281
	2.70298	2.47511	2.48194			2.41205	2.38094	2.07932			230.8	2.55752	2.42803	2.28063
	2.70232	2.48135	2.47946			2.41001	2.38435	2.07969			231	2.55617	2.43285	2.27958
	2.70668	2.47566	2.48536			2.41078	2.38094	2.07949			231.2	2.55873	2.4283	2.28242
	2.70423	2.47912	2.48244			2.41379	2.37916	2.08265			231.4	2.55901	2.42914	2.28254
	2.71116	2.4784	2.48517			2.40907	2.38447	2.08013			231.6	2.56012	2.43144	2.28265
	2.70857	2.48198	2.48567			2.41749	2.38567	2.08462			231.8	2.56303	2.43382	2.28515
	2.70654	2.48268	2.49127			2.41625	2.38441	2.07761			232	2.56139	2.43354	2.28444
	2.70586	2.48335	2.48348			2.41787	2.37879	2.08027			232.2	2.56186	2.43107	2.28187
	2.70749	2.48068	2.48759			2.41669	2.38603	2.08322			232.4	2.56209	2.43335	2.28541
	2.70527	2.4832	2.48391			2.41209	2.38286	2.08188			232.6	2.55868	2.43303	2.28289
	2.71048	2.48695	2.48681			2.41606	2.38129	2.08444			232.8	2.56327	2.43412	2.28562
	2.71159	2.48682	2.48806			2.4191	2.3878	2.0828			233	2.56535	2.43731	2.28543
	2.71238	2.47942	2.4892			2.41713	2.38252	2.08371			233.2	2.56476	2.43097	2.28645
	2.71419	2.48299	2.49126			2.41728	2.3871	2.08416			233.4	2.56573	2.43505	2.28771
	2.71294	2.48365	2.48685			2.42066	2.38618	2.08086			233.6	2.5668	2.43492	2.28385
	2.70852	2.48889	2.49091			2.41442	2.38541	2.08492			233.8	2.56147	2.43715	2.28792
	2.71432	2.48631	2.49066			2.41879	2.38697	2.08704			234	2.56655	2.43664	2.28885
	2.71474	2.48544	2.48998			2.4239	2.38816	2.08554			234.2	2.56932	2.4368	2.28776
	2.71535	2.48546	2.49473			2.41941	2.38719	2.08654			234.4	2.56738	2.43633	2.29064
	2.71488	2.48692	2.48493			2.42189	2.38831	2.08805			234.6	2.56838	2.43761	2.28649
	2.71729	2.49243	2.4961			2.42803	2.38779	2.08268			234.8	2.57266	2.44011	2.28939
	2.72024	2.48607	2.49567			2.42015	2.39239	2.08254			235	2.57019	2.43923	2.2891
	2.71692	2.49214	2.49424			2.42213	2.39267	2.08678			235.2	2.56953	2.44241	2.29051
	2.72061	2.48987	2.49388			2.42738	2.38894	2.08858			235.4	2.57399	2.43941	2.29123
	2.72124	2.49251	2.49611			2.42381	2.38608	2.09092			235.6	2.57252	2.4393	2.29352
	2.72412	2.49405	2.49744			2.42412	2.38944	2.08889			235.8	2.57412	2.44175	2.29316
	2.71817	2.4883	2.4924			2.42369	2.39569	2.09195			236	2.57093	2.442	2.29217
	2.72419	2.49125	2.49559			2.42485	2.38819	2.08826			236.2	2.57452	2.43972	2.29193
	2.72223	2.48938	2.50049			2.42461	2.39228	2.08827			236.4	2.57342	2.44083	2.29438
	2.72152	2.4957	2.49615			2.42716	2.39396	2.09081			236.6	2.57434	2.44483	2.29348
	2.72327	2.49385	2.50014			2.42707	2.3966	2.09196			236.8	2.57517	2.44523	2.29605
	2.72618	2.49085	2.49752			2.42539	2.3934	2.08988			237	2.57579	2.44212	2.2937
	2.72292	2.49629	2.50085			2.43061	2.3951	2.08957			237.2	2.57676	2.44569	2.29521
	2.72608	2.49465	2.50555			2.42951	2.39422	2.09242			237.4	2.5778	2.44444	2.29899
	2.72624	2.49524	2.5003			2.43292	2.39434	2.09083			237.6	2.57958	2.44479	2.29556
	2.73137	2.49268	2.50032			2.42453	2.39626	2.09307			237.8	2.57795	2.44447	2.29669
	2.7246	2.49662	2.50256			2.42915	2.39624	2.08967			238	2.57688	2.44643	2.29611
	2.729	2.49786	2.50249			2.43219	2.40423	2.09654			238.2	2.5806	2.45104	2.29951
	2.72506	2.49698	2.50657			2.43206	2.39785	2.09319			238.4	2.57856	2.44742	2.29988
	2.72846	2.49688	2.50192			2.43424	2.39933	2.0932			238.6	2.58135	2.4481	2.29756
	2.73107	2.49418	2.5056			2.42935	2.39909	2.09729			238.8	2.58021	2.44664	2.30144
	2.7289	2.49993	2.50279			2.43442	2.39691	2.09953			239	2.58166	2.44842	2.30116
	2.73043	2.50293	2.50432			2.43702	2.40017	2.10187			239.2	2.58373	2.45155	2.3031
	2.72945	2.50252	2.50823			2.43853	2.40127	2.09825			239.4	2.58399	2.4519	2.30324
	2.73323	2.50086	2.50051			2.4385	2.40417	2.09641			239.6	2.58587	2.45252	2.29846
	2.73328	2.49865	2.50611			2.43769	2.39897	2.09909			239.8	2.58549	2.44881	2.3026
	2.73239	2.49769	2.50342			2.43915	2.40185	2.10018			240	2.58577	2.44977	2.3018
	2.73126	2.50236	2.5066			2.43741	2.39968	2.09615			240.2	2.58434	2.45102	2.30137
	2.7375	2.50274	2.50865			2.44011	2.40253	2.09823			240.4	2.58881	2.45263	2.30344
	2.73743	2.50082	2.5038			2.43992	2.40063	2.10186			240.6	2.58867	2.45073	2.30283
	2.734	2.50146	2.50891			2.44247	2.40955	2.09847			240.8	2.58823	2.4555	2.30369
	2.73394	2.50606	2.51123			2.43547	2.40613	2.10137			241	2.5847	2.4561	2.3063
	2.73595	2.50951	2.51305			2.43954	2.40821	2.10092			241.2	2.58774	2.45886	2.30698
	2.74096	2.50561	2.51348			2.44464	2.40722	2.09969			241.4	2.5928	2.45641	2.30658
	2.73785	2.51115	2.51113			2.44029	2.40877	2.10166			241.6	2.58907	2.45996	2.30639
	2.73621	2.50446	2.5111			2.44176	2.40663	2.10409			241.8	2.58899	2.45555	2.3076
	2.73758	2.50504	2.50871			2.4419	2.40944	2.10326			242	2.58974	2.45724	2.30598
	2.73566	2.50206	2.51206			2.44094	2.40906	2.09656			242.2	2.5883	2.45556	2.30431
	2.73996	2.50482	2.50892			2.44026	2.40671	2.1032			242.4	2.59011	2.45577	2.30606
	2.73717	2.50719	2.51056			2.44242	2.40771	2.10406			242.6	2.5898	2.45745	2.30731
	2.73796	2.51133	2.51529			2.44142	2.40602	2.10043			242.8	2.58969	2.45867	2.30786
	2.74513	2.50883	2.51811			2.44448	2.41079	2.1043			243	2.59481	2.45981	2.3112
	2.73915	2.50794	2.51123			2.44566	2.40812	2.10399			243.2	2.59241	2.45803	2.30761
	2.74213	2.50721	2.51541			2.44592	2.4087	2.10484			243.4	2.59403	2.45795	2.31012
	2.74121	2.50946	2.51622			2.44947	2.40939	2.10776			243.6	2.59534	2.45943	2.31199
	2.74063	2.51455	2.5121			2.44847	2.4129	2.10554			243.8	2.59455	2.46373	2.30882
	2.74616	2.50849	2.51309			2.44211	2.40937	2.10555			244	2.59414	2.45893	2.30932
	2.749	2.51363	2.52083			2.44766	2.41307	2.10653			244.2	2.59833	2.46335	2.31368
	2.74467	2.51282	2.51846			2.44868	2.40967	2.10947			244.4	2.59668	2.46124	2.31396
	2.7471	2.51171	2.51698			2.45498	2.41391	2.10868			244.6	2.60104	2.46281	2.31283
	2.74677	2.51273	2.51968			2.45124	2.41126	2.11264			244.8	2.59901	2.46199	2.31616
	2.7483	2.51597	2.51622			2.44914	2.41198	2.10829			245	2.59872	2.46398	2.31225
	2.7507	2.51283	2.51872			2.4496	2.41394	2.1102			245.2	2.60015	2.46339	2.31446
	2.75009	2.51287	2.51861			2.44579	2.4143	2.111			245.4	2.59794	2.46359	2.31481
	2.74755	2.51473	2.51965			2.44823	2.41214	2.10834			245.6	2.59789	2.46343	2.314
	2.75009	2.51612	2.52111			2.45254	2.41206	2.10723			245.8	2.60131	2.46409	2.31417
	2.74904	2.51708	2.52517			2.45355	2.41922	2.10628			246	2.60129	2.46815	2.31572
	2.75484	2.51605	2.52169			2.45001	2.41799	2.1092			246.2	2.60243	2.46702	2.31544
	2.74852	2.51269	2.52463			2.45303	2.41796	2.10941			246.4	2.60078	2.46532	2.31702
	2.75545	2.51631	2.52259			2.45448	2.42018	2.11126			246.6	2.60496	2.46824	2.31693
	2.74859	2.51888	2.5261			2.45198	2.42205	2.11221			246.8	2.60028	2.47046	2.31915
	2.75099	2.51635	2.525			2.45667	2.41755	2.11158			247	2.60383	2.46695	2.31829
	2.75813	2.52026	2.52321			2.45709	2.41987	2.11021			247.2	2.60761	2.47006	2.31671
	2.75575	2.51713	2.5265			2.45945	2.41682	2.11267			247.4	2.6076	2.46698	2.31959
	2.75383	2.51688	2.52279			2.45728	2.42116	2.11751			247.6	2.60555	2.46902	2.32015
	2.75388	2.52094	2.52854			2.45687	2.42026	2.10949			247.8	2.60538	2.4706	2.31901
	2.75577	2.5199	2.52504			2.45751	2.41788	2.11662			248	2.60664	2.46889	2.32083
	2.76136	2.51959	2.52376			2.4576	2.42288	2.1141			248.2	2.60948	2.47123	2.31893
	2.76166	2.51748	2.52836			2.45887	2.42324	2.11259			248.4	2.61027	2.47036	2.32047
	2.75777	2.52117	2.52243			2.46116	2.42646	2.113			248.6	2.60947	2.47382	2.31771
	2.75752	2.52344	2.53051			2.45956	2.42464	2.11063			248.8	2.60854	2.47404	2.32057
	2.76014	2.51954	2.52924			2.46283	2.42266	2.11758			249	2.61148	2.4711	2.32341
	2.76195	2.51618	2.52508			2.45821	2.42306	2.11528			249.2	2.61008	2.46962	2.32018
	2.76331	2.52115	2.53086			2.45853	2.42802	2.11731			249.4	2.61092	2.47458	2.32409
	2.75743	2.52482	2.53101			2.45768	2.4239	2.11907			249.6	2.60756	2.47436	2.32504
	2.76244	2.52551	2.53135			2.46425	2.42029	2.11768			249.8	2.61334	2.4729	2.32451
	2.76477	2.52345	2.52843			2.46599	2.42553	2.11526			250	2.61538	2.47449	2.32185
	2.7625	2.5288	2.53518			2.46355	2.42814	2.1198			250.2	2.61302	2.47847	2.32749
	2.76427	2.52354	2.53064			2.46596	2.4265	2.11673			250.4	2.61511	2.47502	2.32369
	2.7629	2.52314	2.5363			2.46614	2.42587	2.11955			250.6	2.61452	2.47451	2.32793
	2.76592	2.52999	2.52986			2.46596	2.42828	2.12212			250.8	2.61594	2.47914	2.32599
	2.76814	2.5266	2.53109			2.46531	2.42939	2.1189			251	2.61672	2.47799	2.32499
	2.76665	2.52768	2.53539			2.46414	2.43033	2.11994			251.2	2.6154	2.47901	2.32767
	2.76576	2.52882	2.53204			2.46925	2.43238	2.12232			251.4	2.61751	2.4806	2.32718
	2.77019	2.52907	2.53258			2.46361	2.42857	2.12517			251.6	2.6169	2.47882	2.32888
	2.76647	2.52993	2.53579			2.4643	2.43081	2.12036			251.8	2.61539	2.48037	2.32807
	2.77338	2.53059	2.53471			2.47023	2.42839	2.1195			252	2.6218	2.47949	2.3271
	2.7637	2.53175	2.54022			2.4661	2.42951	2.12286			252.2	2.6149	2.48063	2.33154
	2.76964	2.53459	2.53816			2.46676	2.42812	2.12488			252.4	2.6182	2.48135	2.33152
	2.77054	2.53166	2.53641			2.47102	2.4332	2.12283			252.6	2.62078	2.48243	2.32962
	2.77312	2.52994	2.53609			2.47108	2.4315	2.1265			252.8	2.6221	2.48072	2.33129
	2.77155	2.52949	2.53279			2.47162	2.43165	2.12445			253	2.62159	2.48057	2.32862
	2.77166	2.53421	2.53867			2.46761	2.43356	2.12422			253.2	2.61964	2.48388	2.33145
	2.77445	2.53171	2.53854			2.47012	2.43359	2.12229			253.4	2.62229	2.48265	2.33041
	2.77494	2.53467	2.54058			2.47366	2.43072	2.12459			253.6	2.6243	2.48269	2.33259
	2.77532	2.53435	2.54152			2.47442	2.4339	2.12656			253.8	2.62487	2.48412	2.33404
	2.77661	2.53939	2.5425			2.47	2.43201	2.12427			254	2.6233	2.4857	2.33339
	2.77424	2.53661	2.54299			2.47363	2.4371	2.12488			254.2	2.62393	2.48685	2.33394
	2.77864	2.53687	2.53939			2.47671	2.43938	2.12989			254.4	2.62767	2.48812	2.33464
	2.77759	2.53606	2.5389			2.47627	2.43053	2.12636			254.6	2.62693	2.4833	2.33263
	2.7785	2.54019	2.54488			2.47623	2.43767	2.13425			254.8	2.62736	2.48893	2.33957
	2.77504	2.53611	2.54247			2.48285	2.43674	2.12953			255	2.62894	2.48643	2.336
	2.78506	2.53339	2.54857			2.47774	2.43712	2.1292			255.2	2.6314	2.48525	2.33889
	2.78126	2.53852	2.54347			2.4792	2.43592	2.12626			255.4	2.63023	2.48722	2.33486
	2.77936	2.53549	2.54335			2.47615	2.43864	2.12545			255.6	2.62776	2.48706	2.3344
	2.78394	2.53804	2.54635			2.47112	2.43769	2.12626			255.8	2.62753	2.48787	2.3363
	2.77905	2.53726	2.5438			2.47875	2.43278	2.12719			256	2.6289	2.48502	2.33549
	2.7822	2.54122	2.54651			2.47743	2.44164	2.1311			256.2	2.62981	2.49143	2.33881
	2.78216	2.53807	2.54887			2.47862	2.43759	2.12831			256.4	2.63039	2.48783	2.33859
	2.78581	2.54189	2.54927			2.47771	2.44102	2.13366			256.6	2.63176	2.49146	2.34146
	2.78215	2.541	2.54845			2.48111	2.44464	2.13491			256.8	2.63163	2.49282	2.34168
	2.78615	2.54011	2.54702			2.48246	2.44106	2.13122			257	2.6343	2.49059	2.33912
	2.78296	2.54089	2.54807			2.48506	2.44114	2.13464			257.2	2.63401	2.49102	2.34135
	2.78425	2.54523	2.54988			2.4771	2.44748	2.13795			257.4	2.63067	2.49635	2.34392
	2.78231	2.53607	2.5469			2.48208	2.44131	2.13751			257.6	2.6322	2.48869	2.34221
	2.78897	2.54042	2.5505			2.48439	2.44659	2.13337			257.8	2.63668	2.4935	2.34193
	2.78559	2.54298	2.54782			2.48006	2.44367	2.13096			258	2.63283	2.49333	2.33939
	2.78983	2.54373	2.55183			2.48204	2.44673	2.13244			258.2	2.63593	2.49523	2.34214
	2.78888	2.54175	2.55534			2.48295	2.44207	2.13775			258.4	2.63592	2.49191	2.34655
	2.78914	2.54376	2.55044			2.48566	2.44404	2.13659			258.6	2.6374	2.4939	2.34351
	2.7861	2.55147	2.55485			2.48291	2.44876	2.13457			258.8	2.6345	2.50011	2.34471
	2.78877	2.54198	2.55515			2.48118	2.44477	2.13372			259	2.63498	2.49337	2.34443
	2.79547	2.54535	2.55309			2.49046	2.4465	2.13207			259.2	2.64296	2.49592	2.34258
	2.79017	2.54879	2.55432			2.48153	2.4528	2.13382			259.4	2.63585	2.5008	2.34407
	2.79156	2.54991	2.5576			2.48604	2.44958	2.13426			259.6	2.6388	2.49974	2.34593
	2.7866	2.5455	2.5536			2.49044	2.4461	2.13594			259.8	2.63852	2.4958	2.34477
	2.79038	2.54445	2.55672			2.48702	2.44282	2.13792			260	2.6387	2.49364	2.34732
	2.79283	2.54976	2.55639			2.48563	2.44645	2.13985			260.2	2.63923	2.49811	2.34812
	2.78755	2.54904	2.55595			2.48604	2.44773	2.13749			260.4	2.63679	2.49838	2.34672
	2.79308	2.54662	2.55946			2.48847	2.44763	2.13832			260.6	2.64077	2.49713	2.34889
	2.79405	2.54852	2.5559			2.48713	2.44678	2.14114			260.8	2.64059	2.49765	2.34852
	2.79602	2.54952	2.55736			2.49125	2.45377	2.13918			261	2.64363	2.50164	2.34827
	2.79309	2.55224	2.55318			2.48901	2.45024	2.14343			261.2	2.64105	2.50124	2.3483
	2.79598	2.54838	2.55735			2.49397	2.45102	2.14169			261.4	2.64498	2.4997	2.34952
	2.79532	2.54905	2.55608			2.49065	2.44925	2.14214			261.6	2.64299	2.49915	2.34911
	2.79761	2.55367	2.55788			2.49497	2.44655	2.14358			261.8	2.64629	2.50011	2.35073
	2.79737	2.55224	2.55811			2.49201	2.45192	2.14135			262	2.64469	2.50208	2.34973
	2.80171	2.54968	2.56132			2.48941	2.45323	2.13979			262.2	2.64556	2.50146	2.35056
	2.79946	2.54964	2.56395			2.50105	2.4544	2.13833			262.4	2.65025	2.50202	2.35114
	2.79893	2.55044	2.56015			2.49255	2.45372	2.14227			262.6	2.64574	2.50208	2.35121
	2.79936	2.55419	2.56697			2.49684	2.45358	2.14056			262.8	2.6481	2.50388	2.35377
	2.8006	2.56021	2.56378			2.49351	2.45366	2.14145			263	2.64705	2.50693	2.35261
	2.80006	2.55492	2.56054			2.4936	2.45358	2.14373			263.2	2.64683	2.50425	2.35213
	2.80154	2.55115	2.56244			2.49927	2.45246	2.14051			263.4	2.65041	2.5018	2.35148
	2.80461	2.55194	2.56728			2.49763	2.45476	2.14048			263.6	2.65112	2.50335	2.35388
	2.80267	2.5548	2.56381			2.49872	2.4527	2.14212			263.8	2.65069	2.50375	2.35297
	2.80529	2.55732	2.56572			2.49927	2.45579	2.14537			264	2.65228	2.50656	2.35554
	2.80731	2.55669	2.56488			2.50082	2.4541	2.14286			264.2	2.65407	2.50539	2.35387
	2.80484	2.55611	2.56779			2.50348	2.45566	2.14334			264.4	2.65416	2.50589	2.35556
	2.80687	2.55979	2.56467			2.49884	2.45776	2.14377			264.6	2.65285	2.50877	2.35422
	2.80926	2.55687	2.56794			2.49904	2.45526	2.1431			264.8	2.65415	2.50606	2.35552
	2.80674	2.5595	2.56974			2.50017	2.45828	2.15221			265	2.65345	2.50889	2.36098
	2.80544	2.55642	2.56317			2.49881	2.45808	2.14677			265.2	2.65213	2.50725	2.35497
	2.80989	2.55756	2.56507			2.49885	2.45527	2.14594			265.4	2.65437	2.50641	2.3555
	2.80824	2.56316	2.57015			2.49962	2.45765	2.14552			265.6	2.65393	2.51041	2.35784
	2.80861	2.56113	2.56677			2.50401	2.45638	2.14875			265.8	2.65631	2.50875	2.35776
	2.80742	2.55922	2.56665			2.50362	2.46577	2.14923			266	2.65552	2.51249	2.35794
	2.80649	2.55938	2.56985			2.5052	2.46372	2.14705			266.2	2.65584	2.51155	2.35845
	2.81062	2.5624	2.56476			2.50244	2.46115	2.14448			266.4	2.65653	2.51177	2.35462
	2.80726	2.56214	2.56568			2.5046	2.46087	2.15117			266.6	2.65593	2.5115	2.35843
	2.81011	2.56519	2.56644			2.50922	2.4647	2.14788			266.8	2.65967	2.51495	2.35716
	2.80912	2.55539	2.57107			2.50105	2.46086	2.15228			267	2.65508	2.50813	2.36168
	2.8095	2.56545	2.57127			2.50271	2.45929	2.14749			267.2	2.6561	2.51237	2.35938
	2.81547	2.56317	2.57167			2.50612	2.46455	2.15002			267.4	2.66079	2.51386	2.36085
	2.81545	2.56123	2.56859			2.50698	2.46796	2.14809			267.6	2.66121	2.51459	2.35834
	2.81291	2.56222	2.57177			2.50386	2.45792	2.15267			267.8	2.65838	2.51007	2.36222
	2.81005	2.56221	2.57233			2.50553	2.46987	2.15107			268	2.65779	2.51604	2.3617
	2.81243	2.56687	2.57361			2.50677	2.46644	2.14737			268.2	2.6596	2.51665	2.36049
	2.81551	2.56614	2.57659			2.51548	2.46152	2.14811			268.4	2.66549	2.51383	2.36235
	2.8142	2.56946	2.57341			2.51145	2.46498	2.15215			268.6	2.66282	2.51722	2.36278
	2.81789	2.56848	2.58057			2.50691	2.46848	2.15156			268.8	2.6624	2.51848	2.36607
	2.81537	2.56714	2.57997			2.51137	2.47106	2.15417			269	2.66337	2.5191	2.36707
	2.81431	2.56818	2.57615			2.51515	2.46379	2.15513			269.2	2.66473	2.51599	2.36564
	2.8201	2.5689	2.57576			2.51282	2.46855	2.15382			269.4	2.66646	2.51873	2.36479
	2.82059	2.56912	2.57957			2.5083	2.46489	2.15273			269.6	2.66444	2.517	2.36615
	2.82105	2.5682	2.57651			2.51312	2.46988	2.15473			269.8	2.66709	2.51904	2.36562
	2.82205	2.56923	2.57486			2.51025	2.46733	2.14981			270	2.66615	2.51828	2.36234
	2.82064	2.5709	2.58001			2.5113	2.4631	2.15373			270.2	2.66597	2.517	2.36687
	2.81985	2.57568	2.57749			2.51187	2.46892	2.15329			270.4	2.66586	2.5223	2.36539
	2.81897	2.57367	2.58134			2.51203	2.46717	2.15406			270.6	2.6655	2.52042	2.3677
	2.82259	2.57306	2.5804			2.51442	2.47123	2.16027			270.8	2.66851	2.52214	2.37034
	2.82303	2.57217	2.58225			2.51342	2.47133	2.15819			271	2.66823	2.52175	2.37022
	2.82391	2.57059	2.57607			2.51733	2.46763	2.15599			271.2	2.67062	2.51911	2.36603
	2.82357	2.57458	2.58191			2.51383	2.46866	2.16132			271.4	2.6687	2.52162	2.37161
	2.82242	2.57164	2.58294			2.51517	2.47036	2.16163			271.6	2.66879	2.521	2.37228
	2.82185	2.5754	2.58225			2.51397	2.47508	2.15672			271.8	2.66791	2.52524	2.36949
	2.82793	2.5766	2.58034			2.51857	2.47183	2.15891			272	2.67325	2.52422	2.36963
	2.8269	2.57445	2.58545			2.51662	2.47487	2.15603			272.2	2.67176	2.52466	2.37074
	2.82823	2.57496	2.58459			2.51793	2.47487	2.15916			272.4	2.67308	2.52492	2.37188
	2.82647	2.5699	2.58354			2.51849	2.46856	2.16272			272.6	2.67248	2.51923	2.37313
	2.82705	2.57744	2.58168			2.51793	2.47819	2.15753			272.8	2.67249	2.52781	2.36961
	2.83237	2.57897	2.58183			2.52325	2.47356	2.16033			273	2.67781	2.52626	2.37108
	2.83358	2.57768	2.58525			2.52141	2.47929	2.16167			273.2	2.67749	2.52849	2.37346
	2.8266	2.58044	2.58394			2.51996	2.4772	2.16498			273.4	2.67328	2.52882	2.37446
	2.83032	2.57437	2.58698			2.51969	2.47712	2.16631			273.6	2.67501	2.52574	2.37665
	2.82438	2.57994	2.58703			2.5216	2.47815	2.1591			273.8	2.67299	2.52905	2.37306
	2.83341	2.57499	2.58669			2.51766	2.47436	2.15758			274	2.67554	2.52467	2.37213
	2.83226	2.57876	2.58433			2.52373	2.47796	2.16072			274.2	2.67799	2.52836	2.37252
	2.83531	2.57798	2.58751			2.52201	2.47572	2.16507			274.4	2.67866	2.52685	2.37629
	2.83265	2.57504	2.58755			2.52166	2.47755	2.16193			274.6	2.67716	2.52629	2.37474
	2.8333	2.58136	2.58877			2.52025	2.48123	2.1664			274.8	2.67678	2.5313	2.37759
	2.82781	2.57815	2.59001			2.52334	2.47132	2.16512			275	2.67557	2.52473	2.37756
	2.8306	2.57529	2.59036			2.52442	2.47737	2.16615			275.2	2.67751	2.52633	2.37825
	2.83169	2.579	2.5916			2.52266	2.4791	2.16321			275.4	2.67718	2.52905	2.3774
	2.83924	2.5829	2.58946			2.52445	2.48262	2.16852			275.6	2.68184	2.53276	2.37899
	2.83941	2.586	2.59048			2.52388	2.482	2.1669			275.8	2.68165	2.534	2.37869
	2.83923	2.58499	2.59022			2.52731	2.48042	2.16996			276	2.68327	2.5327	2.38009
	2.83695	2.5836	2.58977			2.53076	2.47862	2.17087			276.2	2.68385	2.53111	2.38032
	2.83491	2.58638	2.58908			2.52788	2.48181	2.16784			276.4	2.68139	2.53409	2.37846
	2.83847	2.58494	2.59314			2.52816	2.48399	2.16436			276.6	2.68331	2.53446	2.37875
	2.83605	2.58845	2.59048			2.52968	2.48137	2.16954			276.8	2.68287	2.53491	2.38001
	2.84069	2.59114	2.59587			2.53158	2.48547	2.16856			277	2.68613	2.53831	2.38222
	2.84333	2.58395	2.59515			2.53396	2.48767	2.16386			277.2	2.68864	2.53581	2.37951
	2.83973	2.58871	2.5926			2.52736	2.48047	2.16715			277.4	2.68354	2.53459	2.37987
	2.84049	2.58292	2.59826			2.52988	2.4863	2.16857			277.6	2.68519	2.53461	2.38342
	2.84	2.58712	2.5954			2.53255	2.48123	2.16682			277.8	2.68628	2.53417	2.38111
	2.84025	2.58365	2.59375			2.53269	2.48893	2.16535			278	2.68647	2.53629	2.37955
	2.84802	2.58287	2.59641			2.53118	2.48603	2.16855			278.2	2.6896	2.53445	2.38248
	2.83912	2.58772	2.59637			2.53002	2.48148	2.17012			278.4	2.68457	2.5346	2.38325
	2.84246	2.58711	2.59836			2.53124	2.48817	2.17016			278.6	2.68685	2.53764	2.38426
	2.84086	2.58521	2.59755			2.53453	2.48593	2.17055			278.8	2.6877	2.53557	2.38405
	2.84622	2.58903	2.6017			2.5348	2.48786	2.17058			279	2.69051	2.53845	2.38614
	2.84472	2.59232	2.60114			2.53584	2.48681	2.17145			279.2	2.69028	2.53956	2.3863
	2.84546	2.59044	2.59904			2.53399	2.49388	2.17404			279.4	2.68972	2.54216	2.38654
	2.84517	2.5908	2.60102			2.5318	2.48991	2.17454			279.6	2.68848	2.54036	2.38778
	2.8438	2.59223	2.59936			2.53397	2.48706	2.17254			279.8	2.68888	2.53965	2.38595
	2.84944	2.58975	2.59912			2.53328	2.49186	2.17577			280	2.69136	2.54081	2.38744
	2.84512	2.59114	2.6007			2.53766	2.48776	2.1755			280.2	2.69139	2.53945	2.3881
	2.84603	2.59329	2.60093			2.53752	2.48684	2.17348			280.4	2.69178	2.54006	2.38721
	2.84939	2.59479	2.60126			2.53428	2.48916	2.17071			280.6	2.69184	2.54198	2.38598
	2.84798	2.5916	2.60618			2.53809	2.48624	2.17068			280.8	2.69304	2.53892	2.38843
	2.85421	2.59043	2.60728			2.53667	2.487	2.17127			281	2.69544	2.53871	2.38928
	2.8461	2.59353	2.60484			2.53633	2.49378	2.17299			281.2	2.69122	2.54365	2.38892
	2.84785	2.59538	2.60711			2.53563	2.49183	2.18065			281.4	2.69174	2.5436	2.39388
	2.8552	2.59532	2.60274			2.53617	2.4925	2.17848			281.6	2.69568	2.54391	2.39061
	2.84956	2.59757	2.60454			2.5385	2.49602	2.17106			281.8	2.69403	2.5468	2.3878
	2.85041	2.59453	2.60227			2.54052	2.49257	2.18121			282	2.69546	2.54355	2.39174
	2.85009	2.59214	2.60476			2.53787	2.49946	2.17475			282.2	2.69398	2.5458	2.38976
	2.85198	2.59411	2.60447			2.54303	2.49369	2.17808			282.4	2.69751	2.5439	2.39128
	2.84873	2.59288	2.6069			2.54206	2.492	2.17647			282.6	2.6954	2.54244	2.39169
	2.85773	2.59626	2.60598			2.54069	2.49419	2.17983			282.8	2.69921	2.54522	2.39291
	2.85387	2.59616	2.60859			2.54476	2.49322	2.18243			283	2.69932	2.54469	2.39551
	2.85335	2.59821	2.60972			2.54072	2.49922	2.17369			283.2	2.69704	2.54871	2.39171
	2.85687	2.5975	2.60809			2.54206	2.49718	2.17934			283.4	2.69947	2.54734	2.39372
	2.85255	2.59492	2.60642			2.54618	2.49949	2.17589			283.6	2.69937	2.54721	2.39115
	2.85459	2.60008	2.60643			2.53968	2.50097	2.18275			283.8	2.69714	2.55052	2.39459
	2.85381	2.59998	2.61215			2.54536	2.49894	2.18477			284	2.69959	2.54946	2.39846
	2.85705	2.59489	2.6091			2.54747	2.50085	2.17394			284.2	2.70226	2.54787	2.39152
	2.8562	2.60103	2.61474			2.54813	2.49749	2.17538			284.4	2.70216	2.54926	2.39506
	2.86044	2.60388	2.6095			2.54694	2.50011	2.18095			284.6	2.70369	2.552	2.39523
	2.85564	2.60499	2.60845			2.54512	2.49895	2.18225			284.8	2.70038	2.55197	2.39535
	2.85588	2.59805	2.60981			2.5477	2.49814	2.17946			285	2.70179	2.5481	2.39464
	2.86192	2.60103	2.60897			2.54711	2.49901	2.18069			285.2	2.70452	2.55002	2.39483
	2.86126	2.60266	2.61074			2.54661	2.49879	2.18254			285.4	2.70393	2.55073	2.39664
	2.86122	2.59944	2.61071			2.54354	2.50264	2.18413			285.6	2.70238	2.55104	2.39742
	2.86137	2.60256	2.61497			2.55213	2.49886	2.18246			285.8	2.70675	2.55071	2.39872
	2.86211	2.60262	2.61523			2.55051	2.49772	2.18121			286	2.70631	2.55017	2.39822
	2.86001	2.6006	2.61606			2.54926	2.5066	2.18837			286.2	2.70463	2.5536	2.40221
	2.86169	2.60503	2.61551			2.55174	2.50526	2.18469			286.4	2.70671	2.55514	2.4001
	2.86507	2.60522	2.61264			2.55	2.50342	2.18569			286.6	2.70753	2.55432	2.39916
	2.86323	2.60098	2.61049			2.55069	2.50156	2.18374			286.8	2.70696	2.55127	2.39711
	2.86122	2.60244	2.61434			2.54793	2.50167	2.18948			287	2.70458	2.55206	2.40191
	2.86011	2.60816	2.61528			2.55214	2.50429	2.18949			287.2	2.70613	2.55623	2.40239
	2.86384	2.6024	2.61536			2.54775	2.50472	2.18407			287.4	2.70579	2.55356	2.39971
	2.86747	2.6055	2.61621			2.55062	2.50418	2.18546			287.6	2.70904	2.55484	2.40084
	2.86695	2.60211	2.6138			2.55292	2.50449	2.18387			287.8	2.70994	2.5533	2.39883
	2.86542	2.61014	2.61903			2.55317	2.50641	2.18588			288	2.7093	2.55828	2.40245
	2.86534	2.60549	2.61816			2.54897	2.50306	2.18791			288.2	2.70716	2.55428	2.40304
	2.86207	2.60856	2.61534			2.55472	2.50424	2.18965			288.4	2.7084	2.5564	2.40249
	2.86428	2.61349	2.61613			2.55435	2.50435	2.18703			288.6	2.70931	2.55892	2.40158
	2.86891	2.6051	2.61853			2.55019	2.50423	2.19213			288.8	2.70955	2.55467	2.40533
	2.86691	2.60989	2.62029			2.55586	2.5044	2.18366			289	2.71138	2.55714	2.40198
	2.87048	2.6142	2.61864			2.55508	2.50426	2.18431			289.2	2.71278	2.55923	2.40147
	2.87084	2.6086	2.61875			2.55718	2.51188	2.19116			289.4	2.71401	2.56024	2.40496
	2.86921	2.60693	2.61986			2.562	2.50308	2.18598			289.6	2.7156	2.55501	2.40292
	2.87155	2.60916	2.62116			2.55728	2.50934	2.19217			289.8	2.71442	2.55925	2.40666
	2.87179	2.61057	2.62025			2.55602	2.50963	2.19164			290	2.71391	2.5601	2.40595
	2.87094	2.614	2.62105			2.55905	2.50953	2.19431			290.2	2.715	2.56176	2.40768
	2.86653	2.615	2.62174			2.55941	2.50965	2.19096			290.4	2.71297	2.56233	2.40635
	2.87573	2.61578	2.62493			2.55978	2.5112	2.19059			290.6	2.71775	2.56349	2.40776
	2.87121	2.61414	2.62596			2.56126	2.50861	2.19209			290.8	2.71624	2.56138	2.40902
	2.87706	2.61436	2.62092			2.5587	2.51297	2.19341			291	2.71788	2.56367	2.40716
	2.87207	2.61534	2.62403			2.55807	2.51673	2.18959			291.2	2.71507	2.56603	2.40681
	2.87573	2.61376	2.62568			2.55657	2.5144	2.18593			291.4	2.71615	2.56408	2.4058
	2.87946	2.61671	2.62428			2.56268	2.51381	2.19576			291.6	2.72107	2.56526	2.41002
	2.87696	2.61652	2.6248			2.56139	2.50946	2.19262			291.8	2.71918	2.56299	2.40871
	2.87431	2.61745	2.62648			2.56164	2.51189	2.19636			292	2.71797	2.56467	2.41142
	2.87807	2.61376	2.62304			2.55966	2.51205	2.19306			292.2	2.71886	2.5629	2.40805
	2.87714	2.61858	2.62479			2.56152	2.50745	2.19253			292.4	2.71933	2.56301	2.40866
	2.8777	2.6148	2.62787			2.56068	2.5179	2.19773			292.6	2.71919	2.56635	2.4128
	2.87693	2.61643	2.62533			2.5643	2.50943	2.19571			292.8	2.72061	2.56293	2.41052
	2.87497	2.61166	2.62755			2.56478	2.50887	2.1924			293	2.71988	2.56027	2.40997
	2.87736	2.61928	2.625			2.56074	2.51201	2.19277			293.2	2.71905	2.56564	2.40888
	2.88228	2.61899	2.62716			2.56483	2.51676	2.19328			293.4	2.72356	2.56788	2.41022
	2.87993	2.61676	2.63018			2.5664	2.51485	2.19812			293.6	2.72317	2.5658	2.41415
	2.87822	2.61879	2.63085			2.56819	2.51784	2.19666			293.8	2.72321	2.56831	2.41375
	2.87988	2.62089	2.62928			2.56279	2.51533	2.19673			294	2.72134	2.56811	2.41301
	2.88029	2.61625	2.62691			2.5654	2.51418	2.19849			294.2	2.72284	2.56522	2.4127
	2.88104	2.62068	2.63006			2.56488	2.51724	2.19552			294.4	2.72296	2.56896	2.41279
	2.8845	2.621	2.63191			2.566	2.52074	2.1983			294.6	2.72525	2.57087	2.4151
	2.88271	2.62352	2.63403			2.57062	2.52181	2.19798			294.8	2.72666	2.57266	2.41601
	2.88881	2.6233	2.63285			2.56923	2.52111	2.19733			295	2.72902	2.5722	2.41509
	2.88431	2.61909	2.63587			2.56751	2.52064	2.19637			295.2	2.72591	2.56987	2.41612
	2.88716	2.6244	2.63578			2.57012	2.51853	2.20196			295.4	2.72864	2.57146	2.41887
	2.88373	2.62002	2.63097			2.564	2.52124	2.20169			295.6	2.72386	2.57063	2.41633
	2.89056	2.62735	2.63421			2.56843	2.52648	2.19756			295.8	2.72949	2.57691	2.41588
	2.88439	2.62451	2.63915			2.57224	2.52114	2.20152			296	2.72831	2.57282	2.42034
	2.88332	2.62242	2.63514			2.56776	2.52229	2.20096			296.2	2.72554	2.57236	2.41805
	2.88901	2.61644	2.63687			2.57351	2.52225	2.20087			296.4	2.73126	2.56935	2.41887
	2.88995	2.62046	2.63259			2.568	2.51998	2.20145			296.6	2.72898	2.57022	2.41702
	2.8899	2.62577	2.63504			2.57053	2.52281	2.2038			296.8	2.73021	2.57429	2.41942
	2.88526	2.625	2.63518			2.56991	2.52057	2.20363			297	2.72759	2.57279	2.41941
	2.89294	2.63022	2.63031			2.57197	2.5176	2.20061			297.2	2.73246	2.57391	2.41546
	2.88792	2.62549	2.63526			2.57456	2.52053	2.20358			297.4	2.73124	2.57301	2.41942
	2.88768	2.62597	2.6372			2.57492	2.5275	2.20328			297.6	2.7313	2.57673	2.42024
	2.89239	2.63026	2.63463			2.57516	2.52424	2.20227			297.8	2.73377	2.57725	2.41845
	2.89434	2.63115	2.6371			2.57286	2.52437	2.20428			298	2.7336	2.57776	2.42069
	2.89269	2.62822	2.63244			2.57604	2.52522	2.20578			298.2	2.73437	2.57672	2.41911
	2.88592	2.62581	2.64291			2.57516	2.52791	2.2077			298.4	2.73054	2.57686	2.4253
	2.89523	2.62622	2.63787			2.57593	2.52542	2.2106			298.6	2.73558	2.57582	2.42423
	2.89105	2.6264	2.64296			2.57694	2.52534	2.20192			298.8	2.73399	2.57587	2.42244
	2.89512	2.63444	2.64301			2.57558	2.5234	2.20448			299	2.73535	2.57892	2.42374
	2.89348	2.63058	2.64125			2.57599	2.52841	2.20204			299.2	2.73473	2.5795	2.42165
	2.89508	2.63003	2.63844			2.57628	2.52817	2.20464			299.4	2.73568	2.5791	2.42154
	2.88959	2.62905	2.63659			2.57585	2.52469	2.20424			299.6	2.73272	2.57687	2.42042
	2.89621	2.62991	2.63863			2.57703	2.5297	2.20419			299.8	2.73662	2.57981	2.42141

## Sheet: README
	Association of Rad6 with Ubr1 (100 nm) (alone or with molar excess of Roq1 1:2 or 1:10) was measured by biolayer interferometry for 300 sec.
	The background signal arising from the binding of biotinylated Rad6 was measured prior to the addition of Ubr1.
	This background signal was subtracted from all subsequent measurements in the presence of Ubr1 so that the starting value at t = 0 became zero.
