# Supplementary material for: Reprograming of the ubiquitin ligase Ubr1 by intrinsically disordered Roq1 through cooperating multifunctional motifs
Source: EMBO J. 2025 Feb 7;44(6):1774–803. doi: 10.1038/s44318-025-00375-7 (PMC11914429; doi:10.1038/s44318-025-00375-7)
Supplement: Supplementary file 16 — Appendix Figure S1 Source Data [file 44318_2025_375_MOESM16_ESM.zip]

Archive with 37 entries (36 files):
- Appendix Figure S1/
- Appendix Figure S1/._Appendix Figure S1H.pdf
- Appendix Figure S1/Appendix Figure S1C.pdf
- __MACOSX/Appendix Figure S1/._Appendix Figure S1C.pdf
- Appendix Figure S1/._Appendix Figure S1J.pdf
- Appendix Figure S1/._.DS_Store
- Appendix Figure S1/Appendix Figure S1G.pdf
- __MACOSX/Appendix Figure S1/._Appendix Figure S1G.pdf
- Appendix Figure S1/._Appendix Figure S1I.pdf
- Appendix Figure S1/Appendix Figure S1D.pdf
- __MACOSX/Appendix Figure S1/._Appendix Figure S1D.pdf
- Appendix Figure S1/._Appendix Figure S1F.pdf
- Appendix Figure S1/Appendix Figure S1K.pdf
- __MACOSX/Appendix Figure S1/._Appendix Figure S1K.pdf
- Appendix Figure S1/._Appendix Figure S1E.pdf
- Appendix Figure S1/._Appendix Figure S1K.pdf
- Appendix Figure S1/Appendix Figure S1I.pdf
- __MACOSX/Appendix Figure S1/._Appendix Figure S1I.pdf
- Appendix Figure S1/._Appendix Figure S1B.pdf
- Appendix Figure S1/Appendix Figure S1E.pdf
- __MACOSX/Appendix Figure S1/._Appendix Figure S1E.pdf
- Appendix Figure S1/Appendix Figure S1A.pdf
- __MACOSX/Appendix Figure S1/._Appendix Figure S1A.pdf
- Appendix Figure S1/Appendix Figure S1H.pdf
- __MACOSX/Appendix Figure S1/._Appendix Figure S1H.pdf
- Appendix Figure S1/._Appendix Figure S1G.pdf
- Appendix Figure S1/._Appendix Figure S1C.pdf
- Appendix Figure S1/.DS_Store
- __MACOSX/Appendix Figure S1/._.DS_Store
- Appendix Figure S1/Appendix Figure S1F.pdf
- __MACOSX/Appendix Figure S1/._Appendix Figure S1F.pdf
- Appendix Figure S1/._Appendix Figure S1A.pdf
- Appendix Figure S1/Appendix Figure S1B.pdf
- __MACOSX/Appendix Figure S1/._Appendix Figure S1B.pdf
- Appendix Figure S1/._Appendix Figure S1D.pdf
- Appendix Figure S1/Appendix Figure S1J.pdf
- __MACOSX/Appendix Figure S1/._Appendix Figure S1J.pdf
